# Supplementary material for: Transcriptome Sequencing of Zhikong Scallop (Chlamys farreri) and Comparative Transcriptomic Analysis with Yesso Scallop (Patinopecten yessoensis)
Source: PLoS One. 2013 May 7;8(5):e63927. doi: 10.1371/journal.pone.0063927 (PMC3646770; doi:10.1371/journal.pone.0063927)
Supplement: Table S1 — Sequences with significant BLAST matches against Swiss-Prot and NCBI Nt database. (XLS) [file pone.0063927.s001.xls]

## Sheet: Swiss-Prot Database 
Query	Accession	Description	Length	Score	Expect	Identities	Positives	GAPs
isotig20401	sp|Q0V8G2.2|	GABP2_BOVIN RecName: Full=GA-binding protein subunit beta-2; Short=GABP subunit beta-2; Short=GABPB-2	447	136 bits (342)	4e-32	63/76 (82%)	71/76 (93%)
isotig08952	sp|O57314.1|	DHB12_ANAPL RecName: Full=Estradiol 17-beta-dehydrogenase 12; AltName: Full=17-beta-hydroxysteroid dehydrogenase 12; Short=17-beta-HSD 12	312	270 bits (690)	2e-71	134/265 (50%)	186/265 (70%)
isotig02675	sp|P45478.1|	PPT1_BOVIN RecName: Full=Palmitoyl-protein thioesterase 1; Short=PPT-1; AltName: Full=Palmitoyl-protein hydrolase 1; Flags: Precursor	306	257 bits (657)	3e-96	113/176 (64%)	140/176 (79%)
isotig13278	sp|P82450.2|	SIAE_RAT RecName: Full=Sialate O-acetylesterase; AltName: Full=Sialic acid-specific 9-O-acetylesterase; AltName: Full=Yolk sac protein 2; Contains: RecName: Full=Sialate O-acetylesterase small subunit; Contains: RecName: Full=Sialate O-acetylesterase large subunit; Flags: Precursor	542	202 bits (513)	2e-51	115/243 (47%)	146/243 (60%)	5/243 (2%)
isotig08943	sp|Q9Y315.2|	DEOC_HUMAN RecName: Full=Putative deoxyribose-phosphate aldolase; Short=DERA; AltName: Full=2-deoxy-D-ribose 5-phosphate aldolase; AltName: Full=Phosphodeoxyriboaldolase; Short=Deoxyriboaldolase	318	260 bits (665)	e-118	121/179 (67%)	153/179 (85%)
isotig11856	sp|O35165.2|	GOSR2_RAT RecName: Full=Golgi SNAP receptor complex member 2; AltName: Full=27 kDa Golgi SNARE protein; AltName: Full=Membrin	212	245 bits (625)	3e-64	122/214 (57%)	157/214 (73%)
isotig12497	sp|O18783.1|	PLMN_MACEU RecName: Full=Plasminogen; Contains: RecName: Full=Plasmin heavy chain A; Contains: RecName: Full=Activation peptide; Contains: RecName: Full=Plasmin heavy chain A, short form; Contains: RecName: Full=Plasmin light chain B; Flags: Precursor	806	76.3 bits (186)	2e-13	31/44 (70%)	38/44 (86%)
isotig07739	sp|Q6IN84.1|	MRM1_HUMAN RecName: Full=rRNA methyltransferase 1, mitochondrial; AltName: Full=Mitochondrial large ribosomal RNA ribose methylase; Flags: Precursor	353	118 bits (295)	1e-25	87/290 (30%)	141/290 (48%)	14/290 (4%)
isotig10058	sp|Q5ND28.1|	SREC_MOUSE RecName: Full=Scavenger receptor class F member 1; AltName: Full=Acetyl LDL receptor; AltName: Full=Scavenger receptor expressed by endothelial cells 1 protein; Short=SREC-I; Flags: Precursor	820	74.7 bits (182)	1e-12	72/324 (22%)	108/324 (33%)	38/324 (11%)
isotig06285	sp|Q7SZM9.1|	TB1RA_XENLA RecName: Full=F-box-like/WD repeat-containing protein TBL1XR1-A; AltName: Full=Nuclear receptor corepressor/HDAC3 complex subunit TBLR1-A; AltName: Full=TBL1-related protein 1-A; Short=xTBLR1; AltName: Full=Transducin beta-like 1X-related protein 1-A	519	201 bits (511)	1e-51	116/186 (62%)	133/186 (71%)	30/186 (16%)
isotig17038	sp|Q90YR4.1|	RS10_ICTPU RecName: Full=40S ribosomal protein S10	166	210 bits (535)	4e-54	107/147 (72%)	119/147 (80%)	8/147 (5%)
isotig17210	sp|Q9CQT5.1|	POMP_MOUSE RecName: Full=Proteasome maturation protein; AltName: Full=Proteassemblin; AltName: Full=Protein UMP1 homolog; Short=mUMP1	141	92.0 bits (227)	2e-18	48/97 (49%)	66/97 (68%)
isotig13284	sp|Q5BL07.2|	PEX1_MOUSE RecName: Full=Peroxisome biogenesis factor 1; AltName: Full=Peroxin-1	1284	345 bits (885)	2e-94	176/247 (71%)	201/247 (81%)
isotig09651	sp|Q5ZIJ9.1|	MIB2_CHICK RecName: Full=E3 ubiquitin-protein ligase MIB2; AltName: Full=Mind bomb homolog 2	954	89.4 bits (220)	5e-24	55/172 (31%)	93/172 (54%)
isotig14033	sp|Q3T071.1|	CD043_BOVIN RecName: Full=UPF0534 protein C4orf43 homolog	203	156 bits (394)	1e-37	83/196 (42%)	127/196 (64%)	8/196 (4%)
isotig08788	sp|Q8N7X0.3|	CAN7L_HUMAN RecName: Full=Calpain-7-like protein	1667	229 bits (584)	2e-74	122/330 (36%)	177/330 (53%)
isotig13822	sp|Q7M732.1|	RTL1_MOUSE RecName: Full=Retrotransposon-like protein 1; AltName: Full=Mammalian retrotransposon derived protein 1; AltName: Full=Paternally expressed gene 11 protein; AltName: Full=Retrotransposon-derived protein PEG11	1744	63.5 bits (153)	1e-09	44/148 (29%)	71/148 (47%)
isotig18388	sp|Q5RBR7.1|	LYPA1_PONAB RecName: Full=Acyl-protein thioesterase 1; Short=APT-1; AltName: Full=Lysophospholipase 1; AltName: Full=Lysophospholipase I; Short=LPL-I; Short=LysoPLA I	230	165 bits (417)	1e-40	80/154 (51%)	109/154 (70%)	3/154 (1%)
isotig04739	sp|P61962.1|	DCAF7_HUMAN RecName: Full=DDB1- and CUL4-associated factor 7; AltName: Full=WD repeat-containing protein 68; AltName: Full=WD repeat-containing protein An11 homolog	342	500 bits (1287)	0	236/258 (91%)	250/258 (96%)
isotig11193	sp|Q11118.1|	WOS2_SCHPO RecName: Full=Protein wos2; AltName: Full=p21	186	73.6 bits (179)	2e-12	42/110 (38%)	62/110 (56%)	8/110 (7%)
isotig13303	sp|P16035.2|	TIMP2_HUMAN RecName: Full=Metalloproteinase inhibitor 2; AltName: Full=CSC-21K; AltName: Full=Tissue inhibitor of metalloproteinases 2; Short=TIMP-2; Flags: Precursor	220	81.6 bits (200)	5e-15	59/202 (29%)	90/202 (44%)	9/202 (4%)
isotig07501	sp|Q6P2D8.2|	XRRA1_HUMAN RecName: Full=X-ray radiation resistance-associated protein 1	792	247 bits (630)	2e-64	184/521 (35%)	264/521 (50%)	9/521 (1%)
isotig00893	sp|A6BM72.3|	MEG11_HUMAN RecName: Full=Multiple epidermal growth factor-like domains protein 11; Short=Multiple EGF-like domains protein 11; Flags: Precursor	1044	63.2 bits (152)	6e-16	69/266 (25%)	84/266 (31%)	52/266 (19%)
isotig05293	sp|Q7ZWS1.1|	DUS3L_XENLA RecName: Full=tRNA-dihydrouridine synthase 3-like	640	128 bits (322)	4e-29	75/226 (33%)	121/226 (53%)	28/226 (12%)
isotig17890	sp|Q01959.1|	SC6A3_HUMAN RecName: Full=Sodium-dependent dopamine transporter; Short=DA transporter; Short=DAT; AltName: Full=Solute carrier family 6 member 3	620	99.4 bits (246)	1e-20	41/96 (42%)	59/96 (61%)
isotig17757	sp|Q14573.2|	ITPR3_HUMAN RecName: Full=Inositol 1,4,5-trisphosphate receptor type 3; AltName: Full=IP3 receptor isoform 3; Short=IP3R 3; Short=InsP3R3; AltName: Full=Type 3 inositol 1,4,5-trisphosphate receptor; Short=Type 3 InsP3 receptor	2671	53.9 bits (128)	5e-07	28/81 (34%)	47/81 (58%)
isotig11333	sp|Q5F3J5.1|	PSME3_CHICK RecName: Full=Proteasome activator complex subunit 3; AltName: Full=Activator of multicatalytic protease subunit 3; AltName: Full=Proteasome activator 28 subunit gamma; Short=PA28g; Short=PA28gamma	254	85.9 bits (211)	2e-48	39/56 (69%)	48/56 (85%)
isotig23215	sp|Q6P256.1|	CHFR_XENTR RecName: Full=E3 ubiquitin-protein ligase CHFR; AltName: Full=Checkpoint with forkhead and RING finger domains protein	626	126 bits (317)	3e-29	58/94 (61%)	69/94 (73%)
isotig16707	sp|Q60HG1.1|	ERCC3_MACFA RecName: Full=TFIIH basal transcription factor complex helicase XPB subunit; AltName: Full=DNA excision repair protein ERCC-3	782	172 bits (437)	9e-45	86/143 (60%)	108/143 (75%)
isotig11182	sp|Q66KZ9.1|	NKAI3_XENLA RecName: Full=Sodium/potassium-transporting ATPase subunit beta-1-interacting protein 3; Short=Na(+)/K(+)-transporting ATPase subunit beta-1-interacting protein 3	179	57.4 bits (137)	1e-07	24/45 (53%)	36/45 (80%)
isotig10659	sp|Q6NRT3.1|	SMU1_XENLA RecName: Full=WD40 repeat-containing protein SMU1; AltName: Full=Smu-1 suppressor of mec-8 and unc-52 protein homolog	513	579 bits (1492)	e-164	280/333 (84%)	317/333 (95%)
isotig05037	sp|Q9NRN9.1|	METL5_HUMAN RecName: Full=Methyltransferase-like protein 5	209	205 bits (522)	3e-62	100/167 (59%)	126/167 (75%)	1/167 (0%)
isotig21859	sp|Q3YK19.1|	FANCJ_CHICK RecName: Full=Fanconi anemia group J protein homolog; Short=Protein FACJ; AltName: Full=ATP-dependent RNA helicase BRIP1	1252	90.9 bits (224)	2e-18	39/59 (66%)	50/59 (84%)
isotig16550	sp|Q6DE75.1|	S2538_XENLA RecName: Full=Solute carrier family 25 member 38	302	121 bits (304)	9e-35	60/120 (50%)	84/120 (70%)	1/120 (0%)
isotig11611	sp|O54889.1|	RPA1_RAT RecName: Full=DNA-directed RNA polymerase I subunit RPA1; Short=RNA polymerase I subunit A1; AltName: Full=DNA-directed RNA polymerase I largest subunit; AltName: Full=DNA-directed RNA polymerase I subunit A; AltName: Full=RNA polymerase I 194 kDa subunit; Short=A194; Short=RPA194	1716	154 bits (390)	6e-37	91/241 (37%)	130/241 (53%)
isotig18006	sp|P45973.1|	CBX5_HUMAN RecName: Full=Chromobox protein homolog 5; AltName: Full=Antigen p25; AltName: Full=Heterochromatin protein 1 homolog alpha; Short=HP1 alpha	191	62.8 bits (151)	1e-09	29/55 (52%)	40/55 (72%)
isotig18707	sp|Q1RLX4.1|	CD041_DANRE RecName: Full=UPF0636 protein C4orf41 homolog; AltName: Full=Protein foie gras	1132	82.4 bits (202)	1e-15	44/159 (27%)	89/159 (55%)	2/159 (1%)
isotig13625	sp|Q5U3V9.2|	SNF8_DANRE RecName: Full=Vacuolar-sorting protein SNF8; AltName: Full=ESCRT-II complex subunit VPS22	258	225 bits (574)	2e-58	108/169 (63%)	129/169 (76%)
isotig13646	sp|Q9BUU2.2|	MET22_HUMAN RecName: Full=Methyltransferase-like protein 22	404	99.4 bits (246)	2e-20	68/182 (37%)	90/182 (49%)	5/182 (2%)
isotig09331	sp|Q6P4Y1.1|	BANP_XENTR RecName: Full=Protein BANP	510	142 bits (357)	4e-57	67/84 (79%)	73/84 (86%)
isotig08824	sp|A9JRE2.1|	MTNA_DANRE RecName: Full=Methylthioribose-1-phosphate isomerase; Short=M1Pi; Short=MTR-1-P isomerase; AltName: Full=S-methyl-5-thioribose-1-phosphate isomerase; AltName: Full=Translation initiation factor eIF-2B subunit alpha/beta/delta-like protein	353	373 bits (957)	e-102	192/307 (62%)	231/307 (75%)
isotig13916	sp|Q9NUV9.1|	GIMA4_HUMAN RecName: Full=GTPase IMAP family member 4; AltName: Full=Immunity-associated nucleotide 1 protein; Short=IAN-1; Short=hIAN1; AltName: Full=Immunity-associated protein 4	329	122 bits (307)	2e-27	72/206 (34%)	112/206 (54%)	3/206 (1%)
isotig09279	sp|P02457.3|	CO1A1_CHICK RecName: Full=Collagen alpha-1(I) chain; AltName: Full=Alpha-1 type I collagen; Flags: Precursor	1453	60.1 bits (144)	3e-08	45/167 (26%)	55/167 (32%)
isotig18904	sp|Q32L50.2|	RPESP_BOVIN RecName: Full=RPE-spondin; Flags: Precursor	264	68.6 bits (166)	2e-11	30/79 (37%)	38/79 (48%)
isotig07314	sp|P24733.1|	MYS_AEQIR RecName: Full=Myosin heavy chain, striated muscle	1938	119 bits (298)	9e-26	145/753 (19%)	314/753 (41%)	73/753 (9%)
isotig08618	sp|Q4QR75.1|	EXOS9_RAT RecName: Full=Exosome complex component RRP45; AltName: Full=Exosome component 9	437	421 bits (1082)	e-117	210/370 (56%)	272/370 (73%)	8/370 (2%)
isotig08311	sp|P37276.2|	DYHC_DROME RecName: Full=Dynein heavy chain, cytoplasmic; AltName: Full=Dynein heavy chain, cytosolic; Short=DYHC	4639	132 bits (332)	1e-60	68/123 (55%)	86/123 (69%)
isotig21235	sp|P34693.1|	SYT1_CAEEL RecName: Full=Synaptotagmin-1; AltName: Full=Synaptotagmin I	441	103 bits (257)	3e-22	53/123 (43%)	80/123 (65%)	2/123 (1%)
isotig03364	sp|Q9BT23.1|	LIMD2_HUMAN RecName: Full=LIM domain-containing protein 2	127	98.2 bits (243)	1e-19	44/111 (39%)	64/111 (57%)
isotig22797	sp|Q7QH73.3|	PERC_ANOGA RecName: Full=Chorion peroxidase; Flags: Precursor	767	59.3 bits (142)	6e-09	38/102 (37%)	54/102 (52%)	9/102 (8%)
isotig03900	sp|P50580.3|	PA2G4_MOUSE RecName: Full=Proliferation-associated protein 2G4; AltName: Full=IRES-specific cellular trans-acting factor 45 kDa; Short=ITAF45; AltName: Full=Mpp1; AltName: Full=Proliferation-associated protein 1; AltName: Full=Protein p38-2G4	394	474 bits (1219)	e-132	225/353 (63%)	286/353 (81%)	1/353 (0%)
isotig09954	sp|Q64709.1|	HLF_RAT RecName: Full=Hepatic leukemia factor	295	199 bits (505)	4e-50	129/298 (43%)	164/298 (55%)	8/298 (2%)
isotig14128	sp|Q2TGI5.1|	ZDH24_RAT RecName: Full=Probable palmitoyltransferase ZDHHC24; AltName: Full=Membrane-associated zinc finger protein DHHC25; AltName: Full=Zinc finger DHHC domain-containing protein 24; Short=DHHC-24	284	129 bits (325)	1e-29	68/217 (31%)	111/217 (51%)	2/217 (0%)
isotig11212	sp|Q6DFN1.1|	NDUF3_XENTR RecName: Full=NADH dehydrogenase [ubiquinone] 1 alpha subcomplex assembly factor 3	183	100 bits (249)	1e-20	50/119 (42%)	76/119 (63%)
isotig21433	sp|O43747.5|	AP1G1_HUMAN RecName: Full=AP-1 complex subunit gamma-1; AltName: Full=Adapter-related protein complex 1 subunit gamma-1; AltName: Full=Adaptor protein complex AP-1 subunit gamma-1; AltName: Full=Clathrin assembly protein complex 1 gamma-1 large chain; AltName: Full=Gamma1-adaptin; AltName: Full=Golgi adaptor HA1/AP1 adaptin subunit gamma-1	822	152 bits (384)	9e-51	72/83 (86%)	78/83 (93%)
isotig10676	sp|A4IIK1.1|	MFHA1_XENTR RecName: Full=Malignant fibrous histiocytoma-amplified sequence 1 homolog	997	103 bits (258)	3e-29	83/241 (34%)	119/241 (49%)	4/241 (1%)
isotig04143	sp|Q96KR6.2|	CT108_HUMAN RecName: Full=Transmembrane protein C20orf108	192	95.9 bits (237)	1e-24	46/68 (67%)	54/68 (79%)
isotig08887	sp|P51644.2|	ARF4_XENLA RecName: Full=ADP-ribosylation factor 4	180	315 bits (807)	4e-85	152/179 (84%)	165/179 (92%)
isotig12830	sp|Q9JHJ7.2|	TEST_MOUSE RecName: Full=Testisin; AltName: Full=Serine protease 21; AltName: Full=Tryptase 4; Flags: Precursor	324	177 bits (449)	7e-44	104/245 (42%)	134/245 (54%)	10/245 (4%)
isotig23612	sp|Q9DER7.1|	TLL1_CHICK RecName: Full=Tolloid-like protein 1; AltName: Full=Chicken tolloid-like protein 1; AltName: Full=Metalloprotease colloid; Flags: Precursor	1008	59.3 bits (142)	7e-09	31/89 (34%)	44/89 (49%)
isotig04251	sp|Q01082.2|	SPTB2_HUMAN RecName: Full=Spectrin beta chain, brain 1; AltName: Full=Beta-II spectrin; AltName: Full=Fodrin beta chain; AltName: Full=Spectrin, non-erythroid beta chain 1	2364	102 bits (253)	9e-21	70/231 (30%)	105/231 (45%)	11/231 (4%)
isotig07696	sp|Q08A71.1|	ANM6_ARATH RecName: Full=Probable protein arginine N-methyltransferase 6	435	179 bits (455)	4e-44	92/253 (36%)	141/253 (55%)	26/253 (10%)
isotig10061	sp|O46640.1|	ST3A1_RABIT RecName: Full=Amine sulfotransferase; AltName: Full=AST-RB1; AltName: Full=Sulfotransferase 3A1; Short=ST3A1	301	173 bits (439)	2e-42	89/268 (33%)	154/268 (57%)	8/268 (2%)
isotig10428	sp|Q3UY96.2|	K1751_MOUSE RecName: Full=Uncharacterized protein KIAA1751 homolog	784	91.3 bits (225)	1e-17	58/241 (24%)	118/241 (48%)	5/241 (2%)
isotig07867	sp|B2LT62.1|	TLR2_CAPIB RecName: Full=Toll-like receptor 2; AltName: CD_antigen=CD282; Flags: Precursor	784	94.7 bits (234)	2e-18	54/148 (36%)	84/148 (56%)	13/148 (8%)
isotig13930	sp|P42677.3|	RS27_HUMAN RecName: Full=40S ribosomal protein S27; AltName: Full=Metallopan-stimulin 1; Short=MPS-1	84	169 bits (429)	1e-41	79/84 (94%)	81/84 (96%)
isotig08782	sp|P51947.1|	CCNH_XENLA RecName: Full=Cyclin-H; AltName: Full=MO15-associated protein; AltName: Full=p36	323	255 bits (652)	4e-67	141/321 (43%)	205/321 (63%)	5/321 (1%)
isotig10639	sp|Q8WY98.1|	TM234_HUMAN RecName: Full=Transmembrane protein 234	164	128 bits (321)	7e-29	69/143 (48%)	90/143 (62%)	9/143 (6%)
isotig09706	sp|Q9YHZ6.2|	CDC45_XENLA RecName: Full=Cell division control protein 45 homolog	567	385 bits (990)	e-106	183/391 (46%)	272/391 (69%)	7/391 (1%)
isotig04037	sp|Q58CY8.1|	TSN18_BOVIN RecName: Full=Tetraspanin-18; Short=Tspan-18	249	66.2 bits (160)	1e-09	47/185 (25%)	73/185 (39%)	3/185 (1%)
isotig07749	sp|Q12955.3|	ANK3_HUMAN RecName: Full=Ankyrin-3; Short=ANK-3; AltName: Full=Ankyrin-G	4377	135 bits (339)	1e-30	96/299 (32%)	143/299 (47%)	2/299 (0%)
isotig08461	sp|Q6DRP4.1|	CCM2_DANRE RecName: Full=Malcavernin; AltName: Full=Cerebral cavernous malformations protein 2 homolog; AltName: Full=Valentine	455	118 bits (295)	1e-25	99/333 (29%)	152/333 (45%)	69/333 (20%)
isotig11162	sp|Q3MHL8.1|	SMAP_BOVIN RecName: Full=Small acidic protein	181	87.4 bits (215)	1e-16	57/158 (36%)	86/158 (54%)	5/158 (3%)
isotig17750	sp|O70421.3|	FZD1_MOUSE RecName: Full=Frizzled-1; Short=Fz-1; Short=mFz1; Flags: Precursor	642	143 bits (361)	5e-34	62/108 (57%)	76/108 (70%)
isotig20302	sp|C0H906.1|	NCBP1_SALSA RecName: Full=Nuclear cap-binding protein subunit 1; AltName: Full=80 kDa nuclear cap-binding protein; Short=CBP80; Short=NCBP 80 kDa subunit	796	134 bits (338)	1e-31	65/131 (49%)	94/131 (71%)	4/131 (3%)
isotig10608	sp|Q8VHX6.3|	FLNC_MOUSE RecName: Full=Filamin-C; Short=FLN-C; AltName: Full=ABP-280-like protein; AltName: Full=ABP-L; AltName: Full=Actin-binding-like protein; AltName: Full=Filamin-2; AltName: Full=Gamma-filamin	2726	325 bits (834)	2e-88	162/338 (47%)	217/338 (64%)
isotig12827	sp|Q9NSP4.1|	CENPM_HUMAN RecName: Full=Centromere protein M; Short=CENP-M; AltName: Full=Interphase centromere complex protein 39; AltName: Full=Proliferation-associated nuclear element protein 1	180	85.1 bits (209)	5e-16	46/132 (34%)	73/132 (55%)
isotig08106	sp|O55092.1|	SLK_CAVPO RecName: Full=STE20-like serine/threonine-protein kinase; Short=STE20-like kinase; AltName: Full=STE20-related serine/threonine-protein kinase; Short=STE20-related kinase	1231	350 bits (899)	1e-95	163/286 (56%)	222/286 (77%)
isotig07459	sp|A6NMZ7.2|	CO6A6_HUMAN RecName: Full=Collagen alpha-6(VI) chain; Flags: Precursor	2263	236 bits (602)	4e-61	171/584 (29%)	285/584 (48%)	8/584 (1%)
isotig07311	sp|Q6NS26.1|	CDKAL_XENLA RecName: Full=CDK5 regulatory subunit-associated protein 1-like 1	556	737 bits (1902)	0	366/552 (66%)	433/552 (78%)	10/552 (1%)
isotig11269	sp|O70546.2|	KDM6A_MOUSE RecName: Full=Lysine-specific demethylase 6A; AltName: Full=Histone demethylase UTX; AltName: Full=Ubiquitously transcribed TPR protein on the X chromosome; AltName: Full=Ubiquitously transcribed X chromosome tetratricopeptide repeat protein	1401	248 bits (634)	3e-65	109/173 (63%)	141/173 (81%)	3/173 (1%)
isotig23129	sp|Q93761.1|	YXEK_CAEEL RecName: Full=Uncharacterized oxidoreductase F53C11.3	313	65.9 bits (159)	7e-11	32/64 (50%)	49/64 (76%)
isotig20166	sp|Q6JQN1.1|	ACD10_HUMAN RecName: Full=Acyl-CoA dehydrogenase family member 10; Short=ACAD-10	1059	107 bits (267)	2e-23	53/82 (64%)	61/82 (74%)
isotig08350	sp|Q08BU1.1|	MED8_XENTR RecName: Full=Mediator of RNA polymerase II transcription subunit 8; AltName: Full=Mediator complex subunit 8	267	228 bits (581)	8e-59	128/270 (47%)	169/270 (62%)	28/270 (10%)
isotig06941	sp|Q0VA06.1|	LETM1_XENTR RecName: Full=LETM1 and EF-hand domain-containing protein 1, mitochondrial; AltName: Full=Leucine zipper-EF-hand-containing transmembrane protein 1; Flags: Precursor	760	70.9 bits (172)	3e-21	32/70 (45%)	54/70 (77%)
isotig18313	sp|P05044.1|	SORCN_CRIGR RecName: Full=Sorcin; AltName: Full=22 kDa protein; AltName: Full=CP-22; AltName: Full=V19	198	55.1 bits (131)	2e-07	21/41 (51%)	32/41 (78%)
isotig04077	sp|Q60952.4|	CP250_MOUSE RecName: Full=Centrosome-associated protein CEP250; AltName: Full=250 kDa centrosomal protein; Short=Cep250; AltName: Full=Centrosomal Nek2-associated protein 1; Short=C-Nap1; AltName: Full=Centrosomal protein 2; AltName: Full=Intranuclear matrix protein	2414	115 bits (287)	2e-24	139/587 (23%)	255/587 (43%)	14/587 (2%)
isotig10176	sp|Q02224.2|	CENPE_HUMAN RecName: Full=Centromere-associated protein E; AltName: Full=Centromere protein E; Short=CENP-E; AltName: Full=Kinesin-related protein CENPE; Flags: Precursor	2701	279 bits (714)	2e-74	159/332 (47%)	209/332 (62%)	12/332 (3%)
isotig12940	sp|O14817.1|	TSN4_HUMAN RecName: Full=Tetraspanin-4; Short=Tspan-4; AltName: Full=Novel antigen 2; Short=NAG-2; AltName: Full=Transmembrane 4 superfamily member 7	238	81.6 bits (200)	5e-15	43/143 (30%)	68/143 (47%)	8/143 (5%)
isotig09471	sp|Q2HJH1.1|	DNPEP_BOVIN RecName: Full=Aspartyl aminopeptidase	471	373 bits (958)	e-102	181/317 (57%)	241/317 (76%)	2/317 (0%)
isotig12043	sp|Q9CXF0.3|	KYNU_MOUSE RecName: Full=Kynureninase; AltName: Full=L-kynurenine hydrolase	464	177 bits (450)	4e-80	79/117 (67%)	95/117 (81%)
isotig10019	sp|Q5R9U9.1|	RWD2B_PONAB RecName: Full=RWD domain-containing protein 2B	319	215 bits (548)	4e-55	112/286 (39%)	167/286 (58%)	6/286 (2%)
isotig08836	sp|Q9HD20.2|	AT131_HUMAN RecName: Full=Probable cation-transporting ATPase 13A1	1204	388 bits (996)	e-153	199/336 (59%)	255/336 (75%)	3/336 (0%)
isotig14241	sp|Q19673.5|	TYR3_CAEEL RecName: Full=Putative tyrosinase-like protein tyr-3; Flags: Precursor	693	73.6 bits (179)	1e-12	37/111 (33%)	52/111 (46%)	15/111 (13%)
isotig02996	sp|Q9VMA7.2|	TGO1_DROME RecName: Full=Transport and Golgi organization protein 1; Flags: Precursor	1430	65.9 bits (159)	8e-10	38/109 (34%)	59/109 (54%)
isotig09035	sp|Q9Y2V2.2|	CHSP1_HUMAN RecName: Full=Calcium-regulated heat stable protein 1; AltName: Full=Calcium-regulated heat-stable protein of 24 kDa; Short=CRHSP-24	147	130 bits (328)	1e-29	66/131 (50%)	88/131 (67%)
isotig02763	sp|Q2PFU1.1|	HYPK_MACFA RecName: Full=Huntingtin-interacting protein K; AltName: Full=Huntingtin yeast partner K	129	90.5 bits (223)	3e-17	55/125 (44%)	70/125 (56%)	8/125 (6%)
isotig21022	sp|Q3UR70.1|	TGFA1_MOUSE RecName: Full=Transforming growth factor-beta receptor-associated protein 1; Short=TGF-beta receptor-associated protein 1; Short=TRAP-1; Short=TRAP1	860	63.2 bits (152)	4e-10	24/70 (34%)	43/70 (61%)
isotig22541	sp|Q9WVL0.1|	MAAI_MOUSE RecName: Full=Maleylacetoacetate isomerase; Short=MAAI; AltName: Full=GSTZ1-1; AltName: Full=Glutathione S-transferase zeta 1	216	114 bits (286)	1e-25	58/105 (55%)	72/105 (68%)
isotig06087	sp|P62255.3|	UB2G1_RAT RecName: Full=Ubiquitin-conjugating enzyme E2 G1; AltName: Full=E217K; AltName: Full=UBC7; AltName: Full=Ubiquitin carrier protein G1; AltName: Full=Ubiquitin-protein ligase G1	170	242 bits (618)	3e-64	107/150 (71%)	130/150 (86%)	1/150 (0%)
isotig15337	sp|Q62210.1|	BIRC2_MOUSE RecName: Full=Baculoviral IAP repeat-containing protein 2; AltName: Full=Inhibitor of apoptosis protein 2; Short=IAP-2; Short=mIAP-2; Short=mIAP2	612	73.2 bits (178)	1e-12	37/94 (39%)	54/94 (57%)	7/94 (7%)
isotig07703	sp|Q9NZL6.1|	RGL1_HUMAN RecName: Full=Ral guanine nucleotide dissociation stimulator-like 1; Short=RalGDS-like 1	768	373 bits (958)	e-102	191/421 (45%)	288/421 (68%)	5/421 (1%)
isotig08194	sp|Q8BKX6.3|	SMG1_MOUSE RecName: Full=Serine/threonine-protein kinase SMG1; Short=SMG-1	3658	224 bits (570)	2e-57	139/366 (37%)	209/366 (57%)	24/366 (6%)
isotig03211	sp|Q0V7M0.1|	IMA7_BOVIN RecName: Full=Importin subunit alpha-7; AltName: Full=Karyopherin subunit alpha-6	536	166 bits (421)	4e-40	138/502 (27%)	246/502 (49%)	33/502 (6%)
isotig09343	sp|Q8NF91.3|	SYNE1_HUMAN RecName: Full=Nesprin-1; AltName: Full=Enaptin; AltName: Full=Myocyte nuclear envelope protein 1; Short=Myne-1; AltName: Full=Nuclear envelope spectrin repeat protein 1; AltName: Full=Synaptic nuclear envelope protein 1; Short=Syne-1	8797	159 bits (401)	7e-42	89/334 (26%)	171/334 (51%)	1/334 (0%)
isotig12693	sp|P13195.2|	HEM1_RAT RecName: Full=5-aminolevulinate synthase, nonspecific, mitochondrial; Short=ALAS-H; AltName: Full=5-aminolevulinic acid synthase 1; AltName: Full=Delta-ALA synthase 1; AltName: Full=Delta-aminolevulinate synthase 1; Flags: Precursor	642	85.5 bits (210)	4e-16	66/242 (27%)	109/242 (45%)	24/242 (9%)
isotig19773	sp|Q3SX07.1|	PUS3_BOVIN RecName: Full=tRNA pseudouridine synthase 3; AltName: Full=tRNA pseudouridylate synthase 3; AltName: Full=tRNA-uridine isomerase 3	481	188 bits (478)	8e-48	89/144 (61%)	112/144 (77%)
isotig16919	sp|P23327.1|	SRCH_HUMAN RecName: Full=Sarcoplasmic reticulum histidine-rich calcium-binding protein; Flags: Precursor	699	85.9 bits (211)	1e-16	37/92 (40%)	54/92 (58%)	4/92 (4%)
isotig13758	sp|Q4V7P7.1|	SNX30_XENLA RecName: Full=Sorting nexin-30	452	213 bits (542)	2e-59	103/200 (51%)	145/200 (72%)	1/200 (0%)
isotig05397	sp|P18172.4|	DHGL_DROPS RecName: Full=Glucose dehydrogenase [acceptor]; Contains: RecName: Full=Glucose dehydrogenase [acceptor] short protein; Flags: Precursor	625	151 bits (381)	1e-50	77/156 (49%)	101/156 (64%)
isotig13259	sp|Q5E965.1|	C56D2_BOVIN RecName: Full=Cytochrome b561 domain-containing protein 2	222	147 bits (370)	9e-35	82/198 (41%)	113/198 (57%)	1/198 (0%)
isotig04063	sp|P70318.1|	TIAR_MOUSE RecName: Full=Nucleolysin TIAR; AltName: Full=TIA-1-related protein	392	363 bits (933)	2e-99	181/304 (59%)	223/304 (73%)	5/304 (1%)
isotig07283	sp|P48643.1|	TCPE_HUMAN RecName: Full=T-complex protein 1 subunit epsilon; Short=TCP-1-epsilon; AltName: Full=CCT-epsilon	541	823 bits (2126)	0	402/530 (75%)	469/530 (88%)
isotig04943	sp|Q8AWW5.1|	CRIM1_CHICK RecName: Full=Cysteine-rich motor neuron 1 protein; Short=CRIM-1; Flags: Precursor	1048	98.6 bits (244)	5e-20	60/215 (27%)	88/215 (40%)	7/215 (3%)
isotig07942	sp|Q7Z4T9.2|	AAT1_HUMAN RecName: Full=AMY-1-associating protein expressed in testis 1; Short=AAT-1	603	256 bits (653)	4e-67	140/271 (51%)	182/271 (67%)	2/271 (0%)
isotig09764	sp|Q80TP3.2|	UBR5_MOUSE RecName: Full=E3 ubiquitin-protein ligase UBR5; AltName: Full=E3 ubiquitin-protein ligase, HECT domain-containing 1; AltName: Full=Hyperplastic discs protein homolog	2792	284 bits (726)	9e-76	164/323 (50%)	204/323 (63%)	10/323 (3%)
isotig08270	sp|Q9CZ49.2|	KLH35_MOUSE RecName: Full=Kelch-like protein 35	574	82.8 bits (203)	6e-15	63/237 (26%)	110/237 (46%)	2/237 (0%)
isotig04583	sp|Q6EDY6.2|	LR16A_MOUSE RecName: Full=Leucine-rich repeat-containing protein 16A; AltName: Full=CARMIL homolog	1374	167 bits (424)	6e-77	80/124 (64%)	101/124 (81%)
isotig22359	sp|Q8WXX0.2|	DYH7_HUMAN RecName: Full=Dynein heavy chain 7, axonemal; AltName: Full=Axonemal beta dynein heavy chain 7; AltName: Full=Ciliary dynein heavy chain 7; AltName: Full=Dynein heavy chain-like protein 2; AltName: Full=hDHC2	4024	135 bits (340)	7e-32	63/108 (58%)	85/108 (78%)
isotig07148	sp|Q13887.2|	KLF5_HUMAN RecName: Full=Krueppel-like factor 5; AltName: Full=Basic transcription element-binding protein 2; Short=BTE-binding protein 2; AltName: Full=Colon krueppel-like factor; AltName: Full=GC-box-binding protein 2; AltName: Full=Intestinal-enriched krueppel-like factor; AltName: Full=Transcription factor BTEB2	457	186 bits (473)	5e-46	89/156 (57%)	104/156 (66%)	8/156 (5%)
isotig14975	sp|Q6TUF2.2|	ACN9_RAT RecName: Full=Protein ACN9 homolog, mitochondrial; AltName: Full=Liver regeneration-related protein LRRGT00092; Flags: Precursor	125	106 bits (265)	1e-22	55/124 (44%)	76/124 (61%)	8/124 (6%)
isotig06071	sp|Q3SZ84.1|	BOLA3_BOVIN RecName: Full=BolA-like protein 3	110	102 bits (253)	1e-21	48/76 (63%)	62/76 (81%)
isotig16067	sp|P04323.1|	POL3_DROME RecName: Full=Retrovirus-related Pol polyprotein from transposon 17.6; Includes: RecName: Full=Protease; Includes: RecName: Full=Reverse transcriptase; Includes: RecName: Full=Endonuclease	1058	116 bits (291)	8e-26	72/183 (39%)	109/183 (59%)	2/183 (1%)
isotig14026	sp|A6H791.1|	TRM61_BOVIN RecName: Full=tRNA (adenine-N(1)-)-methyltransferase catalytic subunit TRMT61A; AltName: Full=tRNA(m1A58)-methyltransferase subunit TRMT61A; Short=tRNA(m1A58)MTase subunit TRMT61A	285	139 bits (349)	2e-32	64/111 (57%)	87/111 (78%)
isotig12377	sp|P14686.1|	GRST_ANEMI RecName: Full=Gramicidin S biosynthesis protein GrsT	256	70.5 bits (171)	1e-11	38/101 (37%)	54/101 (53%)	3/101 (2%)
isotig11868	sp|Q86XD8.2|	ANUB1_HUMAN RecName: Full=AN1-type zinc finger and ubiquitin domain-containing protein 1; AltName: Full=AN1-type zinc finger protein 4	727	223 bits (568)	1e-57	112/171 (65%)	138/171 (80%)	18/171 (10%)
isotig12864	sp|P08472.2|	M130_STRPU RecName: Full=Mesenchyme-specific cell surface glycoprotein; AltName: Full=MSP130; Flags: Precursor	779	57.4 bits (137)	1e-07	37/163 (22%)	71/163 (43%)	5/163 (3%)
isotig20313	sp|P09417.2|	DHPR_HUMAN RecName: Full=Dihydropteridine reductase; AltName: Full=HDHPR; AltName: Full=Quinoid dihydropteridine reductase	244	77.4 bits (189)	2e-14	32/61 (52%)	48/61 (78%)
isotig14467	sp|Q6AY20.1|	MPRD_RAT RecName: Full=Cation-dependent mannose-6-phosphate receptor; Short=CD Man-6-P receptor; Short=CD-MPR; Flags: Precursor	278	102 bits (253)	3e-21	53/137 (38%)	68/137 (49%)
isotig21248	sp|Q9XTM1.1|	EXOC5_DROME RecName: Full=Exocyst complex component 5; AltName: Full=Exocyst complex component Sec10	710	63.5 bits (153)	3e-10	30/69 (43%)	44/69 (63%)
isotig16519	sp|P01267.1|	THYG_BOVIN RecName: Full=Thyroglobulin; Short=Tg; Flags: Precursor	2769	55.5 bits (132)	2e-07	32/107 (29%)	43/107 (40%)	8/107 (7%)
isotig08914	sp|Q91YU8.2|	SSF1_MOUSE RecName: Full=Suppressor of SWI4 1 homolog; Short=Ssf-1; AltName: Full=Peter Pan homolog	470	333 bits (854)	1e-96	156/287 (54%)	222/287 (77%)
isotig12707	sp|Q99KG3.1|	RBM10_MOUSE RecName: Full=RNA-binding protein 10; AltName: Full=RNA-binding motif protein 10	930	111 bits (277)	1e-33	68/152 (44%)	85/152 (55%)	1/152 (0%)
isotig07176	sp|P62138.1|	PP1A_RAT RecName: Full=Serine/threonine-protein phosphatase PP1-alpha catalytic subunit; Short=PP-1A	330	635 bits (1637)	0	305/329 (92%)	314/329 (95%)	4/329 (1%)
isotig13196	sp|Q925U4.1|	EDEM1_MOUSE RecName: Full=ER degradation-enhancing alpha-mannosidase-like 1	652	354 bits (908)	4e-97	160/238 (67%)	201/238 (84%)
isotig08921	sp|P56701.2|	PSMD2_BOVIN RecName: Full=26S proteasome non-ATPase regulatory subunit 2; AltName: Full=26S proteasome regulatory subunit RPN1; AltName: Full=26S proteasome regulatory subunit S2; AltName: Full=26S proteasome subunit p97; AltName: Full=Tumor necrosis factor type 1 receptor-associated protein 2	908	218 bits (555)	7e-56	112/157 (71%)	121/157 (77%)
isotig17103	sp|Q99816.2|	TS101_HUMAN RecName: Full=Tumor susceptibility gene 101 protein; AltName: Full=ESCRT-I complex subunit TSG101	390	131 bits (329)	8e-36	61/123 (49%)	94/123 (76%)	1/123 (0%)
isotig20933	sp|Q6DRC3.1|	CU059_DANRE RecName: Full=Uncharacterized protein C21orf59 homolog	290	171 bits (434)	9e-43	83/133 (62%)	104/133 (78%)
isotig22146	sp|Q9NUQ2.3|	PLCE_HUMAN RecName: Full=1-acyl-sn-glycerol-3-phosphate acyltransferase epsilon; AltName: Full=1-acylglycerol-3-phosphate O-acyltransferase 5; Short=1-AGP acyltransferase 5; Short=1-AGPAT 5; AltName: Full=Lysophosphatidic acid acyltransferase epsilon; Short=LPAAT-epsilon	364	85.1 bits (209)	1e-16	36/79 (45%)	60/79 (75%)
isotig15787	sp|P61212.1|	ARL1_RAT RecName: Full=ADP-ribosylation factor-like protein 1	181	186 bits (473)	7e-47	91/124 (73%)	105/124 (84%)	1/124 (0%)
isotig13863	sp|Q13127.3|	REST_HUMAN RecName: Full=RE1-silencing transcription factor; AltName: Full=Neural-restrictive silencer factor; AltName: Full=X2 box repressor	1097	67.8 bits (164)	7e-11	39/131 (29%)	59/131 (45%)	22/131 (16%)
isotig07636	sp|Q9NWH9.2|	SLTM_HUMAN RecName: Full=SAFB-like transcription modulator; AltName: Full=Modulator of estrogen-induced transcription	1034	110 bits (276)	2e-23	101/375 (26%)	158/375 (42%)	26/375 (6%)
isotig07078	sp|Q54G05.1|	LRRX1_DICDI RecName: Full=Putative leucine-rich repeat-containing protein DDB_G0290503	1492	79.7 bits (195)	1e-13	106/568 (18%)	238/568 (41%)	21/568 (3%)
isotig10706	sp|Q4WXP0.2|	NDC80_ASPFU RecName: Full=Probable kinetochore protein ndc80	736	55.8 bits (133)	4e-07	44/187 (23%)	88/187 (47%)	2/187 (1%)
isotig20473	sp|Q812B2.1|	GPHB5_MOUSE RecName: Full=Glycoprotein hormone beta-5; AltName: Full=Thyrostimulin subunit beta; Flags: Precursor	130	66.2 bits (160)	5e-11	31/73 (42%)	41/73 (56%)
isotig24202	sp|Q5ZK40.1|	SNF5_CHICK RecName: Full=SWI/SNF-related matrix-associated actin-dependent regulator of chromatin subfamily B member 1	386	60.5 bits (145)	3e-09	31/58 (53%)	36/58 (62%)
isotig13659	sp|Q9QZP2.1|	PRDM4_RAT RecName: Full=PR domain zinc finger protein 4; AltName: Full=PR domain-containing protein 4	798	84.7 bits (208)	5e-16	68/258 (26%)	105/258 (40%)	14/258 (5%)
isotig20491	sp|P23342.1|	MSOX_BACSN RecName: Full=Monomeric sarcosine oxidase; Short=MSOX	387	66.6 bits (161)	4e-11	33/68 (48%)	48/68 (70%)	1/68 (1%)
isotig09421	sp|A7E2Y6.1|	HRT7A_BOVIN RecName: Full=HEAT repeat-containing protein 7A	1652	264 bits (674)	9e-84	129/265 (48%)	182/265 (68%)
isotig08341	sp|O60245.2|	PCDH7_HUMAN RecName: Full=Protocadherin-7; AltName: Full=Brain-heart protocadherin; Short=BH-Pcdh; Flags: Precursor	1069	177 bits (448)	2e-43	124/384 (32%)	190/384 (49%)	13/384 (3%)
isotig19481	sp|Q66H34.1|	K1430_RAT RecName: Full=UPF0501 protein KIAA1430 homolog	548	58.9 bits (141)	1e-08	34/101 (33%)	56/101 (55%)	2/101 (1%)
isotig08090	sp|O88685.2|	PRS6A_MOUSE RecName: Full=26S protease regulatory subunit 6A; AltName: Full=26S proteasome AAA-ATPase subunit RPT5; AltName: Full=Proteasome 26S subunit ATPase 3; AltName: Full=Tat-binding protein 1; Short=TBP-1	442	694 bits (1791)	0	352/430 (81%)	386/430 (89%)	1/430 (0%)
isotig14856	sp|Q5RBW0.1|	CE035_PONAB RecName: Full=Uncharacterized protein C5orf35 homolog	273	204 bits (518)	5e-52	102/185 (55%)	122/185 (65%)
isotig01957	sp|Q9JLR1.3|	S61A2_MOUSE RecName: Full=Protein transport protein Sec61 subunit alpha isoform 2; Short=Sec61 alpha-2	476	870 bits (2249)	0	433/476 (90%)	454/476 (95%)
isotig20629	sp|Q7ZVN7.1|	MED15_DANRE RecName: Full=Mediator of RNA polymerase II transcription subunit 15; AltName: Full=Mediator complex subunit 15	809	89.7 bits (221)	6e-19	43/62 (69%)	53/62 (85%)
isotig17698	sp|P56695.1|	WFS1_MOUSE RecName: Full=Wolframin	890	65.9 bits (159)	1e-10	41/144 (28%)	65/144 (45%)	12/144 (8%)
isotig03283	sp|Q5TGI0.2|	CF168_HUMAN RecName: Full=Uncharacterized protein C6orf168	409	53.1 bits (126)	2e-22	33/118 (27%)	55/118 (46%)	7/118 (5%)
isotig08818	sp|Q8VHE6.2|	DYH5_MOUSE RecName: Full=Dynein heavy chain 5, axonemal; AltName: Full=Axonemal beta dynein heavy chain 5; Short=mDNAH5; AltName: Full=Ciliary dynein heavy chain 5	4621	374 bits (960)	e-103	207/462 (44%)	297/462 (64%)	12/462 (2%)
isotig17976	sp|O35685.1|	NUDC_MOUSE RecName: Full=Nuclear migration protein nudC; AltName: Full=Nuclear distribution protein C homolog; AltName: Full=Silica-induced gene 92 protein; Short=SIG-92	332	75.9 bits (185)	1e-13	34/59 (57%)	47/59 (79%)
isotig10853	sp|Q08731.1|	LIT2_MOUSE RecName: Full=Lithostathine-2; AltName: Full=Islet of Langerhans regenerating protein 2; Short=REG-2; AltName: Full=Pancreatic stone protein 2; Short=PSP; AltName: Full=Pancreatic thread protein 2; Short=PTP; Flags: Precursor	173	88.2 bits (217)	8e-17	47/142 (33%)	71/142 (50%)	4/142 (2%)
isotig09110	sp|Q642T7.1|	DEF_XENTR RecName: Full=Digestive organ expansion factor homolog	765	302 bits (774)	3e-81	134/252 (53%)	189/252 (75%)
isotig22206	sp|Q5XXA7.2|	HDGR2_DANRE RecName: Full=Hepatoma-derived growth factor-related protein 2; Short=HRP-2	662	68.2 bits (165)	1e-11	32/93 (34%)	61/93 (65%)
isotig15428	sp|O00625.1|	PIR_HUMAN RecName: Full=Pirin; AltName: Full=Probable quercetin 2,3-dioxygenase PIR; Short=Probable quercetinase	290	112 bits (279)	1e-38	53/100 (53%)	68/100 (68%)
isotig03997	sp|A8WHP3.1|	SC5A9_DANRE RecName: Full=Sodium/glucose cotransporter 4; Short=Na(+)/glucose cotransporter 4; AltName: Full=Solute carrier family 5 member 9	657	647 bits (1668)	0	314/635 (49%)	430/635 (67%)	3/635 (0%)
isotig22834	sp|Q6DH44.1|	WDR83_DANRE RecName: Full=WD repeat domain-containing protein 83; AltName: Full=Mitogen-activated protein kinase organizer 1; Short=MAPK organizer 1	315	160 bits (405)	2e-39	71/108 (65%)	98/108 (90%)
isotig07902	sp|Q14CX7.1|	NAA25_HUMAN RecName: Full=N-alpha-acetyltransferase 25, NatB auxiliary subunit; AltName: Full=Mitochondrial distribution and morphology protein 20; AltName: Full=N-terminal acetyltransferase B complex subunit MDM20; Short=NatB complex subunit MDM20; AltName: Full=N-terminal acetyltransferase B complex subunit NAA25; AltName: Full=p120	972	326 bits (836)	e-101	157/413 (38%)	249/413 (60%)	6/413 (1%)
isotig22280	sp|Q9W0Y8.5|	SCN60_DROME RecName: Full=Sodium channel protein 60E; AltName: Full=Drosophila ion channel 60; AltName: Full=Drosophila sodium channel 1; AltName: Full=Protein smell-impaired 60E; AltName: Full=Sodium channel 2; Short=DmNav2	2821	109 bits (272)	5e-24	54/97 (55%)	65/97 (67%)	1/97 (1%)
isotig08909	sp|O35344.1|	IMA3_MOUSE RecName: Full=Importin subunit alpha-3; AltName: Full=Importin alpha Q2; Short=Qip2; AltName: Full=Karyopherin subunit alpha-3	521	620 bits (1600)	e-177	311/403 (77%)	347/403 (86%)	3/403 (0%)
isotig08674	sp|Q66JJ4.1|	RG9D2_XENTR RecName: Full=RNA (guanine-9-)-methyltransferase domain-containing protein 2	334	220 bits (560)	2e-56	116/287 (40%)	177/287 (61%)	4/287 (1%)
isotig09249	sp|Q5ZK77.1|	MUTED_CHICK RecName: Full=Protein Muted homolog	196	121 bits (303)	1e-26	61/151 (40%)	96/151 (63%)	3/151 (1%)
isotig07018	sp|Q5R4R4.1|	LS14A_PONAB RecName: Full=Protein LSM14 homolog A; AltName: Full=Protein FAM61A; AltName: Full=RNA-associated protein 55A	463	159 bits (402)	1e-37	114/260 (43%)	135/260 (51%)	36/260 (13%)
isotig14592	sp|Q7T384.1|	SC5AC_DANRE RecName: Full=Sodium-coupled monocarboxylate transporter 2; AltName: Full=Electroneutral sodium monocarboxylate cotransporter; Short=zSMCTn; AltName: Full=Low-affinity sodium-lactate cotransporter; AltName: Full=Solute carrier family 5 member 12; Short=zSLC5A12	623	163 bits (413)	8e-40	82/197 (41%)	122/197 (61%)	2/197 (1%)
isotig16371	sp|Q9D2F7.2|	P210L_MOUSE RecName: Full=Nuclear pore membrane glycoprotein 210-like; AltName: Full=Nucleoporin 210 kDa-like; AltName: Full=Nucleoporin Nup210-like; Flags: Precursor	1881	121 bits (304)	3e-27	61/179 (34%)	106/179 (59%)	2/179 (1%)
isotig07623	sp|Q9NX31.2|	CT111_HUMAN RecName: Full=Uncharacterized protein C20orf111	292	63.5 bits (153)	5e-09	85/346 (24%)	138/346 (39%)	24/346 (6%)
isotig07230	sp|O60216.2|	RAD21_HUMAN RecName: Full=Double-strand-break repair protein rad21 homolog; Short=hHR21; AltName: Full=Nuclear matrix protein 1; Short=NXP-1; AltName: Full=SCC1 homolog	631	261 bits (668)	1e-68	134/206 (65%)	159/206 (77%)
isotig02554	sp|B0BNE5.1|	ESTD_RAT RecName: Full=S-formylglutathione hydrolase; Short=FGH; AltName: Full=Esterase D	282	215 bits (547)	8e-55	94/131 (71%)	112/131 (85%)
isotig09437	sp|Q5JI69.1|	TDH_PYRKO RecName: Full=Probable L-threonine 3-dehydrogenase	350	153 bits (387)	1e-54	88/221 (39%)	123/221 (55%)	1/221 (0%)
isotig04973	sp|Q9H0D2.2|	ZN541_HUMAN RecName: Full=Zinc finger protein 541	1365	123 bits (308)	3e-27	52/92 (56%)	65/92 (70%)
isotig21218	sp|Q24292.3|	DS_DROME RecName: Full=Protein dachsous; AltName: Full=Adherin; Flags: Precursor	3503	60.1 bits (144)	4e-09	33/82 (40%)	47/82 (57%)	4/82 (4%)
isotig10114	sp|P69736.1|	EDF1_RAT RecName: Full=Endothelial differentiation-related factor 1; Short=EDF-1; AltName: Full=Calmodulin-associated peptide 19; Short=CAP-19; AltName: Full=Multiprotein-bridging factor 1; Short=MBF1	148	145 bits (367)	4e-34	77/146 (52%)	101/146 (69%)	3/146 (2%)
isotig07290	sp|Q98TX3.1|	PDCD4_CHICK RecName: Full=Programmed cell death protein 4; AltName: Full=Protein I11/6	467	196 bits (497)	7e-49	94/159 (59%)	124/159 (77%)
isotig07573	sp|A0JMY4.1|	CN045_XENLA RecName: Full=Uncharacterized protein C14orf45 homolog	531	351 bits (900)	1e-95	184/416 (44%)	282/416 (67%)	4/416 (0%)
isotig09585	sp|P18894.3|	OXDA_MOUSE RecName: Full=D-amino-acid oxidase; Short=DAAO; Short=DAMOX; Short=DAO	345	265 bits (677)	4e-70	144/335 (42%)	204/335 (60%)	6/335 (1%)
isotig09189	sp|Q5SS90.1|	CG057_MOUSE RecName: Full=Uncharacterized protein C7orf57 homolog	291	62.4 bits (150)	9e-17	34/83 (40%)	50/83 (60%)	9/83 (10%)
isotig14900	sp|A4FU69.2|	EFCB5_HUMAN RecName: Full=EF-hand calcium-binding domain-containing protein 5	1503	89.7 bits (221)	1e-17	42/112 (37%)	67/112 (59%)
isotig20203	sp|Q16932.1|	STX_APLCA RecName: Full=Syntaxin	290	59.7 bits (143)	3e-19	33/58 (56%)	35/58 (60%)
isotig09567	sp|Q8IWG1.1|	WDR63_HUMAN RecName: Full=WD repeat-containing protein 63; AltName: Full=Testis development protein NYD-SP29	891	228 bits (582)	5e-59	118/270 (43%)	152/270 (56%)
isotig15029	sp|Q2KIP7.1|	MD2L2_BOVIN RecName: Full=Mitotic spindle assembly checkpoint protein MAD2B; AltName: Full=Mitotic arrest deficient 2-like protein 2; Short=MAD2-like protein 2	211	176 bits (445)	1e-43	87/185 (47%)	125/185 (67%)
isotig04909	sp|B1AVY7.1|	KI16B_MOUSE RecName: Full=Kinesin-like protein KIF16B	1312	268 bits (686)	5e-71	155/360 (43%)	221/360 (61%)	5/360 (1%)
isotig19008	sp|Q8VDL4.2|	ADPGK_MOUSE RecName: Full=ADP-dependent glucokinase; Short=ADP-GK; Short=ADPGK; Flags: Precursor	496	102 bits (255)	7e-22	56/142 (39%)	79/142 (55%)	2/142 (1%)
isotig11766	sp|Q69ZR2.2|	HECD1_MOUSE RecName: Full=E3 ubiquitin-protein ligase HECTD1; AltName: Full=HECT domain-containing protein 1; AltName: Full=Protein open mind	2618	282 bits (722)	2e-75	148/301 (49%)	187/301 (62%)
isotig10287	sp|Q9Y6J8.1|	STYL1_HUMAN RecName: Full=Serine/threonine/tyrosine-interacting-like protein 1; AltName: Full=Dual specificity phosphatase inhibitor MK-STYX; AltName: Full=Dual specificity protein phosphatase 24; AltName: Full=Map kinase phosphatase-like protein MK-STYX	313	92.0 bits (227)	6e-18	43/113 (38%)	69/113 (61%)
isotig02948	sp|A2BFC9.1|	YI011_DANRE RecName: Full=Uncharacterized protein FLJ46082 homolog	240	147 bits (372)	2e-34	96/259 (37%)	138/259 (53%)	2/259 (0%)
isotig04203	sp|Q28024.2|	GBG12_BOVIN RecName: Full=Guanine nucleotide-binding protein G(I)/G(S)/G(O) subunit gamma-12; AltName: Full=Gamma-S1; Flags: Precursor	72	57.0 bits (136)	4e-07	24/64 (37%)	44/64 (68%)	2/64 (3%)
isotig10230	sp|A1A4H6.1|	DDX27_BOVIN RecName: Full=Probable ATP-dependent RNA helicase DDX27; AltName: Full=DEAD box protein 27	765	454 bits (1169)	e-127	231/338 (68%)	277/338 (81%)
isotig17598	sp|Q63042.2|	ALR_RAT RecName: Full=FAD-linked sulfhydryl oxidase ALR; AltName: Full=Augmenter of liver regeneration	198	69.3 bits (168)	1e-11	27/33 (81%)	31/33 (93%)
isotig18344	sp|O97125.1|	HSP68_DROME RecName: Full=Heat shock protein 68	635	121 bits (304)	2e-27	57/115 (49%)	78/115 (67%)
isotig11032	sp|Q9P215.2|	POGK_HUMAN RecName: Full=Pogo transposable element with KRAB domain	609	62.4 bits (150)	4e-09	33/108 (30%)	59/108 (54%)
isotig16197	sp|Q1JQ99.1|	RM14_BOVIN RecName: Full=39S ribosomal protein L14, mitochondrial; Short=L14mt; Short=MRP-L14; Flags: Precursor	145	74.3 bits (181)	7e-23	35/66 (53%)	47/66 (71%)
isotig19778	sp|Q5RC53.1|	GLRX2_PONAB RecName: Full=Glutaredoxin-2, mitochondrial; Flags: Precursor	161	107 bits (266)	3e-23	51/103 (49%)	72/103 (69%)
isotig06101	sp|Q99PS8.1|	HRG_RAT RecName: Full=Histidine-rich glycoprotein; AltName: Full=Histidine-proline-rich glycoprotein; Short=HPRG; AltName: Full=Histidine-rich glycoprotein 1; Short=HRG1; Flags: Precursor	525	55.8 bits (133)	4e-12	24/56 (42%)	24/56 (42%)	1/56 (1%)
isotig09518	sp|Q5R7G6.2|	PEPL1_PONAB RecName: Full=Probable aminopeptidase NPEPL1; AltName: Full=Aminopeptidase-like 1	523	465 bits (1197)	e-130	232/386 (60%)	300/386 (77%)	2/386 (0%)
isotig07386	sp|P54357.1|	MLC2_DROME RecName: Full=Myosin-2 essential light chain; AltName: Full=Myosin II essential light chain; AltName: Full=Non-muscle myosin essential light chain	147	194 bits (493)	2e-48	89/146 (60%)	117/146 (80%)
isotig03857	sp|O75534.2|	CSDE1_HUMAN RecName: Full=Cold shock domain-containing protein E1; AltName: Full=N-ras upstream gene protein; AltName: Full=Protein UNR	798	668 bits (1723)	0	388/797 (48%)	526/797 (65%)	22/797 (2%)
isotig17454	sp|Q7SZ07.1|	CP52B_XENLA RecName: Full=Uncharacterized protein C16orf52 homolog B	167	130 bits (328)	3e-30	65/158 (41%)	95/158 (60%)	3/158 (1%)
isotig09785	sp|O60841.4|	IF2P_HUMAN RecName: Full=Eukaryotic translation initiation factor 5B; Short=eIF-5B; AltName: Full=Translation initiation factor IF-2	1220	565 bits (1455)	e-160	272/380 (71%)	330/380 (86%)
isotig10478	sp|Q8BWQ5.2|	DCLK3_MOUSE RecName: Full=Serine/threonine-protein kinase DCLK3; AltName: Full=CLICK-I and II-related; Short=CLr; AltName: Full=Doublecortin-like and CAM kinase-like 3; AltName: Full=Doublecortin-like kinase 3	790	90.1 bits (222)	2e-17	52/140 (37%)	79/140 (56%)	9/140 (6%)
isotig17060	sp|Q2TAW0.1|	CNDG2_XENLA RecName: Full=Condensin-2 complex subunit G2; AltName: Full=Chromosome-associated protein G2; AltName: Full=Non-SMC condensin II complex subunit G2; AltName: Full=XCAP-G2	1156	76.3 bits (186)	9e-15	48/149 (32%)	74/149 (49%)	1/149 (0%)
isotig07783	sp|P22612.3|	KAPCG_HUMAN RecName: Full=cAMP-dependent protein kinase catalytic subunit gamma; Short=PKA C-gamma	351	84.3 bits (207)	2e-15	74/285 (25%)	129/285 (45%)	13/285 (4%)
isotig06932	sp|Q5M9N4.1|	PIGH_MOUSE RecName: Full=Phosphatidylinositol N-acetylglucosaminyltransferase subunit H; AltName: Full=Phosphatidylinositol-glycan biosynthesis class H protein; Short=PIG-H	188	63.9 bits (154)	3e-09	33/101 (32%)	58/101 (57%)	3/101 (2%)
isotig06381	sp|P82968.1|	MCPI_MELCP RecName: Full=Four-domain proteases inhibitor; AltName: Full=McaPI	197	68.6 bits (166)	1e-11	28/52 (53%)	33/52 (63%)
isotig21121	sp|Q24306.2|	IAP1_DROME RecName: Full=Apoptosis 1 inhibitor; AltName: Full=E3 ubiquitin-protein ligase th; AltName: Full=Inhibitor of apoptosis 1; Short=dIAP1; AltName: Full=Protein thread	438	73.6 bits (179)	3e-13	34/64 (53%)	41/64 (64%)	1/64 (1%)
isotig10839	sp|O43913.1|	ORC5_HUMAN RecName: Full=Origin recognition complex subunit 5	435	343 bits (880)	1e-93	160/264 (60%)	216/264 (81%)	1/264 (0%)
isotig08681	sp|Q9BWU0.1|	NADAP_HUMAN RecName: Full=Kanadaptin; AltName: Full=Human lung cancer oncogene 3 protein; Short=HLC-3; AltName: Full=Kidney anion exchanger adapter protein; AltName: Full=Solute carrier family 4 anion exchanger member 1 adapter protein	796	266 bits (679)	3e-70	148/311 (47%)	198/311 (63%)	11/311 (3%)
isotig14358	sp|P14650.1|	PERT_RAT RecName: Full=Thyroid peroxidase; Short=TPO; Flags: Precursor	914	111 bits (277)	5e-24	71/239 (29%)	113/239 (47%)	7/239 (2%)
isotig16450	sp|Q68CZ1.2|	FTM_HUMAN RecName: Full=Protein fantom; AltName: Full=Nephrocystin-8; AltName: Full=RPGR-interacting protein 1-like protein; Short=RPGRIP1-like protein	1315	184 bits (466)	4e-46	91/208 (43%)	134/208 (64%)	18/208 (8%)
isotig22953	sp|Q05B60.1|	NUD14_BOVIN RecName: Full=Uridine diphosphate glucose pyrophosphatase; Short=UDPG pyrophosphatase; Short=UGPPase; AltName: Full=Nucleoside diphosphate-linked moiety X motif 14; Short=Nudix motif 14	222	88.6 bits (218)	1e-17	50/114 (43%)	66/114 (57%)	8/114 (7%)
isotig08806	sp|B3NVC6.1|	T23O_DROER RecName: Full=Tryptophan 2,3-dioxygenase; Short=TDO; AltName: Full=Protein vermilion; AltName: Full=Tryptamin 2,3-dioxygenase; AltName: Full=Tryptophan oxygenase; Short=TO; Short=TRPO; AltName: Full=Tryptophan pyrrolase; AltName: Full=Tryptophanase	379	431 bits (1109)	e-120	218/352 (61%)	273/352 (77%)	1/352 (0%)
isotig07760	sp|Q9BRS2.2|	RIOK1_HUMAN RecName: Full=Serine/threonine-protein kinase RIO1; AltName: Full=RIO kinase 1	568	471 bits (1213)	e-132	234/399 (58%)	292/399 (73%)	9/399 (2%)
isotig16146	sp|Q96QF7.1|	ACRC_HUMAN RecName: Full=Acidic repeat-containing protein	691	151 bits (382)	2e-36	65/143 (45%)	97/143 (67%)
isotig15503	sp|Q56R14.1|	TRI33_XENLA RecName: Full=E3 ubiquitin-protein ligase TRIM33; AltName: Full=Ectodermin; AltName: Full=Transcription intermediary factor 1-gamma; Short=TIF1-gamma; AltName: Full=Tripartite motif-containing protein 33	1091	73.9 bits (180)	7e-13	45/188 (23%)	87/188 (46%)	1/188 (0%)
isotig08039	sp|Q6NRG5.1|	NDOR1_XENLA RecName: Full=NADPH-dependent diflavin oxidoreductase 1	600	573 bits (1478)	e-163	288/511 (56%)	370/511 (72%)	4/511 (0%)
isotig07353	sp|Q2T9K2.1|	AP2E_XENLA RecName: Full=Transcription factor AP-2-epsilon; Short=AP-2-epsilon	434	375 bits (964)	e-103	238/456 (52%)	291/456 (63%)	21/456 (4%)
isotig13425	sp|Q16956.1|	GRP78_APLCA RecName: Full=78 kDa glucose-regulated protein; Short=GRP-78; AltName: Full=BiP; AltName: Full=Protein 1603; Flags: Precursor	667	411 bits (1057)	e-114	205/250 (82%)	228/250 (91%)
isotig09834	sp|Q9Y224.1|	CN166_HUMAN RecName: Full=UPF0568 protein C14orf166	244	129 bits (323)	2e-43	63/136 (46%)	94/136 (69%)
isotig08598	sp|Q8UWA5.3|	CAH2_TRIHK RecName: Full=Carbonic anhydrase 2; AltName: Full=Carbonate dehydratase II; AltName: Full=Carbonic anhydrase II; Short=CA-II	260	249 bits (635)	4e-65	126/256 (49%)	168/256 (65%)	7/256 (2%)
isotig12673	sp|Q8NE09.3|	RGS22_HUMAN RecName: Full=Regulator of G-protein signaling 22; Short=RGS22	1264	113 bits (282)	2e-24	60/134 (44%)	82/134 (61%)
isotig13491	sp|Q9H1P6.1|	CT085_HUMAN RecName: Full=Uncharacterized protein C20orf85	137	102 bits (254)	3e-21	57/129 (44%)	76/129 (58%)	4/129 (3%)
isotig19514	sp|Q95K40.1|	CCD83_MACFA RecName: Full=Coiled-coil domain-containing protein 83	413	58.2 bits (139)	2e-08	34/86 (39%)	50/86 (58%)
isotig06531	sp|Q8N8E3.2|	CE112_HUMAN RecName: Full=Centrosomal protein of 112 kDa; AltName: Full=Coiled-coil domain-containing protein 46	955	91.7 bits (226)	1e-18	42/63 (66%)	51/63 (80%)	3/63 (4%)
isotig12077	sp|Q8N6R1.1|	SERP2_HUMAN RecName: Full=Stress-associated endoplasmic reticulum protein 2; AltName: Full=Ribosome-associated membrane protein RAMP4-2	65	111 bits (278)	5e-24	52/63 (82%)	59/63 (93%)
isotig17430	sp|A0JPI9.1|	CN16B_RAT RecName: Full=Uncharacterized protein C14orf166B homolog	479	85.9 bits (211)	1e-16	50/168 (29%)	86/168 (51%)	2/168 (1%)
isotig04855	sp|Q9CZ49.2|	KLH35_MOUSE RecName: Full=Kelch-like protein 35	574	79.3 bits (194)	6e-14	61/221 (27%)	104/221 (47%)	1/221 (0%)
isotig16772	sp|Q13489.2|	BIRC3_HUMAN RecName: Full=Baculoviral IAP repeat-containing protein 3; AltName: Full=Apoptosis inhibitor 2; Short=API2; AltName: Full=C-IAP2; AltName: Full=IAP homolog C; AltName: Full=Inhibitor of apoptosis protein 1; Short=IAP-1; Short=hIAP-1; Short=hIAP1; AltName: Full=RING finger protein 49; AltName: Full=TNFR2-TRAF-signaling complex protein 1	604	89.7 bits (221)	7e-30	42/85 (49%)	53/85 (62%)
isotig14634	sp|Q8R173.1|	ZDHC3_MOUSE RecName: Full=Palmitoyltransferase ZDHHC3; AltName: Full=GABA-A receptor-associated membrane protein 1; AltName: Full=Golgi-specific DHHC zinc finger protein; AltName: Full=Zinc finger DHHC domain-containing protein 3; Short=DHHC-3	299	96.3 bits (238)	2e-19	66/219 (30%)	104/219 (47%)	7/219 (3%)
isotig07715	sp|P07909.1|	ROA1_DROME RecName: Full=Heterogeneous nuclear ribonucleoprotein A1; Short=hnRNP A1; AltName: Full=PEN repeat clone P9; AltName: Full=hnRNP core protein A1-A	365	190 bits (482)	3e-47	97/184 (52%)	126/184 (68%)	3/184 (1%)
isotig09529	sp|O42412.3|	IOD3_CHICK RecName: Full=Type III iodothyronine deiodinase; AltName: Full=5DIII; AltName: Full=DIOIII; AltName: Full=Type 3 DI; AltName: Full=Type-III 5'-deiodinase	258	154 bits (389)	1e-36	82/165 (49%)	103/165 (62%)
isotig16996	sp|P58269.2|	DPF3_MOUSE RecName: Full=Zinc finger protein DPF3; AltName: Full=BRG1-associated factor 45C; Short=BAF45C; AltName: Full=Zinc finger protein cer-d4	378	87.4 bits (215)	5e-17	55/161 (34%)	82/161 (50%)	8/161 (4%)
isotig11713	sp|Q92783.3|	STAM1_HUMAN RecName: Full=Signal transducing adapter molecule 1; Short=STAM-1	540	301 bits (771)	4e-81	161/285 (56%)	208/285 (72%)	6/285 (2%)
isotig02374	sp|P02594.2|	CALM_ELEEL RecName: Full=Calmodulin; Short=CaM	149	130 bits (328)	2e-29	67/147 (45%)	96/147 (65%)
isotig04667	sp|Q9NRL2.2|	BAZ1A_HUMAN RecName: Full=Bromodomain adjacent to zinc finger domain protein 1A; AltName: Full=ATP-dependent chromatin-remodeling protein; AltName: Full=ATP-utilizing chromatin assembly and remodeling factor 1; Short=hACF1; AltName: Full=CHRAC subunit ACF1; AltName: Full=Williams syndrome transcription factor-related chromatin-remodeling factor 180; Short=WCRF180; AltName: Full=hWALp1	1556	238 bits (606)	7e-62	135/298 (45%)	189/298 (63%)	9/298 (3%)
isotig08282	sp|Q01062.2|	PDE2A_RAT RecName: Full=cGMP-dependent 3',5'-cyclic phosphodiesterase; AltName: Full=Cyclic GMP-stimulated phosphodiesterase; Short=CGS-PDE; Short=cGSPDE	928	281 bits (720)	6e-75	184/483 (38%)	278/483 (57%)	12/483 (2%)
isotig04681	sp|O14343.1|	KLP5_SCHPO RecName: Full=Kinesin-like protein 5	883	115 bits (288)	9e-25	98/371 (26%)	171/371 (46%)	12/371 (3%)
isotig15209	sp|Q9D753.1|	EXOS8_MOUSE RecName: Full=Exosome complex component RRP43; AltName: Full=Exosome component 8; AltName: Full=Ribosomal RNA-processing protein 43	276	212 bits (540)	1e-54	110/207 (53%)	139/207 (67%)	3/207 (1%)
isotig12526	sp|P55067.1|	NCAN_RAT RecName: Full=Neurocan core protein; AltName: Full=245 kDa early postnatal core glycoprotein; AltName: Full=Chondroitin sulfate proteoglycan 3; Contains: RecName: Full=150 kDa adult core glycoprotein; Flags: Precursor	1257	50.1 bits (118)	4e-10	38/141 (26%)	52/141 (36%)	8/141 (5%)
isotig11057	sp|Q17NH9.1|	MED11_AEDAE RecName: Full=Mediator of RNA polymerase II transcription subunit 11; AltName: Full=Mediator complex subunit 11	132	131 bits (329)	8e-30	65/127 (51%)	90/127 (70%)
isotig10298	sp|O15976.3|	GNAO_PATYE RecName: Full=Guanine nucleotide-binding protein G(o) subunit alpha	357	166 bits (419)	3e-40	86/99 (86%)	86/99 (86%)
isotig13100	sp|P18172.4|	DHGL_DROPS RecName: Full=Glucose dehydrogenase [acceptor]; Contains: RecName: Full=Glucose dehydrogenase [acceptor] short protein; Flags: Precursor	625	175 bits (444)	3e-43	101/255 (39%)	149/255 (58%)	4/255 (1%)
isotig04869	sp|P51660.3|	DHB4_MOUSE RecName: Full=Peroxisomal multifunctional enzyme type 2; Short=MFE-2; AltName: Full=17-beta-hydroxysteroid dehydrogenase 4; Short=17-beta-HSD 4; AltName: Full=D-bifunctional protein; Short=DBP; AltName: Full=Multifunctional protein 2; Short=MPF-2; Contains: RecName: Full=(3R)-hydroxyacyl-CoA dehydrogenase; Contains: RecName: Full=Enoyl-CoA hydratase 2; AltName: Full=3-alpha,7-alpha, 12…	735	570 bits (1468)	e-161	285/449 (63%)	345/449 (76%)
isotig08749	sp|O88441.1|	MTX2_MOUSE RecName: Full=Metaxin-2; AltName: Full=Mitochondrial outer membrane import complex protein 2	263	252 bits (643)	5e-66	124/252 (49%)	172/252 (68%)	1/252 (0%)
isotig07399	sp|Q86Y56.4|	HEAT2_HUMAN RecName: Full=HEAT repeat-containing protein 2	855	546 bits (1406)	e-154	284/651 (43%)	406/651 (62%)	1/651 (0%)
isotig17053	sp|Q7ZYF1.1|	DJ27A_XENLA RecName: Full=DnaJ homolog subfamily C member 27-A; AltName: Full=Rab and DnaJ domain-containing protein 1; AltName: Full=Rab and DnaJ domain-containing protein A	273	58.9 bits (141)	1e-19	23/50 (46%)	35/50 (70%)
isotig14756	sp|Q9UL36.2|	ZN236_HUMAN RecName: Full=Zinc finger protein 236	1845	286 bits (732)	8e-77	130/193 (67%)	156/193 (80%)	1/193 (0%)
isotig10198	sp|Q8R010.2|	AIMP2_MOUSE RecName: Full=Aminoacyl tRNA synthase complex-interacting multifunctional protein 2; AltName: Full=Multisynthase complex auxiliary component p38; AltName: Full=Protein JTV-1	320	179 bits (454)	3e-44	119/324 (36%)	178/324 (54%)	26/324 (8%)
isotig17881	sp|Q14162.3|	SREC_HUMAN RecName: Full=Scavenger receptor class F member 1; AltName: Full=Acetyl LDL receptor; AltName: Full=Scavenger receptor expressed by endothelial cells 1; Short=SREC-I; Flags: Precursor	830	58.2 bits (139)	3e-08	34/114 (29%)	47/114 (41%)	21/114 (18%)
isotig21312	sp|B1H2P5.1|	CE120_XENTR RecName: Full=Centrosomal protein of 120 kDa; Short=Cep120; AltName: Full=Coiled-coil domain-containing protein 100	882	132 bits (332)	6e-31	73/128 (57%)	90/128 (70%)	2/128 (1%)
isotig21459	sp|Q9D513.3|	CP073_MOUSE RecName: Full=Uncharacterized protein C16orf73 homolog; AltName: Full=Protein expressed in male leptotene and zygotene spermatocytes 675; Short=MLZ-675	470	92.0 bits (227)	9e-19	46/125 (36%)	76/125 (60%)	1/125 (0%)
isotig15220	sp|Q80Z32.1|	ORC1_RAT RecName: Full=Origin recognition complex subunit 1	848	159 bits (401)	1e-67	74/106 (69%)	88/106 (83%)
isotig15919	sp|Q9D2D9.1|	KLD8B_MOUSE RecName: Full=Kelch domain-containing protein 8B	354	168 bits (425)	3e-41	84/211 (39%)	118/211 (55%)	9/211 (4%)
isotig10731	sp|C3YWU0.2|	FUCO_BRAFL RecName: Full=Alpha-L-fucosidase; AltName: Full=Alpha-L-fucoside fucohydrolase; Flags: Precursor	449	475 bits (1222)	e-133	209/341 (61%)	263/341 (77%)	2/341 (0%)
isotig12740	sp|Q8N2E2.4|	VWDE_HUMAN RecName: Full=von Willebrand factor D and EGF domain-containing protein; Flags: Precursor	1590	89.0 bits (219)	3e-17	61/201 (30%)	86/201 (42%)	10/201 (4%)
isotig17254	sp|Q64442.3|	DHSO_MOUSE RecName: Full=Sorbitol dehydrogenase; AltName: Full=L-iditol 2-dehydrogenase	357	165 bits (417)	2e-40	81/176 (46%)	119/176 (67%)
isotig09621	sp|Q54KI4.1|	EPS15_DICDI RecName: Full=Epidermal growth factor receptor substrate 15 homolog	1196	97.1 bits (240)	2e-19	64/207 (30%)	105/207 (50%)	25/207 (12%)
isotig04291	sp|Q28XE2.2|	AN32A_DROPS RecName: Full=Acidic leucine-rich nuclear phosphoprotein 32 family member A	263	178 bits (451)	2e-45	88/129 (68%)	107/129 (82%)
isotig19872	sp|Q6NRG6.1|	SAS6_XENLA RecName: Full=Spindle assembly abnormal protein 6 homolog	668	57.4 bits (137)	3e-08	27/51 (52%)	39/51 (76%)
isotig05673	sp|Q08CX1.1|	RASEF_XENTR RecName: Full=Ras and EF-hand domain-containing protein	722	58.5 bits (140)	4e-08	47/181 (25%)	82/181 (45%)	26/181 (14%)
isotig15603	sp|Q4V9H5.2|	P20L1_RAT RecName: Full=PHD finger protein 20-like protein 1	1015	85.1 bits (209)	3e-16	36/69 (52%)	50/69 (72%)
isotig10239	sp|Q8R116.2|	NOTUM_MOUSE RecName: Full=Protein notum homolog; Flags: Precursor	503	318 bits (816)	2e-89	151/311 (48%)	211/311 (67%)	3/311 (0%)
isotig10749	sp|Q6PHY8.3|	SELTB_DANRE RecName: Full=Selenoprotein T1b; Flags: Precursor	193	164 bits (415)	9e-40	78/164 (47%)	112/164 (68%)
isotig13765	sp|P30974.2|	TLR1_DROME RecName: Full=Tachykinin-like peptides receptor 86C; Short=NKD	504	73.2 bits (178)	2e-12	44/157 (28%)	70/157 (44%)	10/157 (6%)
isotig17264	sp|Q5ND28.1|	SREC_MOUSE RecName: Full=Scavenger receptor class F member 1; AltName: Full=Acetyl LDL receptor; AltName: Full=Scavenger receptor expressed by endothelial cells 1 protein; Short=SREC-I; Flags: Precursor	820	65.9 bits (159)	1e-10	34/123 (27%)	46/123 (37%)	25/123 (20%)
isotig22263	sp|Q9NRH2.2|	SNRK_HUMAN RecName: Full=SNF-related serine/threonine-protein kinase; AltName: Full=SNF1-related kinase	765	102 bits (254)	7e-22	48/58 (82%)	54/58 (93%)
isotig13014	sp|Q9V5N8.4|	STAN_DROME RecName: Full=Protocadherin-like wing polarity protein stan; AltName: Full=Protein flamingo; AltName: Full=Protein starry night; Flags: Precursor	3579	77.0 bits (188)	1e-13	63/225 (28%)	105/225 (46%)	10/225 (4%)
isotig11113	sp|Q9H4B6.2|	SAV1_HUMAN RecName: Full=Protein salvador homolog 1; AltName: Full=45 kDa WW domain protein; Short=hWW45	383	224 bits (572)	5e-58	119/261 (45%)	159/261 (60%)	6/261 (2%)
isotig18569	sp|A1L1C2.1|	PLD6_XENLA RecName: Full=Mitochondrial cardiolipin hydrolase; AltName: Full=Choline phosphatase 6; AltName: Full=Mitochondrial phospholipase; Short=MitoPLD; AltName: Full=Phosphatidylcholine-hydrolyzing phospholipase D6; AltName: Full=Phospholipase D6; Short=PLD 6	210	54.3 bits (129)	3e-07	22/44 (50%)	32/44 (72%)
isotig14061	sp|O13154.1|	PACN2_CHICK RecName: Full=Protein kinase C and casein kinase substrate in neurons protein 2; AltName: Full=Focal adhesion protein of 52 kDa; Short=FAP52	448	169 bits (429)	1e-41	78/183 (42%)	123/183 (67%)	3/183 (1%)
isotig11693	sp|Q9VXT2.1|	DJC25_DROME RecName: Full=DnaJ homolog subfamily C member 25 homolog	333	270 bits (690)	1e-71	132/291 (45%)	185/291 (63%)	1/291 (0%)
isotig08523	sp|P07314.4|	GGT1_RAT RecName: Full=Gamma-glutamyltranspeptidase 1; Short=GGT 1; AltName: Full=Gamma-glutamyltransferase 1; AltName: CD_antigen=CD224; Contains: RecName: Full=Gamma-glutamyltranspeptidase 1 heavy chain; Contains: RecName: Full=Gamma-glutamyltranspeptidase 1 light chain; Flags: Precursor	568	276 bits (706)	3e-73	167/415 (40%)	239/415 (57%)	11/415 (2%)
isotig07725	sp|Q64591.2|	DECR_RAT RecName: Full=2,4-dienoyl-CoA reductase, mitochondrial; AltName: Full=2,4-dienoyl-CoA reductase [NADPH]; Short=4-enoyl-CoA reductase [NADPH]; Flags: Precursor	335	363 bits (931)	3e-99	185/296 (62%)	223/296 (75%)
isotig16907	sp|Q6NVM0.1|	H10_XENTR RecName: Full=Histone H1.0; AltName: Full=Histone H1(0); AltName: Full=Histone H5	196	82.4 bits (202)	2e-15	39/76 (51%)	56/76 (73%)
isotig04223	sp|Q28CU0.1|	LRC23_XENTR RecName: Full=Leucine-rich repeat-containing protein 23	350	301 bits (770)	1e-80	151/264 (57%)	206/264 (78%)	1/264 (0%)
isotig13300	sp|Q502M6.1|	ANR29_DANRE RecName: Full=Ankyrin repeat domain-containing protein 29	298	261 bits (668)	3e-69	130/250 (52%)	177/250 (70%)
isotig07785	sp|Q9QZM6.1|	NCKX1_RAT RecName: Full=Sodium/potassium/calcium exchanger 1; AltName: Full=Na(+)/K(+)/Ca(2+)-exchange protein 1; AltName: Full=Retinal rod Na-Ca+K exchanger	1181	58.5 bits (140)	1e-07	83/355 (23%)	137/355 (38%)	17/355 (4%)
isotig05003	sp|Q60739.3|	BAG1_MOUSE RecName: Full=BAG family molecular chaperone regulator 1; Short=BAG-1; AltName: Full=Bcl-2-associated athanogene 1	355	121 bits (303)	8e-27	65/185 (35%)	112/185 (60%)
isotig11592	sp|P19801.4|	ABP1_HUMAN RecName: Full=Amiloride-sensitive amine oxidase [copper-containing]; Short=DAO; Short=Diamine oxidase; AltName: Full=Amiloride-binding protein; Short=ABP; AltName: Full=Histaminase; AltName: Full=Kidney amine oxidase; Short=KAO; Flags: Precursor	751	114 bits (285)	9e-25	76/238 (31%)	116/238 (48%)	3/238 (1%)
isotig02964	sp|A3KG59.1|	P20D2_MOUSE RecName: Full=Peptidase M20 domain-containing protein 2; AltName: Full=Aminoacylase-1-like protein 2	431	275 bits (704)	4e-73	138/268 (51%)	182/268 (67%)	1/268 (0%)
isotig13409	sp|Q8BL66.2|	EEA1_MOUSE RecName: Full=Early endosome antigen 1	1411	77.8 bits (190)	7e-14	73/273 (26%)	140/273 (51%)	27/273 (9%)
isotig07472	sp|Q15746.4|	MYLK_HUMAN RecName: Full=Myosin light chain kinase, smooth muscle; Short=MLCK; AltName: Full=Kinase-related protein; Short=KRP; AltName: Full=Telokin; Contains: RecName: Full=Myosin light chain kinase, smooth muscle, deglutamylated form	1914	70.9 bits (172)	3e-11	34/92 (36%)	49/92 (53%)	5/92 (5%)
isotig14315	sp|Q9M376.1|	VA727_ARATH RecName: Full=Vesicle-associated membrane protein 727; Short=AtVAMP727	240	58.5 bits (140)	4e-08	28/69 (40%)	45/69 (65%)
isotig10614	sp|Q2TBT5.1|	RNH2A_BOVIN RecName: Full=Ribonuclease H2 subunit A; Short=RNase H2 subunit A; AltName: Full=Ribonuclease HI large subunit; Short=RNase HI large subunit; AltName: Full=Ribonuclease HI subunit A	299	305 bits (780)	4e-82	155/304 (50%)	201/304 (66%)
isotig13717	sp|P35431.1|	CAV1_CHICK RecName: Full=Caveolin-1	178	135 bits (341)	2e-31	65/141 (46%)	91/141 (64%)	1/141 (0%)
isotig07465	sp|Q8BGA5.1|	KRR1_MOUSE RecName: Full=KRR1 small subunit processome component homolog; AltName: Full=HIV-1 Rev-binding protein 2 homolog	380	409 bits (1051)	e-113	200/330 (60%)	248/330 (75%)
isotig04579	sp|P00518.2|	PHKG1_RABIT RecName: Full=Phosphorylase b kinase gamma catalytic chain, skeletal muscle isoform; AltName: Full=Phosphorylase kinase subunit gamma-1	387	357 bits (917)	7e-98	174/294 (59%)	216/294 (73%)	1/294 (0%)
isotig11097	sp|Q5RF14.1|	MIPEP_PONAB RecName: Full=Mitochondrial intermediate peptidase; Short=MIP; Flags: Precursor	713	404 bits (1038)	e-112	185/297 (62%)	236/297 (79%)
isotig17845	sp|Q8K0U4.1|	HS12A_MOUSE RecName: Full=Heat shock 70 kDa protein 12A	675	134 bits (336)	4e-31	81/210 (38%)	114/210 (54%)	52/210 (24%)
isotig21140	sp|Q5ZLL9.1|	BRM1L_CHICK RecName: Full=Breast cancer metastasis-suppressor 1-like protein	323	157 bits (398)	1e-38	78/129 (60%)	106/129 (82%)
isotig10187	sp|Q8VDL4.2|	ADPGK_MOUSE RecName: Full=ADP-dependent glucokinase; Short=ADP-GK; Short=ADPGK; Flags: Precursor	496	83.6 bits (205)	2e-15	56/171 (32%)	80/171 (46%)	1/171 (0%)
isotig02116	sp|Q8VHV8.3|	SELS_RAT RecName: Full=Selenoprotein S; Short=SelS; AltName: Full=Sg2; AltName: Full=VCP-interacting membrane protein	190	74.3 bits (181)	3e-12	42/143 (29%)	72/143 (50%)	8/143 (5%)
isotig11542	sp|Q99NH7.3|	S26A5_MOUSE RecName: Full=Prestin; AltName: Full=Solute carrier family 26 member 5	744	83.6 bits (205)	2e-15	56/206 (27%)	101/206 (49%)	6/206 (2%)
isotig12067	sp|P90850.3|	YCF2E_CAEEL RecName: Full=Uncharacterized peptidase C1-like protein F26E4.3; Flags: Precursor	452	234 bits (597)	5e-61	111/217 (51%)	144/217 (66%)	2/217 (0%)
isotig03303	sp|Q8SPK1.1|	CP4AO_PIG RecName: Full=Cytochrome P450 4A24; AltName: Full=CYPIVA24; AltName: Full=Fatty acid omega-hydroxylase	504	289 bits (739)	1e-87	147/348 (42%)	219/348 (62%)	5/348 (1%)
isotig21714	sp|P35992.3|	PTP10_DROME RecName: Full=Tyrosine-protein phosphatase 10D; AltName: Full=Receptor-linked protein-tyrosine phosphatase 10D; Short=DPTP10D; Flags: Precursor	1631	66.6 bits (161)	4e-11	33/78 (42%)	51/78 (65%)
isotig07557	sp|Q15750.1|	TAB1_HUMAN RecName: Full=TGF-beta-activated kinase 1 and MAP3K7-binding protein 1; AltName: Full=Mitogen-activated protein kinase kinase kinase 7-interacting protein 1; AltName: Full=TGF-beta-activated kinase 1-binding protein 1; Short=TAK1-binding protein 1	504	272 bits (695)	7e-72	156/389 (40%)	225/389 (57%)	6/389 (1%)
isotig04271	sp|Q03168.2|	ASPP_AEDAE RecName: Full=Lysosomal aspartic protease; Flags: Precursor	387	295 bits (754)	e-125	137/234 (58%)	179/234 (76%)
isotig17529	sp|Q5XGP7.1|	SKA2A_XENLA RecName: Full=Src kinase-associated phosphoprotein 2-A	330	78.6 bits (192)	2e-14	41/136 (30%)	72/136 (52%)	6/136 (4%)
isotig07772	sp|Q5UPG5.1|	YL093_MIMIV RecName: Full=Putative ankyrin repeat protein L93	421	97.1 bits (240)	3e-19	89/315 (28%)	147/315 (46%)	19/315 (6%)
isotig09491	sp|P20241.2|	NRG_DROME RecName: Full=Neuroglian; Flags: Precursor	1302	135 bits (339)	7e-31	102/361 (28%)	156/361 (43%)	24/361 (6%)
isotig03130	sp|P48729.2|	KC1A_HUMAN RecName: Full=Casein kinase I isoform alpha; Short=CKI-alpha; AltName: Full=CK1	337	556 bits (1432)	e-157	273/309 (88%)	284/309 (91%)
isotig04979	sp|Q9W590.1|	LSG1_DROME RecName: Full=Large subunit GTPase 1 homolog; AltName: Full=Nucleostemin-3	606	290 bits (743)	9e-78	146/244 (59%)	177/244 (72%)	2/244 (0%)
isotig17840	sp|Q640B4.1|	MUS81_XENTR RecName: Full=Crossover junction endonuclease MUS81	612	114 bits (286)	2e-25	56/113 (49%)	76/113 (67%)
isotig14417	sp|P52847.2|	ST1B1_RAT RecName: Full=Sulfotransferase family cytosolic 1B member 1; Short=ST1B1; Short=Sulfotransferase 1B1; AltName: Full=DOPA/tyrosine sulfotransferase	299	152 bits (385)	1e-36	93/241 (38%)	134/241 (55%)	16/241 (6%)
isotig10266	sp|O94632.4|	MU158_SCHPO RecName: Full=Meiotically up-regulated gene 158 protein	773	60.1 bits (144)	3e-08	68/288 (23%)	131/288 (45%)	16/288 (5%)
isotig11834	sp|Q562A2.2|	ZFR_RAT RecName: Full=Zinc finger RNA-binding protein	1073	171 bits (434)	5e-42	82/120 (68%)	94/120 (78%)
isotig08660	sp|Q8IYT3.3|	CF097_HUMAN RecName: Full=Coiled-coil domain-containing protein C6orf97	715	90.1 bits (222)	1e-28	54/193 (27%)	99/193 (51%)
isotig15705	sp|Q8WXA3.2|	RUFY2_HUMAN RecName: Full=RUN and FYVE domain-containing protein 2; AltName: Full=Rab4-interacting protein related	655	204 bits (520)	3e-52	100/211 (47%)	151/211 (71%)	11/211 (5%)
isotig18979	sp|Q6QAT0.3|	RL32_PIG RecName: Full=60S ribosomal protein L32	135	211 bits (536)	2e-54	102/133 (76%)	116/133 (87%)
isotig11244	sp|Q1RLU1.1|	BRAT1_DANRE RecName: Full=BRCA1-associated ATM activator 1; AltName: Full=BRCA1-associated protein required for ATM activation protein 1	822	84.7 bits (208)	8e-16	53/169 (31%)	85/169 (50%)	1/169 (0%)
isotig10417	sp|O08893.1|	CALCR_CAVPO RecName: Full=Calcitonin receptor; Short=CT-R; Flags: Precursor	478	132 bits (332)	3e-44	64/168 (38%)	107/168 (63%)	2/168 (1%)
isotig01893	sp|Q5TCS8.2|	AKD1_HUMAN RecName: Full=Adenylate kinase domain-containing protein 1; AltName: Full=Adenylate kinase domain-containing protein 2	1911	342 bits (876)	2e-92	174/445 (39%)	261/445 (58%)	3/445 (0%)
isotig14039	sp|P82596.3|	PLC_HALLA RecName: Full=Perlucin	155	96.3 bits (238)	2e-19	46/135 (34%)	74/135 (54%)	1/135 (0%)
isotig09484	sp|A3KN83.1|	SBNO1_HUMAN RecName: Full=Protein strawberry notch homolog 1; AltName: Full=Monocyte protein 3; Short=MOP-3	1393	379 bits (974)	e-135	198/306 (64%)	236/306 (77%)	1/306 (0%)
isotig12331	sp|A5D8W1.3|	CG063_HUMAN RecName: Full=Uncharacterized protein C7orf63	941	252 bits (643)	2e-66	128/282 (45%)	186/282 (65%)	1/282 (0%)
isotig11459	sp|Q147X3.1|	NAA30_HUMAN RecName: Full=N-alpha-acetyltransferase 30, NatC catalytic subunit; AltName: Full=N-acetyltransferase 12; AltName: Full=N-acetyltransferase MAK3 homolog	362	268 bits (685)	4e-71	131/164 (79%)	145/164 (88%)	4/164 (2%)
isotig04598	sp|Q9VL63.3|	U430_DROME RecName: Full=UPF0430 protein CG31712	290	62.8 bits (151)	4e-09	34/67 (50%)	42/67 (62%)
isotig07208	sp|Q9QXK3.1|	COPG2_MOUSE RecName: Full=Coatomer subunit gamma-2; AltName: Full=Gamma-2-coat protein; Short=Gamma-2-COP	871	769 bits (1986)	0	386/589 (65%)	461/589 (78%)	1/589 (0%)
isotig10194	sp|P51612.2|	XPC_MOUSE RecName: Full=DNA repair protein complementing XP-C cells homolog; AltName: Full=Xeroderma pigmentosum group C-complementing protein homolog; AltName: Full=p125	930	362 bits (929)	2e-99	180/377 (47%)	242/377 (64%)	18/377 (4%)
isotig18000	sp|Q5RA37.1|	RPAP2_PONAB RecName: Full=Putative RNA polymerase II subunit B1 CTD phosphatase RPAP2; AltName: Full=RNA polymerase II-associated protein 2	612	108 bits (269)	2e-23	49/91 (53%)	66/91 (72%)
isotig10397	sp|A2BGR3.1|	ERC6L_DANRE RecName: Full=DNA excision repair protein ERCC-6-like; AltName: Full=ATP-dependent helicase ERCC6-like	1451	313 bits (803)	9e-85	159/326 (48%)	225/326 (69%)	2/326 (0%)
isotig16726	sp|Q80SY4.1|	MIB1_MOUSE RecName: Full=E3 ubiquitin-protein ligase MIB1; AltName: Full=DAPK-interacting protein 1; Short=DIP-1; AltName: Full=Mind bomb homolog 1	1006	265 bits (677)	1e-70	116/132 (87%)	126/132 (95%)
isotig07517	sp|Q6P2L6.2|	NSD3_MOUSE RecName: Full=Histone-lysine N-methyltransferase NSD3; AltName: Full=Nuclear SET domain-containing protein 3; AltName: Full=Wolf-Hirschhorn syndrome candidate 1-like protein 1 homolog; Short=WHSC1-like protein 1	1439	345 bits (885)	0	173/427 (40%)	238/427 (55%)	58/427 (13%)
isotig14446	sp|Q567G6.1|	CC017_DANRE RecName: Full=Uncharacterized protein C3orf17 homolog	525	55.8 bits (133)	2e-07	42/173 (24%)	86/173 (49%)	11/173 (6%)
isotig17109	sp|P31641.2|	SC6A6_HUMAN RecName: Full=Sodium- and chloride-dependent taurine transporter; AltName: Full=Solute carrier family 6 member 6	620	60.5 bits (145)	6e-09	28/78 (35%)	45/78 (57%)
isotig08710	sp|P04988.2|	CYSP1_DICDI RecName: Full=Cysteine proteinase 1; Flags: Precursor	343	195 bits (496)	5e-49	117/328 (35%)	170/328 (51%)	8/328 (2%)
isotig11548	sp|P23654.3|	NRT_DROME RecName: Full=Neurotactin	846	127 bits (318)	1e-28	96/299 (32%)	141/299 (47%)	11/299 (3%)
isotig08136	sp|Q49MI3.1|	CERKL_HUMAN RecName: Full=Ceramide kinase-like protein	558	191 bits (485)	1e-47	127/443 (28%)	215/443 (48%)	26/443 (5%)
isotig18358	sp|Q9VMY1.1|	RM24_DROME RecName: Full=Probable 39S ribosomal protein L24, mitochondrial; Short=L24mt; Short=MRP-L24; Flags: Precursor	247	74.7 bits (182)	2e-13	34/47 (72%)	41/47 (87%)
isotig07438	sp|P18321.2|	PROF_CLYJA RecName: Full=Profilin	140	199 bits (507)	5e-50	94/140 (67%)	113/140 (80%)
isotig05145	sp|Q9VCX1.2|	RGS_DROME RecName: Full=Regulator of G-protein signaling loco; Short=RGS; AltName: Full=Locomotion defects protein; Short=Loco	1541	128 bits (321)	5e-29	64/140 (45%)	89/140 (63%)	3/140 (2%)
isotig04695	sp|Q5ZI57.1|	TPPC3_CHICK RecName: Full=Trafficking protein particle complex subunit 3	180	292 bits (747)	3e-78	137/180 (76%)	162/180 (90%)
isotig07482	sp|Q6NU07.1|	GPKOW_XENLA RecName: Full=G patch domain and KOW motifs-containing protein	487	200 bits (508)	3e-76	133/412 (32%)	202/412 (49%)	9/412 (2%)
isotig02330	sp|Q9DBU3.3|	RIOK3_MOUSE RecName: Full=Serine/threonine-protein kinase RIO3; AltName: Full=RIO kinase 3	519	257 bits (656)	e-135	128/219 (58%)	165/219 (75%)	1/219 (0%)
isotig08237	sp|Q7T0W1.1|	BOP1A_XENLA RecName: Full=Ribosome biogenesis protein bop1-A; AltName: Full=Block of proliferation 1 protein A	728	537 bits (1383)	e-152	247/373 (66%)	304/373 (81%)
isotig11253	sp|Q5NC57.2|	F183B_MOUSE RecName: Full=Protein FAM183B	135	110 bits (276)	1e-23	58/117 (49%)	70/117 (59%)
isotig11788	sp|A6QQL5.1|	CB073_BOVIN RecName: Full=Uncharacterized protein C2orf73 homolog	290	73.9 bits (180)	1e-12	49/142 (34%)	69/142 (48%)
isotig11669	sp|B2RQC2.1|	UBP42_MOUSE RecName: Full=Ubiquitin carboxyl-terminal hydrolase 42; AltName: Full=Deubiquitinating enzyme 42; AltName: Full=Ubiquitin thiolesterase 42; AltName: Full=Ubiquitin-specific-processing protease 42	1324	379 bits (974)	e-104	166/300 (55%)	235/300 (78%)
isotig07928	sp|Q5I597.1|	BHMT1_BOVIN RecName: Full=Betaine--homocysteine S-methyltransferase 1	407	154 bits (388)	2e-36	98/319 (30%)	167/319 (52%)	15/319 (4%)
isotig20812	sp|O88343.2|	S4A4_MOUSE RecName: Full=Electrogenic sodium bicarbonate cotransporter 1; Short=Sodium bicarbonate cotransporter; AltName: Full=Na(+)/HCO3(-) cotransporter; AltName: Full=Solute carrier family 4 member 4	1079	140 bits (354)	2e-33	65/110 (59%)	89/110 (80%)
isotig13996	sp|O96790.2|	DPGN_DIPMA RecName: Full=Serine protease inhibitor dipetalogastin; Short=Dipetalin; Flags: Precursor	351	94.7 bits (234)	5e-19	53/144 (36%)	67/144 (46%)	34/144 (23%)
isotig03733	sp|P62333.1|	PRS10_HUMAN RecName: Full=26S protease regulatory subunit 10B; AltName: Full=26S proteasome AAA-ATPase subunit RPT4; AltName: Full=Proteasome 26S subunit ATPase 6; AltName: Full=Proteasome subunit p42	389	462 bits (1190)	e-129	229/261 (87%)	247/261 (94%)
isotig18345	sp|Q6NWZ9.1|	CDO1_DANRE RecName: Full=Cysteine dioxygenase type 1; AltName: Full=Cysteine dioxygenase type I; Short=CDO; Short=CDO-I	201	176 bits (445)	8e-44	80/140 (57%)	104/140 (74%)
isotig03467	sp|Q9Y4P9.3|	SPEF1_HUMAN RecName: Full=Sperm flagellar protein 1	236	140 bits (353)	2e-41	71/173 (41%)	105/173 (60%)	4/173 (2%)
isotig16802	sp|P20072.2|	ANXA7_BOVIN RecName: Full=Annexin A7; AltName: Full=Annexin VII; AltName: Full=Annexin-7; AltName: Full=Synexin	463	84.3 bits (207)	1e-24	45/90 (50%)	58/90 (64%)
isotig23823	sp|Q9CX48.1|	ZCH10_MOUSE RecName: Full=Zinc finger CCHC domain-containing protein 10	178	68.6 bits (166)	1e-11	29/57 (50%)	42/57 (73%)
isotig14769	sp|Q01528.1|	HAAF_LIMPO RecName: Full=Hemagglutinin/amebocyte aggregation factor; AltName: Full=18K-LAF; Flags: Precursor	172	126 bits (316)	1e-28	65/169 (38%)	101/169 (59%)	2/169 (1%)
isotig08744	sp|O14929.1|	HAT1_HUMAN RecName: Full=Histone acetyltransferase type B catalytic subunit; AltName: Full=Histone acetyltransferase 1	419	412 bits (1059)	e-114	199/402 (49%)	280/402 (69%)	2/402 (0%)
isotig21378	sp|Q9WVJ4.2|	SYJ2B_RAT RecName: Full=Synaptojanin-2-binding protein; AltName: Full=Mitochondrial outer membrane protein 25; AltName: Full=NPW16	145	109 bits (273)	4e-24	49/87 (56%)	68/87 (78%)
isotig09454	sp|Q5M7R9.1|	GRHL2_XENTR RecName: Full=Grainyhead-like protein 2 homolog; AltName: Full=Transcription factor CP2-like 3	619	107 bits (266)	2e-22	62/164 (37%)	95/164 (57%)	1/164 (0%)
isotig09402	sp|O42248.1|	GBLP_DANRE RecName: Full=Guanine nucleotide-binding protein subunit beta-2-like 1; AltName: Full=Receptor of activated protein kinase C; Short=RACK	317	578 bits (1491)	e-164	265/317 (83%)	294/317 (92%)
isotig12192	sp|Q99578.1|	RIT2_HUMAN RecName: Full=GTP-binding protein Rit2; AltName: Full=Ras-like protein expressed in neurons; AltName: Full=Ras-like without CAAX protein 2	217	244 bits (624)	4e-64	122/204 (59%)	153/204 (75%)
isotig08010	sp|A6NNX1.1|	RIAD1_HUMAN RecName: Full=RIIa domain-containing protein 1	92	90.1 bits (222)	4e-17	43/79 (54%)	57/79 (72%)
isotig12968	sp|O96647.1|	RL10_BOMMA RecName: Full=60S ribosomal protein L10; AltName: Full=QM protein homolog	219	366 bits (940)	e-101	172/214 (80%)	190/214 (88%)
isotig22705	sp|Q95JY5.2|	SAM15_MACFA RecName: Full=Sterile alpha motif domain-containing protein 15; Short=SAM domain-containing protein 15	667	95.9 bits (237)	6e-20	43/87 (49%)	61/87 (70%)
isotig11952	sp|P37967.2|	PNBA_BACSU RecName: Full=Para-nitrobenzyl esterase; AltName: Full=Intracellular esterase B; AltName: Full=PNB carboxy-esterase; Short=PNBCE	489	146 bits (368)	2e-34	94/250 (37%)	139/250 (55%)	4/250 (1%)
isotig05755	sp|Q5Y5T5.1|	ZDHC8_MOUSE RecName: Full=Probable palmitoyltransferase ZDHHC8; AltName: Full=Zinc finger DHHC domain-containing protein 8; Short=DHHC-8	762	297 bits (761)	6e-80	148/293 (50%)	181/293 (61%)	1/293 (0%)
isotig08130	sp|Q86X19.2|	TMM17_HUMAN RecName: Full=Transmembrane protein 17	198	65.9 bits (159)	1e-21	38/105 (36%)	55/105 (52%)
isotig10031	sp|P04069.1|	CBPB_ASTFL RecName: Full=Carboxypeptidase B	303	197 bits (502)	2e-66	103/257 (40%)	149/257 (57%)	1/257 (0%)
isotig20110	sp|O89001.2|	CBPD_MOUSE RecName: Full=Carboxypeptidase D; AltName: Full=Metallocarboxypeptidase D; AltName: Full=gp180; Flags: Precursor	1377	81.6 bits (200)	1e-15	45/111 (40%)	68/111 (61%)	6/111 (5%)
isotig16358	sp|Q9BY12.1|	SCAPE_HUMAN RecName: Full=S phase cyclin A-associated protein in the endoplasmic reticulum; Short=S phase cyclin A-associated protein in the ER; AltName: Full=Zinc finger protein 291	1399	134 bits (338)	3e-31	68/145 (46%)	99/145 (68%)	3/145 (2%)
isotig13315	sp|Q9UHD2.1|	TBK1_HUMAN RecName: Full=Serine/threonine-protein kinase TBK1; AltName: Full=NF-kappa-B-activating kinase; AltName: Full=T2K; AltName: Full=TANK-binding kinase 1	729	197 bits (502)	5e-50	93/155 (60%)	118/155 (76%)	1/155 (0%)
isotig07066	sp|P49432.2|	ODPB_RAT RecName: Full=Pyruvate dehydrogenase E1 component subunit beta, mitochondrial; Short=PDHE1-B; Flags: Precursor	359	506 bits (1303)	e-142	238/343 (69%)	292/343 (85%)
isotig03005	sp|Q12756.2|	KIF1A_HUMAN RecName: Full=Kinesin-like protein KIF1A; AltName: Full=Axonal transporter of synaptic vesicles; AltName: Full=Microtubule-based motor KIF1A; AltName: Full=Unc-104- and KIF1A-related protein; Short=hUnc-104	1690	401 bits (1030)	e-116	205/258 (79%)	222/258 (86%)
isotig20109	sp|Q5TC79.1|	ZBT37_HUMAN RecName: Full=Zinc finger and BTB domain-containing protein 37	503	62.8 bits (151)	6e-10	34/96 (35%)	54/96 (56%)
isotig19084	sp|Q6JEL2.1|	KLH10_HUMAN RecName: Full=Kelch-like protein 10	608	80.9 bits (198)	3e-15	33/60 (55%)	49/60 (81%)
isotig07356	sp|A8MW92.2|	P20L1_HUMAN RecName: Full=PHD finger protein 20-like protein 1	1017	125 bits (315)	9e-28	56/148 (37%)	95/148 (64%)	2/148 (1%)
isotig16217	sp|Q8N3D4.2|	EH1L1_HUMAN RecName: Full=EH domain-binding protein 1-like protein 1	1523	123 bits (309)	7e-28	66/124 (53%)	86/124 (69%)	1/124 (0%)
isotig01687	sp|Q91233.1|	HSP70_ONCTS RecName: Full=Heat shock 70 kDa protein; Short=HSP70	644	761 bits (1966)	0	376/486 (77%)	429/486 (88%)
isotig10046	sp|Q8WYQ5.1|	DGCR8_HUMAN RecName: Full=Microprocessor complex subunit DGCR8; AltName: Full=DiGeorge syndrome critical region 8	773	123 bits (308)	3e-27	91/291 (31%)	130/291 (44%)	26/291 (8%)
isotig10405	sp|P14272.1|	KLKB1_RAT RecName: Full=Plasma kallikrein; AltName: Full=Fletcher factor; AltName: Full=Kininogenin; AltName: Full=Plasma prekallikrein; Contains: RecName: Full=Plasma kallikrein heavy chain; Contains: RecName: Full=Plasma kallikrein light chain; Flags: Precursor	638	181 bits (460)	6e-45	101/280 (36%)	146/280 (52%)	7/280 (2%)
isotig07286	sp|Q6GIK4.1|	CLFA_STAAR RecName: Full=Clumping factor A; AltName: Full=Fibrinogen receptor A; AltName: Full=Fibrinogen-binding protein A; Flags: Precursor	1029	60.5 bits (145)	5e-08	56/264 (21%)	97/264 (36%)
isotig17435	sp|Q64244.1|	CD38_RAT RecName: Full=ADP-ribosyl cyclase 1; AltName: Full=CD38H; AltName: Full=Cyclic ADP-ribose hydrolase 1; Short=cADPr hydrolase 1; AltName: CD_antigen=CD38	303	82.8 bits (203)	1e-15	43/134 (32%)	70/134 (52%)	4/134 (2%)
isotig08269	sp|Q6P444.2|	FA54A_HUMAN RecName: Full=Protein FAM54A; AltName: Full=DUF729 domain-containing protein 1	385	57.0 bits (136)	3e-07	33/84 (39%)	48/84 (57%)
isotig07946	sp|Q1RMT8.1|	IRAK4_BOVIN RecName: Full=Interleukin-1 receptor-associated kinase 4; Short=IRAK-4	461	177 bits (450)	1e-43	104/239 (43%)	149/239 (62%)	7/239 (2%)
isotig09433	sp|P29117.2|	PPIF_RAT RecName: Full=Peptidyl-prolyl cis-trans isomerase F, mitochondrial; Short=PPIase F; AltName: Full=Cyclophilin F; AltName: Full=Rotamase F; Flags: Precursor	206	255 bits (651)	5e-67	131/197 (66%)	146/197 (74%)
isotig03425	sp|Q6DRI7.1|	DDX51_DANRE RecName: Full=ATP-dependent RNA helicase DDX51; AltName: Full=DEAD box protein 51	652	420 bits (1080)	e-131	236/457 (51%)	298/457 (65%)	11/457 (2%)
isotig10282	sp|Q5TZF3.1|	ANR45_HUMAN RecName: Full=Ankyrin repeat domain-containing protein 45	282	149 bits (376)	1e-36	74/186 (39%)	110/186 (59%)	1/186 (0%)
isotig05919	sp|C1C524.1|	CISD2_RANCA RecName: Full=CDGSH iron-sulfur domain-containing protein 2	135	110 bits (274)	2e-31	50/68 (73%)	59/68 (86%)	1/68 (1%)
isotig13802	sp|A8WH18.1|	NARFL_XENTR RecName: Full=Cytosolic Fe-S cluster assembly factor narfl; AltName: Full=Nuclear prelamin A recognition factor-like protein	476	267 bits (683)	3e-83	127/206 (61%)	162/206 (78%)	1/206 (0%)
isotig21742	sp|Q66II8.1|	RU17_XENTR RecName: Full=U1 small nuclear ribonucleoprotein 70 kDa; Short=U1 snRNP 70 kDa; Short=U1-70K; Short=snRNP70	471	72.4 bits (176)	7e-13	32/53 (60%)	39/53 (73%)	1/53 (1%)
isotig13858	sp|A5GFW1.1|	STK6_PIG RecName: Full=Serine/threonine-protein kinase 6; AltName: Full=Aurora kinase A; AltName: Full=Serine/threonine-protein kinase aurora-A	402	197 bits (502)	4e-50	105/184 (57%)	130/184 (70%)	6/184 (3%)
isotig03258	sp|Q9Y5B8.1|	NDK7_HUMAN RecName: Full=Nucleoside diphosphate kinase 7; Short=NDK 7; Short=NDP kinase 7; AltName: Full=nm23-H7	376	428 bits (1100)	e-119	202/357 (56%)	266/357 (74%)
isotig11712	sp|Q13813.3|	SPTA2_HUMAN RecName: Full=Spectrin alpha chain, brain; AltName: Full=Alpha-II spectrin; AltName: Full=Fodrin alpha chain; AltName: Full=Spectrin, non-erythroid alpha chain	2472	373 bits (957)	e-102	188/293 (64%)	226/293 (77%)	4/293 (1%)
isotig07216	sp|P07909.1|	ROA1_DROME RecName: Full=Heterogeneous nuclear ribonucleoprotein A1; Short=hnRNP A1; AltName: Full=PEN repeat clone P9; AltName: Full=hnRNP core protein A1-A	365	207 bits (526)	3e-52	99/179 (55%)	132/179 (73%)
isotig07888	sp|Q96F86.1|	EDC3_HUMAN RecName: Full=Enhancer of mRNA-decapping protein 3; AltName: Full=LSM16 homolog; AltName: Full=YjeF N-terminal domain-containing protein 2; Short=YjeF_N2; Short=hYjeF_N2; AltName: Full=YjeF domain-containing protein 1	508	205 bits (521)	9e-52	134/376 (35%)	193/376 (51%)	9/376 (2%)
isotig05199	sp|P38117.3|	ETFB_HUMAN RecName: Full=Electron transfer flavoprotein subunit beta; Short=Beta-ETF	255	354 bits (908)	6e-97	178/250 (71%)	206/250 (82%)
isotig05915	sp|Q8N2E2.4|	VWDE_HUMAN RecName: Full=von Willebrand factor D and EGF domain-containing protein; Flags: Precursor	1590	78.2 bits (191)	5e-14	50/187 (26%)	84/187 (44%)	4/187 (2%)
isotig13031	sp|Q9HDD0.1|	HRSL1_HUMAN RecName: Full=HRAS-like suppressor	168	62.0 bits (149)	4e-09	41/134 (30%)	63/134 (47%)	1/134 (0%)
isotig14684	sp|Q9UM22.2|	EPDR1_HUMAN RecName: Full=Mammalian ependymin-related protein 1; Short=MERP-1; AltName: Full=Upregulated in colorectal cancer gene 1 protein; Flags: Precursor	224	62.8 bits (151)	4e-15	36/113 (31%)	55/113 (48%)	2/113 (1%)
isotig18203	sp|Q7Z2Z2.2|	ETUD1_HUMAN RecName: Full=Elongation factor Tu GTP-binding domain-containing protein 1; AltName: Full=Elongation factor-like 1; AltName: Full=Protein FAM42A	1120	166 bits (421)	5e-41	85/169 (50%)	113/169 (66%)	4/169 (2%)
isotig07583	sp|Q920B9.2|	SP16H_MOUSE RecName: Full=FACT complex subunit SPT16; AltName: Full=Chromatin-specific transcription elongation factor 140 kDa subunit; AltName: Full=FACT 140 kDa subunit; AltName: Full=FACTp140; AltName: Full=Facilitates chromatin transcription complex subunit SPT16	1047	703 bits (1815)	0	334/597 (55%)	458/597 (76%)	2/597 (0%)
isotig13137	sp|P83298.1|	FIBC_LUMRU RecName: Full=Fibrinolytic enzyme, isozyme C; Short=F-II	242	92.4 bits (228)	2e-35	53/138 (38%)	79/138 (57%)	8/138 (5%)
isotig11623	sp|A8E4S7.1|	MB213_DANRE RecName: Full=Protein mab-21-like 3	387	91.3 bits (225)	3e-23	49/142 (34%)	76/142 (53%)
isotig11882	sp|P55115.2|	NAS15_CAEEL RecName: Full=Zinc metalloproteinase nas-15; AltName: Full=Nematode astacin 15; Flags: Precursor	571	163 bits (413)	1e-39	88/203 (43%)	126/203 (62%)	1/203 (0%)
isotig13810	sp|Q9DBR1.1|	XRN2_MOUSE RecName: Full=5'-3' exoribonuclease 2; AltName: Full=Protein Dhm1	951	77.0 bits (188)	1e-13	43/123 (34%)	59/123 (47%)
isotig09015	sp|Q9UHP3.4|	UBP25_HUMAN RecName: Full=Ubiquitin carboxyl-terminal hydrolase 25; AltName: Full=Deubiquitinating enzyme 25; AltName: Full=USP on chromosome 21; AltName: Full=Ubiquitin thiolesterase 25; AltName: Full=Ubiquitin-specific-processing protease 25	1055	208 bits (529)	7e-53	141/344 (40%)	194/344 (56%)	4/344 (1%)
isotig17427	sp|P35626.2|	ARBK2_HUMAN RecName: Full=Beta-adrenergic receptor kinase 2; Short=Beta-ARK-2; AltName: Full=G-protein-coupled receptor kinase 3	688	152 bits (385)	9e-37	73/99 (73%)	89/99 (89%)
isotig16282	sp|Q3B8H3.1|	TM11B_XENLA RecName: Full=Transmembrane protein 11-B, mitochondrial	187	154 bits (389)	4e-37	76/145 (52%)	100/145 (68%)	2/145 (1%)
isotig10621	sp|Q7M424.1|	GLB_BUCUU RecName: Full=Globin; AltName: Full=Myoglobin	146	74.3 bits (181)	1e-12	48/149 (32%)	77/149 (51%)	3/149 (2%)
isotig09646	sp|O02485.1|	YDJ1_CAEEL RecName: Full=Uncharacterized protein ZK1073.1	325	209 bits (532)	3e-53	119/321 (37%)	183/321 (57%)	2/321 (0%)
isotig09365	sp|Q15772.4|	SPEG_HUMAN RecName: Full=Striated muscle preferentially expressed protein kinase; AltName: Full=Aortic preferentially expressed protein 1; Short=APEG-1	3267	170 bits (430)	2e-41	101/296 (34%)	160/296 (54%)	2/296 (0%)
isotig13354	sp|Q7K4Q5.1|	Y0417_DROME RecName: Full=Probable protein phosphatase CG10417	662	162 bits (411)	2e-39	88/183 (48%)	119/183 (65%)
isotig09392	sp|Q96M32.3|	KAD7_HUMAN RecName: Full=Adenylate kinase 7	723	431 bits (1108)	e-120	212/396 (53%)	284/396 (71%)	7/396 (1%)
isotig20985	sp|P83088.3|	FUCTC_DROME RecName: Full=Alpha-(1,3)-fucosyltransferase C; AltName: Full=Galactoside 3-L-fucosyltransferase	424	93.2 bits (230)	4e-19	57/147 (38%)	72/147 (48%)	21/147 (14%)
isotig11067	sp|Q8CFR0.1|	C1QL2_MOUSE RecName: Full=Complement C1q-like protein 2; AltName: Full=C1q and tumor necrosis factor-related protein 10; Short=C1qTNF10; Flags: Precursor	287	58.9 bits (141)	5e-08	47/149 (31%)	73/149 (48%)	5/149 (3%)
isotig13050	sp|P30841.3|	CROM_OCTDO RecName: Full=Omega-crystallin	496	337 bits (865)	4e-92	153/248 (61%)	189/248 (76%)
isotig09847	sp|Q99JG7.1|	TNIP2_MOUSE RecName: Full=TNFAIP3-interacting protein 2; AltName: Full=A20-binding inhibitor of NF-kappa-B activation 2; Short=ABIN-2	430	103 bits (257)	2e-21	76/301 (25%)	143/301 (47%)	10/301 (3%)
isotig10040	sp|Q13825.1|	AUHM_HUMAN RecName: Full=Methylglutaconyl-CoA hydratase, mitochondrial; AltName: Full=AU-specific RNA-binding enoyl-CoA hydratase; Short=AU-binding protein/enoyl-CoA hydratase; Flags: Precursor	339	63.2 bits (152)	3e-09	46/163 (28%)	80/163 (49%)	1/163 (0%)
isotig12952	sp|Q8WND5.1|	ELP1_RABIT RecName: Full=Elongator complex protein 1; Short=ELP1; AltName: Full=IkappaB kinase complex-associated protein; Short=IKK complex-associated protein	1333	101 bits (252)	5e-21	55/149 (36%)	83/149 (55%)
isotig22973	sp|A8K0R7.1|	ZN839_HUMAN RecName: Full=Zinc finger protein 839; AltName: Full=Renal carcinoma antigen NY-REN-50	811	61.6 bits (148)	1e-09	26/41 (63%)	33/41 (80%)
isotig10647	sp|Q05048.1|	CSTF1_HUMAN RecName: Full=Cleavage stimulation factor subunit 1; AltName: Full=CF-1 50 kDa subunit; AltName: Full=Cleavage stimulation factor 50 kDa subunit; Short=CSTF 50 kDa subunit; Short=CstF-50	431	200 bits (509)	1e-50	90/123 (73%)	103/123 (83%)
isotig12226	sp|Q5R8H3.3|	BAP31_PONAB RecName: Full=B-cell receptor-associated protein 31; Short=BCR-associated protein 31; Short=Bap31	246	150 bits (380)	8e-36	86/195 (44%)	119/195 (61%)	12/195 (6%)
isotig10920	sp|P58557.2|	YBEY_HUMAN RecName: Full=rRNA maturation factor homolog	167	119 bits (298)	3e-26	61/161 (37%)	96/161 (59%)
isotig19266	sp|Q1PRL4.1|	LIN41_CHICK RecName: Full=Tripartite motif-containing protein 71; AltName: Full=Protein lin-41 homolog	876	53.1 bits (126)	6e-07	28/123 (22%)	67/123 (54%)	1/123 (0%)
isotig08855	sp|Q5ZL57.1|	COPD_CHICK RecName: Full=Coatomer subunit delta; AltName: Full=Archain; AltName: Full=Delta-coat protein; Short=Delta-COP	510	454 bits (1168)	e-127	228/362 (62%)	277/362 (76%)
isotig17856	sp|Q9VJS8.3|	ELBOW_DROME RecName: Full=Zinc finger protein Elbow	678	86.3 bits (212)	9e-17	52/143 (36%)	75/143 (52%)	8/143 (5%)
isotig02628	sp|O54922.1|	EXOC7_RAT RecName: Full=Exocyst complex component 7; AltName: Full=Exocyst complex component Exo70; Short=rExo70	653	159 bits (403)	e-106	80/174 (45%)	117/174 (67%)	1/174 (0%)
isotig21512	sp|P19801.4|	ABP1_HUMAN RecName: Full=Amiloride-sensitive amine oxidase [copper-containing]; Short=DAO; Short=Diamine oxidase; AltName: Full=Amiloride-binding protein; Short=ABP; AltName: Full=Histaminase; AltName: Full=Kidney amine oxidase; Short=KAO; Flags: Precursor	751	93.6 bits (231)	3e-19	42/101 (41%)	65/101 (64%)
isotig07660	sp|P48601.2|	PRS4_DROME RecName: Full=26S protease regulatory subunit 4; Short=P26s4	439	521 bits (1343)	0	257/282 (91%)	271/282 (96%)
isotig08370	sp|P56960.2|	EXOSX_MOUSE RecName: Full=Exosome component 10; AltName: Full=Autoantigen PM/Scl 2 homolog; AltName: Full=Polymyositis/scleroderma autoantigen 2 homolog	887	441 bits (1135)	e-136	211/362 (58%)	274/362 (75%)
isotig09160	sp|Q7SYS2.2|	MK67I_XENLA RecName: Full=MKI67 FHA domain-interacting nucleolar phosphoprotein-like	278	139 bits (351)	3e-32	103/312 (33%)	152/312 (48%)	6/312 (1%)
isotig13071	sp|A2ASS6.1|	TITIN_MOUSE RecName: Full=Titin; AltName: Full=Connectin	35213	122 bits (305)	3e-27	73/189 (38%)	96/189 (50%)	14/189 (7%)
isotig12654	sp|Q8MS27.1|	RM35_DROME RecName: Full=39S ribosomal protein L35, mitochondrial; Short=L35mt; Short=MRP-L35; Flags: Precursor	178	120 bits (301)	1e-26	66/142 (46%)	86/142 (60%)	5/142 (3%)
isotig10998	sp|O95835.1|	LATS1_HUMAN RecName: Full=Serine/threonine-protein kinase LATS1; AltName: Full=Large tumor suppressor homolog 1; AltName: Full=WARTS protein kinase; Short=h-warts	1130	80.5 bits (197)	5e-25	47/107 (43%)	63/107 (58%)	4/107 (3%)
isotig19268	sp|Q39571.1|	YPTC1_CHLRE RecName: Full=GTP-binding protein YPTC1	203	162 bits (411)	5e-40	78/141 (55%)	108/141 (76%)	1/141 (0%)
isotig15608	sp|P46967.1|	DAD1_XENLA RecName: Full=Dolichyl-diphosphooligosaccharide--protein glycosyltransferase subunit dad1; Short=Oligosaccharyl transferase subunit dad1; AltName: Full=Defender against cell death 1; Short=DAD-1	113	184 bits (468)	3e-46	85/113 (75%)	101/113 (89%)
isotig07475	sp|Q8MJG1.2|	PSIP1_BOVIN RecName: Full=PC4 and SFRS1-interacting protein; AltName: Full=Lens epithelium-derived growth factor	530	162 bits (409)	1e-38	70/95 (73%)	79/95 (83%)
isotig18763	sp|Q9NU02.2|	ANKR5_HUMAN RecName: Full=Ankyrin repeat domain-containing protein 5	776	190 bits (483)	3e-48	90/156 (57%)	116/156 (74%)
isotig19005	sp|Q9QUG2.1|	POLK_MOUSE RecName: Full=DNA polymerase kappa; AltName: Full=DINB protein; Short=DINP	852	70.1 bits (170)	5e-12	31/47 (65%)	43/47 (91%)
isotig16319	sp|P86854.1|	PLCL_MYTGA RecName: Full=Perlucin-like protein; Flags: Precursor	156	89.0 bits (219)	2e-17	41/130 (31%)	64/130 (49%)	1/130 (0%)
isotig09939	sp|Q148V7.1|	K1468_MOUSE RecName: Full=LisH domain and HEAT repeat-containing protein KIAA1468	1216	250 bits (639)	1e-65	132/221 (59%)	161/221 (72%)	27/221 (12%)
isotig11613	sp|Q6PBN2.1|	AIDA_DANRE RecName: Full=Axin interactor, dorsalization-associated protein; AltName: Full=Axin interaction partner and dorsalization antagonist	303	263 bits (672)	1e-69	147/296 (49%)	191/296 (64%)	12/296 (4%)
isotig12020	sp|Q9W4E2.2|	NBEA_DROME RecName: Full=Neurobeachin; AltName: Full=A-kinase anchor protein 550; Short=AKAP 550; AltName: Full=Protein rugose; AltName: Full=dAKAP550	3584	249 bits (637)	1e-65	130/257 (50%)	174/257 (67%)	25/257 (9%)
isotig07609	sp|Q7SXM7.1|	PRP31_DANRE RecName: Full=U4/U6 small nuclear ribonucleoprotein Prp31; AltName: Full=Pre-mRNA-processing factor 31	508	565 bits (1455)	e-160	288/443 (65%)	348/443 (78%)	1/443 (0%)
isotig07079	sp|P00637.4|	F16P1_RABIT RecName: Full=Fructose-1,6-bisphosphatase 1; Short=FBPase 1; AltName: Full=D-fructose-1,6-bisphosphate 1-phosphohydrolase 1	338	271 bits (692)	e-114	140/223 (62%)	171/223 (76%)
isotig11284	sp|Q3V2K1.1|	CX065_MOUSE RecName: Full=Uncharacterized protein CXorf65 homolog	191	56.2 bits (134)	3e-07	29/79 (36%)	49/79 (62%)	2/79 (2%)
isotig19903	sp|O15078.2|	CE290_HUMAN RecName: Full=Centrosomal protein of 290 kDa; Short=Cep290; AltName: Full=Bardet-Biedl syndrome 14 protein; AltName: Full=Cancer/testis antigen 87; Short=CT87; AltName: Full=Nephrocystin-6; AltName: Full=Tumor antigen se2-2	2479	53.5 bits (127)	4e-07	46/162 (28%)	81/162 (50%)	19/162 (11%)
isotig15357	sp|B1AR13.1|	CISD3_MOUSE RecName: Full=CDGSH iron-sulfur domain-containing protein 3, mitochondrial; AltName: Full=Melanoma nuclear protein 13; Flags: Precursor	137	99.0 bits (245)	2e-20	57/138 (41%)	73/138 (52%)	2/138 (1%)
isotig12733	sp|O15078.2|	CE290_HUMAN RecName: Full=Centrosomal protein of 290 kDa; Short=Cep290; AltName: Full=Bardet-Biedl syndrome 14 protein; AltName: Full=Cancer/testis antigen 87; Short=CT87; AltName: Full=Nephrocystin-6; AltName: Full=Tumor antigen se2-2	2479	193 bits (491)	1e-48	107/236 (45%)	155/236 (65%)	2/236 (0%)
isotig01662	sp|Q80U87.2|	UBP8_MOUSE RecName: Full=Ubiquitin carboxyl-terminal hydrolase 8; AltName: Full=Deubiquitinating enzyme 8; AltName: Full=Ubiquitin isopeptidase Y; Short=mUBPy; AltName: Full=Ubiquitin thiolesterase 8; AltName: Full=Ubiquitin-specific-processing protease 8	1080	101 bits (251)	7e-21	56/170 (32%)	99/170 (58%)	4/170 (2%)
isotig08610	sp|P46892.1|	CDK11_RAT RecName: Full=Cyclin-dependent kinase 11; AltName: Full=Cell division cycle 2-like protein kinase 1; AltName: Full=Cell division protein kinase 11; AltName: Full=Galactosyltransferase-associated protein kinase p58/GTA; AltName: Full=PITSLRE serine/threonine-protein kinase CDC2L1	436	110 bits (275)	2e-23	52/75 (69%)	60/75 (80%)
isotig04607	sp|Q5VTH9.1|	WDR78_HUMAN RecName: Full=WD repeat-containing protein 78	848	117 bits (294)	1e-25	77/215 (35%)	110/215 (51%)	6/215 (2%)
isotig16595	sp|Q09566.1|	LON1_CAEEL RecName: Full=Protein lon-1; Flags: Precursor	312	68.2 bits (165)	3e-11	44/122 (36%)	61/122 (50%)	9/122 (7%)
isotig18730	sp|O95279.1|	KCNK5_HUMAN RecName: Full=Potassium channel subfamily K member 5; AltName: Full=Acid-sensitive potassium channel protein TASK-2; AltName: Full=TWIK-related acid-sensitive K(+) channel 2	499	79.0 bits (193)	1e-14	38/89 (42%)	54/89 (60%)	1/89 (1%)
isotig08182	sp|Q9BV94.2|	EDEM2_HUMAN RecName: Full=ER degradation-enhancing alpha-mannosidase-like 2; Flags: Precursor	578	565 bits (1455)	e-160	270/441 (61%)	325/441 (73%)
isotig10800	sp|Q9WU84.1|	CCS_MOUSE RecName: Full=Copper chaperone for superoxide dismutase; AltName: Full=Superoxide dismutase copper chaperone	274	234 bits (596)	9e-61	117/256 (45%)	170/256 (66%)	14/256 (5%)
isotig11577	sp|Q6PHE8.1|	CC124_DANRE RecName: Full=Coiled-coil domain-containing protein 124	216	70.5 bits (171)	2e-22	33/60 (55%)	49/60 (81%)	2/60 (3%)
isotig03610	sp|Q148F0.1|	URM1_BOVIN RecName: Full=Ubiquitin-related modifier 1 homolog	101	141 bits (356)	4e-33	63/97 (64%)	83/97 (85%)
isotig00822	sp|P42577.2|	FRIS_LYMST RecName: Full=Soma ferritin	174	275 bits (704)	2e-73	131/173 (75%)	153/173 (88%)
isotig04463	sp|Q5RKQ0.1|	SPF27_DANRE RecName: Full=Pre-mRNA-splicing factor SPF27; AltName: Full=Protein BCAS2 homolog	225	291 bits (746)	6e-78	137/206 (66%)	174/206 (84%)
isotig18284	sp|Q96RW7.2|	HMCN1_HUMAN RecName: Full=Hemicentin-1; AltName: Full=Fibulin-6; Short=FIBL-6; Flags: Precursor	5635	80.9 bits (198)	3e-15	42/88 (47%)	59/88 (67%)
isotig07131	sp|Q7ZW47.2|	STAU2_DANRE RecName: Full=Double-stranded RNA-binding protein Staufen homolog 2	606	364 bits (934)	2e-99	243/613 (39%)	327/613 (53%)	41/613 (6%)
isotig13948	sp|P52827.1|	RM12_CRICR RecName: Full=39S ribosomal protein L12, mitochondrial; Short=L12mt; Short=MRP-L12; AltName: Full=P2A1; Flags: Precursor	203	84.7 bits (208)	5e-16	55/163 (33%)	79/163 (48%)	9/163 (5%)
isotig09802	sp|O57592.3|	RL7A_FUGRU RecName: Full=60S ribosomal protein L7a; AltName: Full=Surfeit locus protein 3	266	327 bits (837)	1e-88	165/247 (66%)	197/247 (79%)	6/247 (2%)
isotig03200	sp|Q8AVR4.1|	PDC10_XENLA RecName: Full=Programmed cell death protein 10	212	142 bits (358)	9e-33	85/185 (45%)	119/185 (64%)
isotig03385	sp|A6QLE6.1|	ANO4_BOVIN RecName: Full=Anoctamin-4; AltName: Full=Transmembrane protein 16D	920	75.1 bits (183)	9e-13	61/203 (30%)	93/203 (45%)	7/203 (3%)
isotig08446	sp|Q90Z12.2|	HES4A_XENLA RecName: Full=Transcription factor HES-4-A; AltName: Full=Hairy and enhancer of split 4-A; AltName: Full=Protein hairy-2; Short=Xhairy2; AltName: Full=Protein hairy-2a; Short=Xhairy2a	281	121 bits (303)	2e-36	86/255 (33%)	126/255 (49%)	3/255 (1%)
isotig04399	sp|Q008X1.1|	DFP_BOMMO RecName: Full=Putative defense protein; Flags: Precursor	171	85.1 bits (209)	1e-15	55/158 (34%)	78/158 (49%)	3/158 (1%)
isotig17686	sp|O89114.1|	DNJB5_MOUSE RecName: Full=DnaJ homolog subfamily B member 5; AltName: Full=Heat shock protein Hsp40-3; AltName: Full=Heat shock protein cognate 40; Short=Hsc40	348	86.7 bits (213)	7e-17	39/66 (59%)	50/66 (75%)
isotig08306	sp|Q9EQQ9.2|	NCOAT_MOUSE RecName: Full=Bifunctional protein NCOAT; AltName: Full=Meningioma-expressed antigen 5; AltName: Full=Nuclear cytoplasmic O-GlcNAcase and acetyltransferase; Includes: RecName: Full=Protein O-GlcNAcase; AltName: Full=Glycoside hydrolase O-GlcNAcase; AltName: Full=Hexosaminidase C; AltName: Full=N-acetyl-beta-D-glucosaminidase; AltName: Full=N-acetyl-beta-glucosaminidase; AltName: Full=…	916	370 bits (949)	e-101	222/534 (41%)	305/534 (57%)	29/534 (5%)
isotig10700	sp|Q91233.1|	HSP70_ONCTS RecName: Full=Heat shock 70 kDa protein; Short=HSP70	644	497 bits (1279)	e-140	248/341 (72%)	286/341 (83%)
isotig07425	sp|Q91YQ5.1|	RPN1_MOUSE RecName: Full=Dolichyl-diphosphooligosaccharide--protein glycosyltransferase subunit 1; AltName: Full=Dolichyl-diphosphooligosaccharide--protein glycosyltransferase 67 kDa subunit; AltName: Full=Ribophorin I; Short=RPN-I; AltName: Full=Ribophorin-1; Flags: Precursor	608	550 bits (1417)	e-155	279/605 (46%)	396/605 (65%)	7/605 (1%)
isotig08139	sp|Q08E13.1|	RNF10_BOVIN RecName: Full=RING finger protein 10	810	280 bits (716)	2e-74	177/430 (41%)	241/430 (56%)	46/430 (10%)
isotig21466	sp|Q80U95.2|	UBE3C_MOUSE RecName: Full=Ubiquitin-protein ligase E3C	1083	66.2 bits (160)	5e-11	42/104 (40%)	55/104 (52%)	3/104 (2%)
isotig09461	sp|Q86UD0.2|	CI140_HUMAN RecName: Full=Protein C9orf140; AltName: Full=Tumor specificity and mitosis phase-dependent expression protein; Short=TS/MDEP; AltName: Full=p42.3	394	117 bits (292)	2e-25	72/204 (35%)	122/204 (59%)	13/204 (6%)
isotig08891	sp|Q9U6M0.2|	ECSIT_DROME RecName: Full=Evolutionarily conserved signaling intermediate in Toll pathway, mitochondrial; Flags: Precursor	409	253 bits (647)	2e-66	127/311 (40%)	208/311 (66%)	5/311 (1%)
isotig19452	sp|Q9H6K1.2|	CF106_HUMAN RecName: Full=Uncharacterized protein C6orf106	298	177 bits (450)	2e-44	76/136 (55%)	105/136 (77%)
isotig10353	sp|Q5VWG9.1|	TAF3_HUMAN RecName: Full=Transcription initiation factor TFIID subunit 3; AltName: Full=140 kDa TATA box-binding protein-associated factor; AltName: Full=TBP-associated factor 3; AltName: Full=Transcription initiation factor TFIID 140 kDa subunit; Short=TAF(II)140; Short=TAF140; Short=TAFII-140; Short=TAFII140	929	153 bits (386)	2e-36	72/144 (50%)	103/144 (71%)	2/144 (1%)
isotig15712	sp|Q23551.3|	UNC22_CAEEL RecName: Full=Twitchin; AltName: Full=Uncoordinated protein 22	7158	173 bits (439)	6e-43	84/194 (43%)	114/194 (58%)
isotig08375	sp|Q9WTJ2.1|	OVOL1_MOUSE RecName: Full=Putative transcription factor Ovo-like 1; Short=mOvo1; Short=mOvo1a	267	67.4 bits (163)	2e-10	28/86 (32%)	43/86 (50%)
isotig20880	sp|Q5RBG4.1|	KAT5_PONAB RecName: Full=Histone acetyltransferase KAT5; AltName: Full=60 kDa Tat-interactive protein; Short=Tip60; AltName: Full=Histone acetyltransferase HTATIP; AltName: Full=Lysine acetyltransferase 5	461	117 bits (293)	2e-26	55/71 (77%)	63/71 (88%)
isotig12579	sp|Q8I659.1|	YPF11_PLAF7 RecName: Full=Uncharacterized protein PFB0765w	1383	42.0 bits (97)	2e-08	36/143 (25%)	72/143 (50%)	10/143 (6%)
isotig12540	sp|Q6DJI9.1|	ZCRB1_XENLA RecName: Full=Zinc finger CCHC-type and RNA-binding motif-containing protein 1; AltName: Full=U11/U12 small nuclear ribonucleoprotein 31 kDa protein; Short=U11/U12 snRNP 31 kDa protein	218	214 bits (544)	7e-55	102/183 (55%)	131/183 (71%)
isotig12112	sp|Q9D1I5.1|	MCEE_MOUSE RecName: Full=Methylmalonyl-CoA epimerase, mitochondrial; AltName: Full=DL-methylmalonyl-CoA racemase; Flags: Precursor	178	201 bits (511)	5e-51	93/134 (69%)	115/134 (85%)
isotig08023	sp|O15442.3|	MPPD1_HUMAN RecName: Full=Metallophosphoesterase domain-containing protein 1; AltName: Full=Adult brain protein 239; Short=239AB	326	304 bits (778)	1e-81	150/288 (52%)	199/288 (69%)	7/288 (2%)
isotig12162	sp|Q922R1.2|	CP070_MOUSE RecName: Full=UPF0183 protein C16orf70 homolog	422	223 bits (567)	2e-57	98/158 (62%)	129/158 (81%)
isotig08432	sp|Q75J93.1|	CPAS1_DICDI RecName: Full=Circularly permutated Ras protein 1; Short=DdiCPRas1	842	180 bits (457)	2e-44	123/369 (33%)	195/369 (52%)	16/369 (4%)
isotig10406	sp|A7YVD7.1|	CH038_BOVIN RecName: Full=UPF0551 protein C8orf38 homolog, mitochondrial; Flags: Precursor	333	287 bits (735)	7e-77	138/273 (50%)	191/273 (69%)
isotig09580	sp|Q9VUL9.2|	FUCTA_DROME RecName: Full=Glycoprotein 3-alpha-L-fucosyltransferase A; AltName: Full=Core alpha-(1,3)-fucosyltransferase	503	137 bits (344)	2e-31	85/269 (31%)	137/269 (50%)	4/269 (1%)
isotig05693	sp|Q9VUL9.2|	FUCTA_DROME RecName: Full=Glycoprotein 3-alpha-L-fucosyltransferase A; AltName: Full=Core alpha-(1,3)-fucosyltransferase	503	74.3 bits (181)	8e-13	59/231 (25%)	105/231 (45%)	5/231 (2%)
isotig01272	sp|Q8K0H5.1|	TAF10_MOUSE RecName: Full=Transcription initiation factor TFIID subunit 10; AltName: Full=Transcription initiation factor TFIID 30 kDa subunit; Short=TAF(II)30; Short=TAFII-30; Short=TAFII30; Short=mTAFII30	218	164 bits (416)	1e-39	87/135 (64%)	102/135 (75%)	2/135 (1%)
isotig10467	sp|Q5TJ57.1|	FORE_DICDI RecName: Full=Formin-E; AltName: Full=Diaphanous-related formin dia3	1561	65.5 bits (158)	6e-10	77/328 (23%)	147/328 (44%)	9/328 (2%)
isotig07710	sp|Q8UVC3.2|	INVS_CHICK RecName: Full=Inversin	1106	642 bits (1656)	0	307/478 (64%)	383/478 (80%)	5/478 (1%)
isotig13636	sp|Q80YX1.1|	TENA_MOUSE RecName: Full=Tenascin; Short=TN; AltName: Full=Hexabrachion; AltName: Full=Tenascin-C; Short=TN-C; Flags: Precursor	2110	87.4 bits (215)	8e-17	62/200 (31%)	87/200 (43%)	7/200 (3%)
isotig01451	sp|P49813.2|	TMOD1_MOUSE RecName: Full=Tropomodulin-1; AltName: Full=Erythrocyte tropomodulin; Short=E-Tmod	359	179 bits (453)	7e-55	100/261 (38%)	155/261 (59%)	1/261 (0%)
isotig02888	sp|Q9YGL3.1|	NR2E1_ORYLA RecName: Full=Nuclear receptor subfamily 2 group E member 1; AltName: Full=Nuclear receptor TLX; AltName: Full=Protein tailless homolog; Short=Tll	396	60.1 bits (144)	7e-09	24/29 (82%)	27/29 (93%)
isotig11358	sp|Q8BN59.1|	LARP6_MOUSE RecName: Full=La-related protein 6; AltName: Full=Acheron; Short=Achn; AltName: Full=La ribonucleoprotein domain family member 6	492	177 bits (449)	9e-44	94/230 (40%)	150/230 (65%)	17/230 (7%)
isotig08253	sp|P78417.2|	GSTO1_HUMAN RecName: Full=Glutathione S-transferase omega-1; Short=GSTO-1	241	179 bits (453)	6e-44	99/243 (40%)	137/243 (56%)	8/243 (3%)
isotig21646	sp|Q86XZ4.1|	SPAS2_HUMAN RecName: Full=Spermatogenesis-associated serine-rich protein 2; AltName: Full=Serine-rich spermatocytes and round spermatid 59 kDa protein; AltName: Full=p59scr	545	82.8 bits (203)	5e-16	47/95 (49%)	65/95 (68%)
isotig19793	sp|Q9H6T3.2|	RPAP3_HUMAN RecName: Full=RNA polymerase II-associated protein 3	665	122 bits (305)	1e-27	65/116 (56%)	79/116 (68%)
isotig15260	sp|Q4R6I6.1|	SRP09_MACFA RecName: Full=Signal recognition particle 9 kDa protein; Short=SRP9	86	100 bits (249)	7e-21	48/72 (66%)	56/72 (77%)
isotig07122	sp|A7Y2W8.1|	SC6A9_XENLA RecName: Full=Sodium- and chloride-dependent glycine transporter 1; Short=GlyT-1; Short=GlyT1; Short=xGlyT1; AltName: Full=Solute carrier family 6 member 9	633	492 bits (1266)	e-138	253/602 (42%)	375/602 (62%)	9/602 (1%)
isotig11395	sp|P62145.2|	CALM_APLCA RecName: Full=Calmodulin; Short=CaM	149	167 bits (422)	1e-40	83/150 (55%)	107/150 (71%)	1/150 (0%)
isotig10628	sp|P83851.3|	IUNH_LEIMA RecName: Full=Inosine-uridine preferring nucleoside hydrolase; Short=IU-NH; Short=IU-nucleoside hydrolase; AltName: Full=Non-specific nucleoside hydrolase; AltName: Full=Purine nucleosidase	314	124 bits (311)	3e-32	73/172 (42%)	101/172 (58%)	1/172 (0%)
isotig20710	sp|P04352.2|	CALM_CHLRE RecName: Full=Calmodulin; Short=CaM	163	94.7 bits (234)	1e-19	47/100 (47%)	65/100 (65%)
isotig11092	sp|Q8BHE1.1|	GEMI8_MOUSE RecName: Full=Gem-associated protein 8; Short=Gemin-8; AltName: Full=Protein FAM51A1	238	61.6 bits (148)	7e-09	42/165 (25%)	69/165 (41%)	12/165 (7%)
isotig16651	sp|Q7RTX9.1|	MOT14_HUMAN RecName: Full=Monocarboxylate transporter 14; Short=MCT 14; AltName: Full=Solute carrier family 16 member 14	510	155 bits (391)	2e-37	71/186 (38%)	112/186 (60%)
isotig10125	sp|Q6QEF8.2|	CORO6_HUMAN RecName: Full=Coronin-6; AltName: Full=Coronin-like protein E; Short=Clipin-E	472	427 bits (1098)	e-119	204/366 (55%)	265/366 (72%)	5/366 (1%)
isotig03295	sp|Q9W6S8.1|	SMN1_DANRE RecName: Full=Survival motor neuron protein 1	281	129 bits (323)	7e-29	94/280 (33%)	118/280 (42%)	10/280 (3%)
isotig17927	sp|Q5SW19.2|	K0664_MOUSE RecName: Full=Protein KIAA0664	1315	274 bits (701)	2e-73	120/170 (70%)	151/170 (88%)
isotig04675	sp|Q24247.2|	ITA1_DROME RecName: Full=Integrin alpha-PS1; AltName: Full=Position-specific antigen subunit alpha-1; AltName: Full=Protein multiple edematous wings; Contains: RecName: Full=Integrin alpha-PS1 heavy chain; Contains: RecName: Full=Integrin alpha-PS1 light chain; Flags: Precursor	1146	72.0 bits (175)	7e-12	57/218 (26%)	89/218 (40%)	14/218 (6%)
isotig12757	sp|Q0II59.1|	PDXK_BOVIN RecName: Full=Pyridoxal kinase; AltName: Full=Pyridoxine kinase	312	268 bits (686)	2e-71	145/273 (53%)	185/273 (67%)	13/273 (4%)
isotig09535	sp|P41542.1|	USO1_RAT RecName: Full=General vesicular transport factor p115; AltName: Full=Protein USO1 homolog; AltName: Full=Transcytosis-associated protein; Short=TAP; AltName: Full=Vesicle-docking protein	959	212 bits (540)	3e-54	137/426 (32%)	227/426 (53%)	33/426 (7%)
isotig03334	sp|O00487.1|	PSDE_HUMAN RecName: Full=26S proteasome non-ATPase regulatory subunit 14; AltName: Full=26S proteasome regulatory subunit RPN11; AltName: Full=26S proteasome-associated PAD1 homolog 1	310	486 bits (1252)	e-149	243/266 (91%)	253/266 (95%)
isotig16860	sp|Q9UQQ1.2|	NALDL_HUMAN RecName: Full=N-acetylated-alpha-linked acidic dipeptidase-like protein; Short=NAALADase L; AltName: Full=100 kDa ileum brush border membrane protein; Short=I100; AltName: Full=Ileal dipeptidylpeptidase	740	75.1 bits (183)	2e-13	47/156 (30%)	78/156 (50%)	10/156 (6%)
isotig07904	sp|Q96000.1|	COX1_PECMA RecName: Full=Cytochrome c oxidase subunit 1; AltName: Full=Cytochrome c oxidase polypeptide I	477	623 bits (1607)	0	302/410 (73%)	334/410 (81%)	1/410 (0%)
isotig13351	sp|Q9ERI6.1|	RDH14_MOUSE RecName: Full=Retinol dehydrogenase 14; AltName: Full=Alcohol dehydrogenase PAN2	334	89.4 bits (220)	2e-17	59/173 (34%)	85/173 (49%)
isotig10779	sp|Q9C040.1|	TRIM2_HUMAN RecName: Full=Tripartite motif-containing protein 2; AltName: Full=RING finger protein 86	744	60.8 bits (146)	1e-08	53/211 (25%)	86/211 (40%)	9/211 (4%)
isotig13831	sp|O93309.2|	SMC3_XENLA RecName: Full=Structural maintenance of chromosomes protein 3; Short=SMC protein 3; Short=SMC-3	1209	221 bits (564)	3e-57	108/130 (83%)	120/130 (92%)
isotig10432	sp|Q80UU2.1|	RPP38_MOUSE RecName: Full=Ribonuclease P protein subunit p38; Short=RNaseP protein p38	280	92.0 bits (227)	6e-18	67/226 (29%)	108/226 (47%)	16/226 (7%)
isotig11026	sp|Q0ZLH3.1|	PJVK_HUMAN RecName: Full=Pejvakin; AltName: Full=Autosomal recessive deafness type 59 protein	352	60.1 bits (144)	2e-08	61/245 (24%)	106/245 (43%)	1/245 (0%)
isotig07087	sp|Q9D4D4.1|	TKTL2_MOUSE RecName: Full=Transketolase-like protein 2	627	796 bits (2056)	0	394/615 (64%)	483/615 (78%)	2/615 (0%)
isotig04181	sp|Q2TBS4.1|	CA088_BOVIN RecName: Full=Uncharacterized protein C1orf88 homolog	192	108 bits (270)	1e-22	66/185 (35%)	93/185 (50%)	2/185 (1%)
isotig19347	sp|Q7ZV00.1|	OTU6B_DANRE RecName: Full=OTU domain-containing protein 6B	293	51.2 bits (121)	4e-15	21/43 (48%)	33/43 (76%)
isotig12033	sp|Q2QUN2.1|	LAC24_ORYSJ RecName: Full=Laccase-24; AltName: Full=Benzenediol:oxygen oxidoreductase 24; AltName: Full=Diphenol oxidase 24; AltName: Full=Urishiol oxidase 24; Flags: Precursor	579	76.3 bits (186)	2e-13	46/158 (29%)	68/158 (43%)	5/158 (3%)
isotig07326	sp|Q05975.1|	RAB2_LYMST RecName: Full=Ras-related protein Rab-2	212	382 bits (981)	e-105	190/191 (99%)	191/191 (100%)
isotig14049	sp|Q92823.3|	NRCAM_HUMAN RecName: Full=Neuronal cell adhesion molecule; Short=Nr-CAM; AltName: Full=Neuronal surface protein Bravo; Short=hBravo; AltName: Full=NgCAM-related cell adhesion molecule; Short=Ng-CAM-related; Flags: Precursor	1304	74.3 bits (181)	7e-13	40/130 (30%)	62/130 (47%)	17/130 (13%)
isotig14790	sp|P20232.1|	TFS2_DROME RecName: Full=Transcription elongation factor S-II; AltName: Full=RNA polymerase II elongation factor DMS-II; AltName: Full=TFIIS	313	108 bits (271)	2e-23	72/197 (36%)	95/197 (48%)	11/197 (5%)
isotig09334	sp|Q2NL16.1|	FBX28_BOVIN RecName: Full=F-box only protein 28	368	224 bits (571)	2e-59	118/232 (50%)	159/232 (68%)	2/232 (0%)
isotig02274	sp|Q6P6E6.2|	MYOV2_DANRE RecName: Full=Myeloma-overexpressed gene 2 protein homolog	57	80.5 bits (197)	9e-15	37/47 (78%)	44/47 (93%)
isotig14830	sp|Q15070.3|	OXA1L_HUMAN RecName: Full=Mitochondrial inner membrane protein OXA1L; AltName: Full=Hsa; AltName: Full=OXA1Hs; AltName: Full=Oxidase assembly 1-like protein; Short=OXA1-like protein; Flags: Precursor	435	66.2 bits (160)	2e-10	36/95 (37%)	51/95 (53%)	1/95 (1%)
isotig15926	sp|Q21751.3|	EAA6_CAEEL RecName: Full=Putative sodium-dependent excitatory amino acid transporter glt-6	542	58.2 bits (139)	3e-19	28/61 (45%)	42/61 (68%)
isotig13906	sp|Q9TUL9.1|	TIMP3_HORSE RecName: Full=Metalloproteinase inhibitor 3; AltName: Full=Tissue inhibitor of metalloproteinases 3; Short=TIMP-3; Flags: Precursor	211	57.8 bits (138)	7e-08	54/192 (28%)	82/192 (42%)	14/192 (7%)
isotig10865	sp|P28668.2|	SYEP_DROME RecName: Full=Bifunctional aminoacyl-tRNA synthetase; Includes: RecName: Full=Glutamyl-tRNA synthetase; AltName: Full=Glutamate--tRNA ligase; Short=GluRS; Includes: RecName: Full=Prolyl-tRNA synthetase; AltName: Full=Proline--tRNA ligase; Short=ProRS	1714	228 bits (581)	7e-84	109/162 (67%)	131/162 (80%)
isotig03415	sp|P62316.1|	SMD2_HUMAN RecName: Full=Small nuclear ribonucleoprotein Sm D2; Short=Sm-D2; AltName: Full=snRNP core protein D2	118	183 bits (465)	2e-45	91/117 (77%)	97/117 (82%)
isotig13200	sp|Q78P75.1|	DYL2_RAT RecName: Full=Dynein light chain 2, cytoplasmic; AltName: Full=Dynein light chain LC8-type 2	89	183 bits (465)	9e-46	86/89 (96%)	89/89 (100%)
isotig15156	sp|P18754.1|	RCC1_HUMAN RecName: Full=Regulator of chromosome condensation; AltName: Full=Cell cycle regulatory protein; AltName: Full=Chromosome condensation protein 1	421	174 bits (441)	4e-43	88/159 (55%)	111/159 (69%)	2/159 (1%)
isotig10102	sp|P68907.1|	PZRN3_RAT RecName: Full=E3 ubiquitin-protein ligase PDZRN3; AltName: Full=PDZ domain-containing RING finger protein 3; AltName: Full=Semaphorin cytoplasmic domain-associated protein 3; Short=Protein SEMACAP3	1062	160 bits (405)	1e-38	125/374 (33%)	181/374 (48%)	13/374 (3%)
isotig13597	sp|Q9NZW4.2|	DSPP_HUMAN RecName: Full=Dentin sialophosphoprotein; Contains: RecName: Full=Dentin phosphoprotein; AltName: Full=Dentin phosphophoryn; Short=DPP; Contains: RecName: Full=Dentin sialoprotein; Short=DSP; Flags: Precursor	1301	62.8 bits (151)	2e-09	50/246 (20%)	109/246 (44%)	1/246 (0%)
isotig11474	sp|Q2KIA4.1|	SCD5_BOVIN RecName: Full=Stearoyl-CoA desaturase 5; AltName: Full=Acyl-CoA-desaturase 4; AltName: Full=Stearoyl-CoA 9-desaturase	335	213 bits (543)	1e-93	91/136 (66%)	113/136 (83%)
isotig10259	sp|Q3U186.1|	SYRM_MOUSE RecName: Full=Probable arginyl-tRNA synthetase, mitochondrial; AltName: Full=Arginine--tRNA ligase; Short=ArgRS; AltName: Full=Arginyl-tRNA synthetase-like; Flags: Precursor	578	201 bits (512)	5e-51	120/336 (35%)	185/336 (55%)
isotig08362	sp|Q6P886.1|	DBR1_XENTR RecName: Full=Lariat debranching enzyme	534	424 bits (1091)	e-118	214/396 (54%)	268/396 (67%)	42/396 (10%)
isotig16185	sp|Q499Q5.2|	MKS1_RAT RecName: Full=Meckel syndrome type 1 protein homolog	561	90.1 bits (222)	8e-18	45/94 (47%)	67/94 (71%)
isotig05257	sp|P05555.2|	ITAM_MOUSE RecName: Full=Integrin alpha-M; AltName: Full=CD11 antigen-like family member B; AltName: Full=CR-3 alpha chain; AltName: Full=Cell surface glycoprotein MAC-1 subunit alpha; AltName: Full=Leukocyte adhesion receptor MO1; AltName: CD_antigen=CD11b; Flags: Precursor	1153	55.5 bits (132)	4e-07	34/95 (35%)	51/95 (53%)	8/95 (8%)
isotig03353	sp|Q54J55.1|	MYBX_DICDI RecName: Full=Myb-like protein X	1620	58.5 bits (140)	1e-07	56/286 (19%)	119/286 (41%)	17/286 (5%)
isotig07495	sp|Q2MJQ7.1|	CCG1_PIG RecName: Full=Voltage-dependent calcium channel gamma-1 subunit; AltName: Full=Dihydropyridine-sensitive L-type, skeletal muscle calcium channel subunit gamma	224	56.6 bits (135)	6e-07	53/204 (25%)	86/204 (42%)	6/204 (2%)
isotig10365	sp|Q5M7T4.1|	YIPF4_RAT RecName: Full=Protein YIPF4; AltName: Full=YIP1 family member 4	246	144 bits (362)	1e-33	70/105 (66%)	85/105 (80%)
isotig09551	sp|A2RUV4.1|	RHG21_XENTR RecName: Full=Rho GTPase-activating protein 21; AltName: Full=Rho-type GTPase-activating protein 21	1935	242 bits (618)	3e-63	132/290 (45%)	180/290 (62%)	27/290 (9%)
isotig12877	sp|A2VE52.1|	ORN_BOVIN RecName: Full=Oligoribonuclease, mitochondrial; AltName: Full=RNA exonuclease 2 homolog; AltName: Full=Small fragment nuclease; Flags: Precursor	237	256 bits (654)	1e-67	118/176 (67%)	150/176 (85%)
isotig04649	sp|Q9CZU3.1|	SK2L2_MOUSE RecName: Full=Superkiller viralicidic activity 2-like 2; AltName: Full=ATP-dependent helicase SKIV2L2	1040	253 bits (645)	2e-66	121/159 (76%)	141/159 (88%)
isotig10447	sp|A2BF66.1|	HORM1_DANRE RecName: Full=HORMA domain-containing protein 1	356	78.6 bits (192)	7e-14	33/68 (48%)	48/68 (70%)
isotig08542	sp|Q5U2R1.1|	DLP1_RAT RecName: Full=Decaprenyl-diphosphate synthase subunit 2; AltName: Full=All-trans-decaprenyl-diphosphate synthase subunit 2; AltName: Full=Decaprenyl pyrophosphate synthase subunit 2	401	290 bits (742)	3e-83	151/289 (52%)	210/289 (72%)	3/289 (1%)
isotig04507	sp|Q117Z4.1|	UREF_TRIEI RecName: Full=Urease accessory protein ureF	232	69.3 bits (168)	5e-11	57/225 (25%)	101/225 (44%)	8/225 (3%)
isotig17675	sp|P61270.3|	RS11_MACFA RecName: Full=40S ribosomal protein S11	158	229 bits (585)	5e-60	109/142 (76%)	127/142 (89%)	1/142 (0%)
isotig14119	sp|Q9V4A7.2|	PLXB_DROME RecName: Full=Plexin-B; Flags: Precursor	2051	97.8 bits (242)	6e-20	72/239 (30%)	113/239 (47%)	2/239 (0%)
isotig13706	sp|Q28571.1|	THB_SHEEP RecName: Full=Thyroid hormone receptor beta; AltName: Full=Nuclear receptor subfamily 1 group A member 2	411	144 bits (364)	4e-34	66/95 (69%)	76/95 (80%)	2/95 (2%)
isotig07856	sp|Q8MPM1.1|	GELS2_LUMTE RecName: Full=Gelsolin-like protein 2; AltName: Full=Actin-modulator; Short=EWAM-P2	366	384 bits (987)	e-106	192/353 (54%)	243/353 (68%)	1/353 (0%)
isotig19080	sp|O13067.1|	CND2_XENLA RecName: Full=Condensin complex subunit 2; AltName: Full=Barren homolog; AltName: Full=Chromosome assembly protein xCAP-H; AltName: Full=Chromosome-associated protein H; AltName: Full=Non-SMC condensin I complex subunit H	699	71.2 bits (173)	2e-12	40/73 (54%)	49/73 (67%)	7/73 (9%)
isotig08866	sp|Q8NFD2.1|	ANKK1_HUMAN RecName: Full=Ankyrin repeat and protein kinase domain-containing protein 1; AltName: Full=Protein kinase PKK2; AltName: Full=Sugen kinase 288; Short=SgK288; AltName: Full=X-kinase	765	88.2 bits (217)	1e-16	66/222 (29%)	107/222 (48%)
isotig06551	sp|P59240.2|	NPHP4_MOUSE RecName: Full=Nephrocystin-4; AltName: Full=Nephroretinin	1425	67.0 bits (162)	3e-11	35/77 (45%)	47/77 (61%)
isotig03548	sp|Q61466.3|	SMRD1_MOUSE RecName: Full=SWI/SNF-related matrix-associated actin-dependent regulator of chromatin subfamily D member 1; AltName: Full=60 kDa BRG-1/Brm-associated factor subunit A; AltName: Full=BRG1-associated factor 60A; Short=BAF60A; AltName: Full=Protein D15KZ1; AltName: Full=SWI/SNF complex 60 kDa subunit	515	68.9 bits (167)	4e-11	29/35 (82%)	33/35 (94%)
isotig16095	sp|A8E5V9.1|	TM173_XENTR RecName: Full=Transmembrane protein 173; AltName: Full=Stimulator of interferon genes protein; Short=STING	329	60.5 bits (145)	7e-09	40/118 (33%)	58/118 (49%)	5/118 (4%)
isotig03949	sp|Q0V9R4.1|	CCD39_XENTR RecName: Full=Coiled-coil domain-containing protein 39	945	375 bits (964)	e-103	181/325 (55%)	254/325 (78%)
isotig16806	sp|Q2KJ46.1|	PSMD3_BOVIN RecName: Full=26S proteasome non-ATPase regulatory subunit 3; AltName: Full=26S proteasome regulatory subunit RPN3	534	276 bits (706)	6e-74	137/171 (80%)	154/171 (90%)
isotig02669	sp|Q86IV5.1|	CTNA_DICDI RecName: Full=Countin-1; Flags: Precursor	258	155 bits (393)	3e-37	80/213 (37%)	110/213 (51%)	1/213 (0%)
isotig07957	sp|Q8N8D1.1|	PDCD7_HUMAN RecName: Full=Programmed cell death protein 7; AltName: Full=ES18; Short=hES18	485	64.7 bits (156)	2e-09	47/204 (23%)	85/204 (41%)
isotig22406	sp|Q5SPL2.1|	PHF12_MOUSE RecName: Full=PHD finger protein 12; AltName: Full=PHD factor 1; Short=Pf1	1003	58.5 bits (140)	3e-11	35/93 (37%)	51/93 (54%)	12/93 (12%)
isotig23783	sp|Q9I7U4.3|	TITIN_DROME RecName: Full=Titin; AltName: Full=D-Titin; AltName: Full=Kettin	18141	72.0 bits (175)	1e-12	37/85 (43%)	49/85 (57%)
isotig04393	sp|P28648.2|	CD63_RAT RecName: Full=CD63 antigen; AltName: Full=Mast cell antigen AD1; AltName: CD_antigen=CD63	238	137 bits (345)	3e-31	74/237 (31%)	117/237 (49%)	8/237 (3%)
isotig07394	sp|Q32Q86.1|	CRY1_RAT RecName: Full=Cryptochrome-1	588	425 bits (1092)	e-118	202/291 (69%)	232/291 (79%)
isotig08937	sp|Q6AXP4.1|	CB081_RAT RecName: Full=Uncharacterized protein C2orf81 homolog	597	116 bits (291)	3e-25	56/128 (43%)	82/128 (64%)
isotig18308	sp|A4IHH4.1|	SURF1_XENTR RecName: Full=Surfeit locus protein 1	307	52.0 bits (123)	2e-09	31/87 (35%)	41/87 (47%)
isotig11233	sp|Q9DC53.2|	CPNE8_MOUSE RecName: Full=Copine-8; AltName: Full=Copine VIII	564	337 bits (863)	9e-92	154/255 (60%)	199/255 (78%)	1/255 (0%)
isotig10557	sp|Q64428.2|	ECHA_RAT RecName: Full=Trifunctional enzyme subunit alpha, mitochondrial; AltName: Full=TP-alpha; Includes: RecName: Full=Long-chain enoyl-CoA hydratase; Includes: RecName: Full=Long chain 3-hydroxyacyl-CoA dehydrogenase; Flags: Precursor	763	276 bits (705)	2e-73	146/298 (48%)	189/298 (63%)	4/298 (1%)
isotig03271	sp|Q8BV66.1|	IFI44_MOUSE RecName: Full=Interferon-induced protein 44; AltName: Full=Microtubule-associated protein 44	422	111 bits (277)	2e-23	65/183 (35%)	100/183 (54%)	3/183 (1%)
isotig17138	sp|Q8IYE1.2|	CCD13_HUMAN RecName: Full=Coiled-coil domain-containing protein 13	715	86.3 bits (212)	1e-16	50/104 (48%)	69/104 (66%)	6/104 (5%)
isotig01336	sp|Q76LL6.1|	FHOD3_MOUSE RecName: Full=FH1/FH2 domain-containing protein 3; AltName: Full=Formin homolog overexpressed in spleen 2; Short=mFHOS2	1578	368 bits (944)	e-100	202/376 (53%)	259/376 (68%)	11/376 (2%)
isotig05245	sp|Q6AYE2.1|	SHLB1_RAT RecName: Full=Endophilin-B1; AltName: Full=SH3 domain-containing GRB2-like protein B1	365	359 bits (921)	e-100	179/310 (57%)	231/310 (74%)	12/310 (3%)
isotig11938	sp|Q9Z129.2|	RECQ1_MOUSE RecName: Full=ATP-dependent DNA helicase Q1; AltName: Full=DNA-dependent ATPase Q1; AltName: Full=RecQ protein-like 1	648	338 bits (867)	3e-92	161/293 (54%)	214/293 (73%)
isotig12444	sp|Q9U3S9.2|	NAS6_CAEEL RecName: Full=Zinc metalloproteinase nas-6; AltName: Full=Nematode astacin 6; Flags: Precursor	344	147 bits (370)	1e-34	82/198 (41%)	112/198 (56%)	4/198 (2%)
isotig11471	sp|O54992.1|	MAPK5_MOUSE RecName: Full=MAP kinase-activated protein kinase 5; Short=MAPK-activated protein kinase 5; Short=MAPKAP kinase 5; Short=MAPKAPK-5	473	369 bits (948)	e-101	177/300 (59%)	229/300 (76%)	1/300 (0%)
isotig10686	sp|O70513.2|	LG3BP_RAT RecName: Full=Galectin-3-binding protein; AltName: Full=Cyp-C-associated protein; Short=CyCAP; AltName: Full=Lectin galactoside-binding soluble 3-binding protein; AltName: Full=Mac-2-binding protein; Short=MAC2BP; Short=Mac-2 BP; AltName: Full=Protein 90K; Flags: Precursor	574	90.5 bits (223)	2e-17	52/124 (41%)	70/124 (56%)
isotig17241	sp|P26352.2|	TYB12_ONCMY RecName: Full=Thymosin beta-12	43	75.5 bits (184)	2e-13	35/41 (85%)	39/41 (95%)
isotig22983	sp|O77404.1|	TYPX_TRYBB RecName: Full=Tryparedoxin; Short=TryX	144	57.0 bits (136)	3e-08	25/41 (60%)	32/41 (78%)
isotig20185	sp|P49213.2|	RL44_CHLRE RecName: Full=60S ribosomal protein L44; AltName: Full=L41	99	87.0 bits (214)	3e-17	39/44 (88%)	43/44 (97%)
isotig09193	sp|P56399.1|	UBP5_MOUSE RecName: Full=Ubiquitin carboxyl-terminal hydrolase 5; AltName: Full=Deubiquitinating enzyme 5; AltName: Full=Isopeptidase T; AltName: Full=Ubiquitin thiolesterase 5; AltName: Full=Ubiquitin-specific-processing protease 5	858	320 bits (820)	e-133	156/266 (58%)	193/266 (72%)	1/266 (0%)
isotig04665	sp|Q7T3T2.3|	CALM_EPIAK RecName: Full=Calmodulin; Short=CaM	149	178 bits (452)	5e-44	87/146 (59%)	112/146 (76%)
isotig06269	sp|Q3T147.1|	DX39B_BOVIN RecName: Full=Spliceosome RNA helicase DDX39B; AltName: Full=56 kDa U2AF65-associated protein; AltName: Full=DEAD box protein UAP56	428	236 bits (601)	6e-62	113/148 (76%)	131/148 (88%)
isotig08673	sp|Q7XA72.2|	AB21G_ARATH RecName: Full=ABC transporter G family member 21; Short=ABC transporter ABCG.21; Short=AtABCG21; AltName: Full=White-brown complex homolog protein 21; Short=AtWBC21	672	119 bits (299)	4e-26	68/210 (32%)	108/210 (51%)	1/210 (0%)
isotig15638	sp|Q6NY77.1|	DAPAL_DANRE RecName: Full=Probable 4-hydroxy-2-oxoglutarate aldolase, mitochondrial; AltName: Full=Dihydrodipicolinate synthase-like; Short=DHDPS-like protein; AltName: Full=Probable 2-keto-4-hydroxyglutarate aldolase; Short=Probable KHG-aldolase; Flags: Precursor	324	168 bits (425)	3e-41	77/144 (53%)	105/144 (72%)
isotig11400	sp|P08472.2|	M130_STRPU RecName: Full=Mesenchyme-specific cell surface glycoprotein; AltName: Full=MSP130; Flags: Precursor	779	60.8 bits (146)	1e-08	45/161 (27%)	70/161 (43%)	5/161 (3%)
isotig12886	sp|Q9W141.1|	ATPK_DROME RecName: Full=Putative ATP synthase subunit f, mitochondrial	107	84.0 bits (206)	1e-15	39/103 (37%)	62/103 (60%)
isotig08188	sp|Q32P51.2|	RA1L2_HUMAN RecName: Full=Heterogeneous nuclear ribonucleoprotein A1-like 2; Short=hnRNP A1-like 2; AltName: Full=hnRNP core protein A1-like 2	320	191 bits (484)	2e-47	91/173 (52%)	127/173 (73%)	3/173 (1%)
isotig11824	sp|Q8N9M1.1|	CS047_HUMAN RecName: Full=Uncharacterized protein C19orf47	422	155 bits (392)	3e-37	109/308 (35%)	151/308 (49%)	16/308 (5%)
isotig20794	sp|Q567G2.1|	WDR73_DANRE RecName: Full=WD repeat-containing protein 73	376	57.8 bits (138)	2e-08	31/95 (32%)	45/95 (47%)
isotig13159	sp|B8I304.1|	DNAJ_CLOCE RecName: Full=Chaperone protein DnaJ	379	68.9 bits (167)	3e-11	32/63 (50%)	42/63 (66%)
isotig09046	sp|Q8K0S9.1|	SNPC1_MOUSE RecName: Full=snRNA-activating protein complex subunit 1; Short=SNAPc subunit 1; AltName: Full=Small nuclear RNA-activating complex polypeptide 1; AltName: Full=snRNA-activating protein complex 43 kDa subunit; Short=SNAPc 43 kDa subunit	389	164 bits (416)	9e-40	98/295 (33%)	154/295 (52%)	3/295 (1%)
isotig02821	sp|Q7ZWS1.1|	DUS3L_XENLA RecName: Full=tRNA-dihydrouridine synthase 3-like	640	353 bits (907)	4e-97	159/225 (70%)	194/225 (86%)
isotig09245	sp|Q9DBC0.4|	SELO_MOUSE RecName: Full=Selenoprotein O; Short=SelO	667	469 bits (1206)	e-131	225/358 (62%)	277/358 (77%)	10/358 (2%)
isotig15679	sp|Q8IVV2.3|	LOXH1_HUMAN RecName: Full=Lipoxygenase homology domain-containing protein 1	1947	194 bits (493)	3e-50	83/189 (43%)	125/189 (66%)
isotig10372	sp|Q9BH04.1|	KBRS1_MACFA RecName: Full=NF-kappa-B inhibitor-interacting Ras-like protein 1; AltName: Full=I-kappa-B-interacting Ras-like protein 1; Short=Kappa B-Ras protein 1; Short=KappaB-Ras1	192	216 bits (550)	2e-55	106/186 (56%)	138/186 (74%)	1/186 (0%)
isotig07780	sp|P68371.1|	TBB2C_HUMAN RecName: Full=Tubulin beta-2C chain; AltName: Full=Tubulin beta-2 chain	445	825 bits (2132)	0	403/426 (94%)	407/426 (95%)
isotig04059	sp|Q5TCZ1.1|	SPD2A_HUMAN RecName: Full=SH3 and PX domain-containing protein 2A; AltName: Full=Adapter protein TKS5; AltName: Full=Five SH3 domain-containing protein; AltName: Full=SH3 multiple domains protein 1; AltName: Full=Tyrosine kinase substrate with five SH3 domains	1133	176 bits (446)	1e-91	81/128 (63%)	101/128 (78%)
isotig23001	sp|O42583.1|	PRPH2_XENLA RecName: Full=Peripherin-2; AltName: Full=Retinal degeneration slow protein; Short=xRDS38	346	86.7 bits (213)	4e-17	40/109 (36%)	61/109 (55%)	5/109 (4%)
isotig18048	sp|Q5YJC2.1|	GSK3B_SPECI RecName: Full=Glycogen synthase kinase-3 beta; Short=GSK-3 beta	420	323 bits (828)	3e-88	152/168 (90%)	161/168 (95%)
isotig07276	sp|Q8WU76.2|	SCFD2_HUMAN RecName: Full=Sec1 family domain-containing protein 2; AltName: Full=Syntaxin-binding protein 1-like 1	684	422 bits (1084)	e-117	263/666 (39%)	385/666 (57%)	24/666 (3%)
isotig11199	sp|Q9W352.1|	Y7446_DROME RecName: Full=PHD finger and CXXC domain-containing protein CG17446	663	112 bits (280)	4e-24	47/88 (53%)	64/88 (72%)
isotig18647	sp|Q5M882.1|	RPP29_RAT RecName: Full=Ribonuclease P protein subunit p29	221	135 bits (339)	1e-33	67/132 (50%)	92/132 (69%)	1/132 (0%)
isotig14895	sp|P86854.1|	PLCL_MYTGA RecName: Full=Perlucin-like protein; Flags: Precursor	156	84.7 bits (208)	4e-16	37/142 (26%)	72/142 (50%)
isotig15816	sp|Q2T9Y1.1|	CC026_BOVIN RecName: Full=Uncharacterized protein C3orf26 homolog	279	135 bits (341)	1e-31	66/161 (40%)	103/161 (63%)
isotig18289	sp|Q9V3D5.1|	DYRK2_DROME RecName: Full=Dual specificity tyrosine-phosphorylation-regulated kinase 2; AltName: Full=Protein smell impaired at 35A; AltName: Full=dDyrk2	722	105 bits (263)	1e-22	66/171 (38%)	97/171 (56%)	9/171 (5%)
isotig14382	sp|Q02369.2|	NDUB9_BOVIN RecName: Full=NADH dehydrogenase [ubiquinone] 1 beta subcomplex subunit 9; AltName: Full=Complex I-B22; Short=CI-B22; AltName: Full=NADH-ubiquinone oxidoreductase B22 subunit	179	87.4 bits (215)	7e-17	53/144 (36%)	81/144 (56%)	4/144 (2%)
isotig11276	sp|Q6AX31.1|	NDC1_XENLA RecName: Full=Nucleoporin NDC1; Short=xNDC1; AltName: Full=Transmembrane protein 48	660	113 bits (282)	2e-24	64/179 (35%)	108/179 (60%)	14/179 (7%)
isotig11791	sp|Q6NYR8.1|	NPL_DANRE RecName: Full=N-acetylneuraminate lyase; Short=NALase; AltName: Full=N-acetylneuraminate pyruvate-lyase; AltName: Full=N-acetylneuraminic acid aldolase; AltName: Full=Sialate lyase; AltName: Full=Sialate-pyruvate lyase; AltName: Full=Sialic acid aldolase; AltName: Full=Sialic acid lyase	307	141 bits (356)	8e-41	75/193 (38%)	117/193 (60%)	3/193 (1%)
isotig07639	sp|Q9XTL9.2|	PYG_DROME RecName: Full=Glycogen phosphorylase	844	792 bits (2046)	0	376/528 (71%)	442/528 (83%)
isotig14253	sp|Q8WW35.2|	TC1D2_HUMAN RecName: Full=Tctex1 domain-containing protein 2	142	171 bits (432)	5e-42	77/127 (60%)	95/127 (74%)	3/127 (2%)
isotig07403	sp|Q34048.2|	NU4M_CERCA RecName: Full=NADH-ubiquinone oxidoreductase chain 4; AltName: Full=NADH dehydrogenase subunit 4	446	191 bits (484)	2e-47	126/408 (30%)	197/408 (48%)	12/408 (2%)
isotig22003	sp|O00429.2|	DNM1L_HUMAN RecName: Full=Dynamin-1-like protein; AltName: Full=Dnm1p/Vps1p-like protein; Short=DVLP; AltName: Full=Dynamin family member proline-rich carboxyl-terminal domain less; Short=Dymple; AltName: Full=Dynamin-like protein; AltName: Full=Dynamin-like protein 4; AltName: Full=Dynamin-like protein IV; Short=HdynIV; AltName: Full=Dynamin-related protein 1	736	141 bits (356)	1e-33	72/96 (75%)	81/96 (84%)
isotig05309	sp|Q91W97.1|	HKDC1_MOUSE RecName: Full=Putative hexokinase HKDC1; AltName: Full=Hexokinase domain-containing protein 1	915	154 bits (389)	6e-37	76/202 (37%)	126/202 (62%)	6/202 (2%)
isotig03366	sp|P84022.1|	SMAD3_HUMAN RecName: Full=Mothers against decapentaplegic homolog 3; Short=MAD homolog 3; Short=Mad3; Short=Mothers against DPP homolog 3; Short=hMAD-3; AltName: Full=JV15-2; AltName: Full=SMAD family member 3; Short=SMAD 3; Short=Smad3; Short=hSMAD3	425	656 bits (1692)	0	316/442 (71%)	360/442 (81%)	11/442 (2%)
isotig11838	sp|Q80ZD3.2|	S2611_MOUSE RecName: Full=Sodium-independent sulfate anion transporter; AltName: Full=Solute carrier family 26 member 11	593	236 bits (603)	1e-61	124/229 (54%)	153/229 (66%)
isotig08081	sp|Q5RE88.1|	WDR66_PONAB RecName: Full=WD repeat-containing protein 66	1155	364 bits (934)	e-100	189/505 (37%)	294/505 (58%)	9/505 (1%)
isotig10714	sp|Q95LR0.2|	AAT1_MACFA RecName: Full=AMY-1-associating protein expressed in testis 1; Short=AAT-1	603	271 bits (693)	5e-72	144/293 (49%)	188/293 (64%)
isotig07160	sp|Q8JG64.1|	PDIA3_CHICK RecName: Full=Protein disulfide-isomerase A3; AltName: Full=Endoplasmic reticulum resident protein 57; Short=ER protein 57; Short=ERp57; AltName: Full=Glucose-regulated thiol oxidoreductase 58 kDa protein; Flags: Precursor	505	467 bits (1201)	e-130	244/471 (51%)	319/471 (67%)	12/471 (2%)
isotig14090	sp|B5DF45.1|	TRAF6_RAT RecName: Full=TNF receptor-associated factor 6; AltName: Full=E3 ubiquitin-protein ligase TRAF6	530	129 bits (325)	1e-29	72/206 (34%)	105/206 (50%)	13/206 (6%)
isotig23288	sp|P56695.1|	WFS1_MOUSE RecName: Full=Wolframin	890	54.3 bits (129)	2e-07	26/66 (39%)	45/66 (68%)
isotig12699	sp|A7MBC2.1|	PDXD1_BOVIN RecName: Full=Pyridoxal-dependent decarboxylase domain-containing protein 1	787	220 bits (560)	6e-67	108/229 (47%)	146/229 (63%)
isotig10235	sp|Q5E9K0.1|	PSB2_BOVIN RecName: Full=Proteasome subunit beta type-2	201	272 bits (696)	2e-72	126/191 (65%)	165/191 (86%)
isotig07937	sp|Q9D845.1|	TEX9_MOUSE RecName: Full=Testis-expressed sequence 9 protein; AltName: Full=Testis-specifically expressed protein 1; Short=Tsec-1	387	227 bits (579)	2e-58	153/388 (39%)	210/388 (54%)	6/388 (1%)
isotig04789	sp|P51821.2|	ARF1_CHLRE RecName: Full=ADP-ribosylation factor 1	181	234 bits (597)	9e-61	109/128 (85%)	120/128 (93%)
isotig14498	sp|Q5BIM1.1|	TRI45_BOVIN RecName: Full=Tripartite motif-containing protein 45	580	40.4 bits (93)	1e-07	27/101 (26%)	42/101 (41%)	2/101 (1%)
isotig19917	sp|Q8N2M8.4|	CLASR_HUMAN RecName: Full=CLK4-associating serine/arginine rich protein; AltName: Full=Splicing factor, arginine/serine-rich 16; AltName: Full=Suppressor of white-apricot homolog 2	674	154 bits (389)	2e-37	78/145 (53%)	101/145 (69%)	1/145 (0%)
isotig11582	sp|Q60GI5.1|	GA45A_FELCA RecName: Full=Growth arrest and DNA damage-inducible protein GADD45 alpha	165	60.8 bits (146)	1e-08	39/133 (29%)	61/133 (45%)	8/133 (6%)
isotig15178	sp|O75529.1|	TAF5L_HUMAN RecName: Full=TAF5-like RNA polymerase II p300/CBP-associated factor-associated factor 65 kDa subunit 5L; AltName: Full=PCAF-associated factor 65 beta; Short=PAF65-beta	589	115 bits (287)	3e-25	65/201 (32%)	113/201 (56%)	9/201 (4%)
isotig04805	sp|P29522.2|	EF1B2_BOMMO RecName: Full=Elongation factor 1-beta'	222	133 bits (335)	2e-30	68/114 (59%)	87/114 (76%)
isotig07100	sp|Q5EAJ7.1|	MVP_STRPU RecName: Full=Major vault protein; Short=MVP	857	708 bits (1827)	0	357/453 (78%)	409/453 (90%)
isotig08741	sp|Q1RM35.2|	CC104_DANRE RecName: Full=Coiled-coil domain-containing protein 104	350	75.5 bits (184)	3e-17	57/202 (28%)	102/202 (50%)	16/202 (7%)
isotig08417	sp|Q9ESX5.4|	DKC1_MOUSE RecName: Full=H/ACA ribonucleoprotein complex subunit 4; AltName: Full=Dyskerin; AltName: Full=Nopp140-associated protein of 57 kDa; AltName: Full=Nucleolar protein NAP57; AltName: Full=Nucleolar protein family A member 4; AltName: Full=snoRNP protein DKC1	509	638 bits (1646)	0	300/398 (75%)	350/398 (87%)
isotig04501	sp|Q16206.2|	ENOX2_HUMAN RecName: Full=Ecto-NOX disulfide-thiol exchanger 2; AltName: Full=APK1 antigen; AltName: Full=Cytosolic ovarian carcinoma antigen 1; AltName: Full=Tumor-associated hydroquinone oxidase; Short=tNOX; Includes: RecName: Full=Hydroquinone [NADH] oxidase; Includes: RecName: Full=Protein disulfide-thiol oxidoreductase	610	122 bits (305)	4e-80	54/97 (55%)	72/97 (74%)
isotig01940	sp|Q5BKQ4.2|	LIPR1_MOUSE RecName: Full=Pancreatic lipase-related protein 1; Short=PL-RP1; Flags: Precursor	473	246 bits (629)	2e-64	149/449 (33%)	221/449 (49%)	15/449 (3%)
isotig16198	sp|Q96S52.3|	PIGS_HUMAN RecName: Full=GPI transamidase component PIG-S; AltName: Full=Phosphatidylinositol-glycan biosynthesis class S protein	555	120 bits (301)	6e-27	85/212 (40%)	112/212 (52%)	15/212 (7%)
isotig14651	sp|Q9BG91.1|	SOX9_CALJA RecName: Full=Transcription factor SOX-9	509	49.3 bits (116)	2e-08	24/54 (44%)	31/54 (57%)	1/54 (1%)
isotig05767	sp|Q8NFZ3.1|	NLGNY_HUMAN RecName: Full=Neuroligin-4, Y-linked; Short=Neuroligin Y; Flags: Precursor	816	117 bits (294)	1e-29	64/131 (48%)	86/131 (65%)	4/131 (3%)
isotig07712	sp|Q502K3.1|	ANR52_DANRE RecName: Full=Serine/threonine-protein phosphatase 6 regulatory ankyrin repeat subunit C; Short=PP6-ARS-C; Short=Serine/threonine-protein phosphatase 6 regulatory subunit ARS-C	1071	94.4 bits (233)	2e-18	81/293 (27%)	139/293 (47%)	6/293 (2%)
isotig21574	sp|Q13620.4|	CUL4B_HUMAN RecName: Full=Cullin-4B; Short=CUL-4B	913	197 bits (501)	2e-50	97/123 (78%)	108/123 (87%)
isotig15895	sp|P43004.2|	EAA2_HUMAN RecName: Full=Excitatory amino acid transporter 2; AltName: Full=Glutamate/aspartate transporter II; AltName: Full=Sodium-dependent glutamate/aspartate transporter 2; AltName: Full=Solute carrier family 1 member 2	574	259 bits (663)	6e-69	126/183 (68%)	150/183 (81%)
isotig12667	sp|Q9H1H9.2|	KI13A_HUMAN RecName: Full=Kinesin-like protein KIF13A; AltName: Full=Kinesin-like protein RBKIN	1805	79.0 bits (193)	3e-14	74/276 (26%)	123/276 (44%)	40/276 (14%)
isotig15999	sp|O43028.4|	VAC8_SCHPO RecName: Full=Vacuolar protein 8	550	163 bits (413)	6e-40	94/200 (47%)	126/200 (63%)	2/200 (1%)
isotig04957	sp|Q5T1B0.1|	AXDN1_HUMAN RecName: Full=Axonemal dynein light chain domain-containing protein 1	1012	83.6 bits (205)	1e-18	61/259 (23%)	115/259 (44%)	4/259 (1%)
isotig11295	sp|Q9QUJ7.2|	ACSL4_MOUSE RecName: Full=Long-chain-fatty-acid--CoA ligase 4; AltName: Full=Long-chain acyl-CoA synthetase 4; Short=LACS 4; Short=mACS4	711	385 bits (990)	e-106	186/317 (58%)	235/317 (74%)	1/317 (0%)
isotig16502	sp|Q4R681.2|	MSTO1_MACFA RecName: Full=Protein misato homolog 1	569	133 bits (334)	8e-31	73/192 (38%)	110/192 (57%)	5/192 (2%)
isotig17201	sp|P83088.3|	FUCTC_DROME RecName: Full=Alpha-(1,3)-fucosyltransferase C; AltName: Full=Galactoside 3-L-fucosyltransferase	424	99.4 bits (246)	1e-20	51/129 (39%)	75/129 (58%)	2/129 (1%)
isotig15945	sp|O08796.1|	EF2K_MOUSE RecName: Full=Eukaryotic elongation factor 2 kinase; Short=eEF-2 kinase; Short=eEF-2K; AltName: Full=Calcium/calmodulin-dependent eukaryotic elongation factor 2 kinase	724	160 bits (405)	5e-39	80/120 (66%)	95/120 (79%)	1/120 (0%)
isotig11074	sp|Q5F259.1|	AN13B_MOUSE RecName: Full=Ankyrin repeat domain-containing protein 13B	626	382 bits (982)	e-105	177/299 (59%)	239/299 (79%)	2/299 (0%)
isotig09860	sp|P55864.1|	PAX6_XENLA RecName: Full=Paired box protein Pax-6	422	64.3 bits (155)	1e-09	39/121 (32%)	62/121 (51%)	1/121 (0%)
isotig16989	sp|Q504A5.1|	TPMT_DANRE RecName: Full=Probable thiopurine S-methyltransferase; Short=Thiopurine methyltransferase	232	135 bits (341)	1e-31	69/151 (45%)	98/151 (64%)	3/151 (1%)
isotig16637	sp|Q17RM4.1|	CC142_HUMAN RecName: Full=Coiled-coil domain-containing protein 142	750	103 bits (258)	5e-22	59/170 (34%)	97/170 (57%)	2/170 (1%)
isotig12734	sp|O95164.1|	UBL3_HUMAN RecName: Full=Ubiquitin-like protein 3; AltName: Full=Membrane-anchored ubiquitin-fold protein; Short=HsMUB; Short=MUB; AltName: Full=Protein HCG-1; Flags: Precursor	117	181 bits (458)	6e-45	87/119 (73%)	100/119 (84%)
isotig12241	sp|Q95LI9.1|	PARK7_CERAE RecName: Full=Protein DJ-1; AltName: Full=Parkinson disease protein 7 homolog; Flags: Precursor	189	215 bits (548)	3e-55	108/183 (59%)	135/183 (73%)
isotig07202	sp|P12270.3|	TPR_HUMAN RecName: Full=Nucleoprotein TPR	2363	547 bits (1409)	e-154	309/822 (37%)	520/822 (63%)	11/822 (1%)
isotig22194	sp|Q9Y2P8.3|	RCL1_HUMAN RecName: Full=RNA 3'-terminal phosphate cyclase-like protein	373	155 bits (391)	9e-38	71/110 (64%)	96/110 (87%)	2/110 (1%)
isotig21013	sp|O15232.2|	MATN3_HUMAN RecName: Full=Matrilin-3; Flags: Precursor	486	72.4 bits (176)	7e-13	46/137 (33%)	68/137 (49%)	5/137 (3%)
isotig17992	sp|Q9D513.3|	CP073_MOUSE RecName: Full=Uncharacterized protein C16orf73 homolog; AltName: Full=Protein expressed in male leptotene and zygotene spermatocytes 675; Short=MLZ-675	470	71.2 bits (173)	3e-12	40/119 (33%)	64/119 (53%)
isotig06999	sp|Q00963.2|	SPTCB_DROME RecName: Full=Spectrin beta chain	2291	912 bits (2356)	0	476/928 (51%)	625/928 (67%)	17/928 (1%)
isotig17098	sp|Q90W98.1|	IVBI4_PSETT RecName: Full=Textilinin-4; Short=Txln-4; Flags: Precursor	83	62.4 bits (150)	2e-09	25/51 (49%)	34/51 (66%)
isotig07257	sp|O08623.1|	SQSTM_RAT RecName: Full=Sequestosome-1; AltName: Full=Protein kinase C-zeta-interacting protein; Short=PKC-zeta-interacting protein; AltName: Full=Ubiquitin-binding protein p62	439	148 bits (373)	2e-34	96/266 (36%)	126/266 (47%)	14/266 (5%)
isotig10770	sp|Q5ZJK8.1|	TCPH_CHICK RecName: Full=T-complex protein 1 subunit eta; Short=TCP-1-eta; AltName: Full=CCT-eta	553	182 bits (461)	4e-45	91/129 (70%)	102/129 (79%)
isotig13923	sp|P23206.1|	COAA1_BOVIN RecName: Full=Collagen alpha-1(X) chain; Flags: Precursor	674	60.8 bits (146)	8e-09	46/141 (32%)	70/141 (49%)	9/141 (6%)
isotig16296	sp|Q8R5A6.3|	TB22A_MOUSE RecName: Full=TBC1 domain family member 22A	516	60.1 bits (144)	9e-09	44/135 (32%)	62/135 (45%)	6/135 (4%)
isotig18099	sp|P50430.2|	ARSB_RAT RecName: Full=Arylsulfatase B; Short=ASB; AltName: Full=N-acetylgalactosamine-4-sulfatase; Short=G4S	528	111 bits (278)	1e-31	49/101 (48%)	69/101 (68%)
isotig08355	sp|Q9EP53.1|	TSC1_MOUSE RecName: Full=Hamartin; AltName: Full=Tuberous sclerosis 1 protein homolog	1161	255 bits (651)	6e-67	148/403 (36%)	221/403 (54%)	22/403 (5%)
isotig06768	sp|Q8MP30.1|	Y7791_DICDI RecName: Full=Uncharacterized histidine-rich protein DDB_G0274557; Flags: Precursor	233	54.3 bits (129)	2e-07	19/65 (29%)	40/65 (61%)	2/65 (3%)
isotig14553	sp|Q6PR54.2|	RIF1_MOUSE RecName: Full=Telomere-associated protein RIF1; AltName: Full=Rap1-interacting factor 1 homolog; Short=mRif1	2419	113 bits (282)	1e-24	62/188 (32%)	106/188 (56%)
isotig07687	sp|Q99715.2|	COCA1_HUMAN RecName: Full=Collagen alpha-1(XII) chain; Flags: Precursor	3063	115 bits (289)	7e-25	70/192 (36%)	106/192 (55%)	1/192 (0%)
isotig23178	sp|P33611.2|	DPOA2_MOUSE RecName: Full=DNA polymerase alpha subunit B; AltName: Full=DNA polymerase alpha 70 kDa subunit	600	52.8 bits (125)	6e-07	30/74 (40%)	45/74 (60%)
isotig16130	sp|Q5ZIJ0.1|	BUD13_CHICK RecName: Full=BUD13 homolog	559	63.9 bits (154)	6e-20	48/135 (35%)	68/135 (50%)	17/135 (12%)
isotig12413	sp|Q8R033.1|	LYRM2_MOUSE RecName: Full=LYR motif-containing protein 2	88	75.9 bits (185)	3e-13	37/87 (42%)	59/87 (67%)
isotig11501	sp|P07514.3|	NB5R3_BOVIN RecName: Full=NADH-cytochrome b5 reductase 3; Short=B5R; Short=Cytochrome b5 reductase; AltName: Full=Diaphorase-1; Contains: RecName: Full=NADH-cytochrome b5 reductase 3 membrane-bound form; Contains: RecName: Full=NADH-cytochrome b5 reductase 3 soluble form	301	406 bits (1043)	e-112	187/284 (65%)	233/284 (82%)
isotig09682	sp|Q9BYD3.1|	RM04_HUMAN RecName: Full=39S ribosomal protein L4, mitochondrial; Short=L4mt; Short=MRP-L4	311	265 bits (678)	3e-70	139/277 (50%)	185/277 (66%)	1/277 (0%)
isotig16409	sp|P85171.1|	MDGA1_RAT RecName: Full=MAM domain-containing glycosylphosphatidylinositol anchor protein 1; AltName: Full=Ig6M; Flags: Precursor	956	91.3 bits (225)	4e-18	58/183 (31%)	88/183 (48%)	12/183 (6%)
isotig07510	sp|Q7TQ48.1|	SRCA_MOUSE RecName: Full=Sarcalumenin; Flags: Precursor	910	60.1 bits (144)	5e-08	70/248 (28%)	109/248 (43%)	15/248 (6%)
isotig16644	sp|O16277.3|	H16_CAEEL RecName: Full=Putative histone H1.6; AltName: Full=Histone H1-like protein 6	190	80.9 bits (198)	5e-15	38/76 (50%)	55/76 (72%)
isotig02205	sp|Q99PT3.2|	IN80B_MOUSE RecName: Full=INO80 complex subunit B; AltName: Full=High mobility group AT-hook 1-like 4; AltName: Full=PAP-1-associated protein 1; Short=PAPA-1; AltName: Full=Zinc finger HIT domain-containing protein 4	375	56.6 bits (135)	2e-07	29/71 (40%)	37/71 (52%)	1/71 (1%)
isotig13450	sp|Q08347.1|	BDS1_YEAST RecName: Full=Alkyl/aryl-sulfatase BDS1; AltName: Full=Bacterially-derived sulfatase 1	646	104 bits (259)	7e-22	74/260 (28%)	122/260 (46%)	12/260 (4%)
isotig03442	sp|Q96VU9.1|	COFI_PICAD RecName: Full=Cofilin; AltName: Full=Actin-depolymerizing factor 1	143	74.3 bits (181)	1e-12	40/116 (34%)	63/116 (54%)
isotig17122	sp|Q149F1.2|	RUSD2_MOUSE RecName: Full=RNA pseudouridylate synthase domain-containing protein 2	553	72.4 bits (176)	2e-12	41/139 (29%)	67/139 (48%)	4/139 (2%)
isotig10082	sp|Q58D06.1|	WDR74_BOVIN RecName: Full=WD repeat-containing protein 74	385	281 bits (719)	6e-75	151/332 (45%)	213/332 (64%)	8/332 (2%)
isotig14439	sp|Q08378.2|	GOGA3_HUMAN RecName: Full=Golgin subfamily A member 3; AltName: Full=Golgi complex-associated protein of 170 kDa; Short=GCP170; AltName: Full=Golgin-160	1498	120 bits (302)	6e-27	62/227 (27%)	124/227 (54%)
isotig18399	sp|Q7T163.2|	KDIS_DANRE RecName: Full=Kinase D-interacting substrate of 220 kDa; AltName: Full=Ankyrin repeat-rich membrane-spanning protein	1672	91.3 bits (225)	2e-18	61/158 (38%)	92/158 (58%)
isotig17153	sp|Q6IR42.2|	ZCPW1_MOUSE RecName: Full=Zinc finger CW-type PWWP domain protein 1	630	108 bits (271)	1e-23	53/134 (39%)	69/134 (51%)	2/134 (1%)
isotig19293	sp|Q01519.2|	COX12_YEAST RecName: Full=Cytochrome c oxidase subunit 6B; AltName: Full=Cytochrome c oxidase polypeptide VIb	83	86.7 bits (213)	5e-17	36/68 (52%)	45/68 (66%)
isotig15000	sp|Q6ZTY8.2|	CL063_HUMAN RecName: Full=Putative uncharacterized protein C12orf63	1197	110 bits (276)	6e-24	68/194 (35%)	102/194 (52%)
isotig04233	sp|Q9ESS0.2|	DUS10_MOUSE RecName: Full=Dual specificity protein phosphatase 10; AltName: Full=Mitogen-activated protein kinase phosphatase 5; Short=MAP kinase phosphatase 5; Short=MKP-5	483	307 bits (787)	2e-82	160/336 (47%)	225/336 (66%)	20/336 (5%)
isotig05735	sp|Q8N6F8.2|	WBS27_HUMAN RecName: Full=Williams-Beuren syndrome chromosomal region 27 protein	245	66.6 bits (161)	1e-10	35/88 (39%)	54/88 (61%)
isotig08499	sp|Q3T042.1|	NOB1_BOVIN RecName: Full=RNA-binding protein NOB1	413	214 bits (544)	2e-54	104/206 (50%)	147/206 (71%)	1/206 (0%)
isotig23937	sp|A3KPW9.1|	BAG6_DANRE RecName: Full=Large proline-rich protein BAG6; AltName: Full=BCL2-associated athanogene 6; AltName: Full=HLA-B-associated transcript 3	1160	68.2 bits (165)	1e-11	33/55 (60%)	44/55 (80%)
isotig14681	sp|Q5RK30.1|	SBDS_RAT RecName: Full=Ribosome maturation protein SBDS; AltName: Full=Shwachman-Bodian-Diamond syndrome protein homolog	250	224 bits (572)	8e-71	109/150 (72%)	125/150 (83%)
isotig13149	sp|Q91ZX7.1|	LRP1_MOUSE RecName: Full=Prolow-density lipoprotein receptor-related protein 1; Short=LRP-1; AltName: Full=Alpha-2-macroglobulin receptor; Short=A2MR; AltName: CD_antigen=CD91; Contains: RecName: Full=Low-density lipoprotein receptor-related protein 1 85 kDa subunit; Short=LRP-85; Contains: RecName: Full=Low-density lipoprotein receptor-related protein 1 515 kDa subunit; Short=LRP-515; Contains: …	4545	80.9 bits (198)	8e-15	37/77 (48%)	45/77 (58%)	1/77 (1%)
isotig12276	sp|Q01603.2|	PERO_DROME RecName: Full=Peroxidase; Short=DmPO; AltName: Full=Chorion peroxidase; Flags: Precursor	690	164 bits (415)	7e-40	96/268 (35%)	144/268 (53%)	1/268 (0%)
isotig09022	sp|P32577.1|	CSK_RAT RecName: Full=Tyrosine-protein kinase CSK; AltName: Full=C-Src kinase	450	341 bits (875)	6e-93	168/290 (57%)	218/290 (75%)	3/290 (1%)
isotig12168	sp|Q8IVL1.3|	NAV2_HUMAN RecName: Full=Neuron navigator 2; AltName: Full=Helicase APC down-regulated 1; AltName: Full=Pore membrane and/or filament-interacting-like protein 2; AltName: Full=Retinoic acid inducible in neuroblastoma 1; AltName: Full=Steerin-2; AltName: Full=Unc-53 homolog 2; Short=unc53H2	2488	162 bits (409)	3e-39	80/144 (55%)	103/144 (71%)
isotig08487	sp|P55264.2|	ADK_MOUSE RecName: Full=Adenosine kinase; Short=AK; AltName: Full=Adenosine 5'-phosphotransferase	361	343 bits (879)	e-100	172/308 (55%)	226/308 (73%)	2/308 (0%)
isotig15528	sp|Q63ZI0.1|	KCNK9_XENLA RecName: Full=Potassium channel subfamily K member 9	374	161 bits (407)	3e-39	72/127 (56%)	97/127 (76%)
isotig13934	sp|Q96H96.1|	COQ2_HUMAN RecName: Full=4-hydroxybenzoate polyprenyltransferase, mitochondrial; AltName: Full=COQ2 homolog; Short=hCOQ2; AltName: Full=Para-hydroxybenzoate--polyprenyltransferase; Short=PHB:polyprenyltransferase; Flags: Precursor	371	148 bits (373)	5e-53	68/136 (50%)	94/136 (69%)
isotig09759	sp|Q86WA6.1|	BPHL_HUMAN RecName: Full=Valacyclovir hydrolase; Short=VACVase; Short=Valacyclovirase; AltName: Full=Biphenyl hydrolase-like protein; AltName: Full=Biphenyl hydrolase-related protein; Short=Bph-rp; AltName: Full=Breast epithelial mucin-associated antigen; Short=MCNAA; Flags: Precursor	291	250 bits (639)	1e-65	118/236 (50%)	159/236 (67%)
isotig12318	sp|Q0P595.1|	SIRT7_BOVIN RecName: Full=NAD-dependent deacetylase sirtuin-7	400	60.1 bits (144)	2e-08	46/132 (34%)	68/132 (51%)	8/132 (6%)
isotig07417	sp|P49025.3|	CTRO_MOUSE RecName: Full=Citron Rho-interacting kinase; Short=CRIK; AltName: Full=Rho-interacting, serine/threonine-protein kinase 21	2055	458 bits (1179)	e-128	250/625 (40%)	385/625 (61%)	3/625 (0%)
isotig14200	sp|O16810.2|	ORC1_DROME RecName: Full=Origin recognition complex subunit 1; Short=DmORC1	924	169 bits (429)	2e-51	88/152 (57%)	114/152 (75%)
isotig08829	sp|O75643.2|	U520_HUMAN RecName: Full=U5 small nuclear ribonucleoprotein 200 kDa helicase; AltName: Full=Activating signal cointegrator 1 complex subunit 3-like 1; AltName: Full=BRR2 homolog; AltName: Full=U5 snRNP-specific 200 kDa protein; Short=U5-200KD	2136	449 bits (1155)	e-125	231/371 (62%)	277/371 (74%)	1/371 (0%)
isotig02569	sp|Q5RHP9.1|	CA173_HUMAN RecName: Full=Uncharacterized protein C1orf173	1530	116 bits (290)	7e-25	54/99 (54%)	79/99 (79%)	1/99 (1%)
isotig16140	sp|Q5N7B4.1|	LAC7_ORYSJ RecName: Full=Laccase-7; AltName: Full=Benzenediol:oxygen oxidoreductase 7; AltName: Full=Diphenol oxidase 7; AltName: Full=Urishiol oxidase 7; Flags: Precursor	559	69.7 bits (169)	2e-15	33/77 (42%)	46/77 (59%)	5/77 (6%)
isotig19563	sp|A4IH24.1|	TPX2_XENTR RecName: Full=Targeting protein for Xklp2	709	87.4 bits (215)	3e-17	42/102 (41%)	65/102 (63%)
isotig14867	sp|Q96KC2.1|	ARL5B_HUMAN RecName: Full=ADP-ribosylation factor-like protein 5B; AltName: Full=ADP-ribosylation factor-like protein 8	179	304 bits (778)	4e-82	140/176 (79%)	165/176 (93%)
isotig15472	sp|Q9Y2K6.2|	UBP20_HUMAN RecName: Full=Ubiquitin carboxyl-terminal hydrolase 20; AltName: Full=Deubiquitinating enzyme 20; AltName: Full=Ubiquitin thiolesterase 20; AltName: Full=Ubiquitin-specific-processing protease 20; AltName: Full=VHL-interacting deubiquitinating enzyme 2; Short=hVDU2	914	203 bits (516)	8e-52	114/211 (54%)	138/211 (65%)	12/211 (5%)
isotig07663	sp|P43147.1|	EMPA_VIBAN RecName: Full=Virulence metalloprotease; AltName: Full=Vibriolysin; Flags: Precursor	611	278 bits (710)	1e-73	166/466 (35%)	244/466 (52%)	7/466 (1%)
isotig16926	sp|Q9CZT4.2|	RPC5_MOUSE RecName: Full=DNA-directed RNA polymerase III subunit RPC5; Short=RNA polymerase III subunit 5; Short=RNA polymerase III subunit C5; AltName: Full=Sex-lethal interactor homolog	710	122 bits (306)	1e-36	61/129 (47%)	87/129 (67%)	1/129 (0%)
contig04465	sp|Q501J7.2|	PHAR4_MOUSE RecName: Full=Phosphatase and actin regulator 4	694	61.6 bits (148)	5e-09	62/236 (26%)	92/236 (38%)	21/236 (8%)
isotig11336	sp|Q9NPA5.3|	ZF64A_HUMAN RecName: Full=Zinc finger protein 64 homolog, isoforms 1 and 2; Short=Zfp-64; AltName: Full=Zinc finger protein 338	681	113 bits (283)	2e-24	74/226 (32%)	109/226 (48%)	3/226 (1%)
isotig20264	sp|Q80T91.3|	MEG11_MOUSE RecName: Full=Multiple epidermal growth factor-like domains protein 11; Short=Multiple EGF-like domains protein 11; Flags: Precursor	1091	90.1 bits (222)	4e-18	50/141 (35%)	67/141 (47%)	14/141 (9%)
isotig10827	sp|P02522.3|	CRBB2_BOVIN RecName: Full=Beta-crystallin B2; AltName: Full=Beta-B2 crystallin; AltName: Full=Beta-crystallin Bp	205	80.5 bits (197)	2e-14	56/172 (32%)	84/172 (48%)	11/172 (6%)
isotig17011	sp|Q6INP0.1|	C042A_XENLA RecName: Full=UPF0608 protein C19orf42 homolog A; Flags: Precursor	75	108 bits (270)	2e-23	53/74 (71%)	61/74 (82%)	1/74 (1%)
isotig12096	sp|Q6NRW5.2|	CO041_XENLA RecName: Full=Uncharacterized protein C15orf41 homolog	303	271 bits (694)	3e-72	130/273 (47%)	188/273 (68%)	1/273 (0%)
isotig11434	sp|Q9Y5Z4.1|	HEBP2_HUMAN RecName: Full=Heme-binding protein 2; AltName: Full=Placental protein 23; Short=PP23; AltName: Full=Protein SOUL	205	63.5 bits (153)	2e-09	44/161 (27%)	70/161 (43%)	5/161 (3%)
isotig20568	sp|O14513.2|	NAP5_HUMAN RecName: Full=Nck-associated protein 5; Short=NAP-5; AltName: Full=Peripheral clock protein	1909	98.6 bits (244)	1e-20	51/87 (58%)	62/87 (71%)
isotig23642	sp|P25228.1|	RAB3_DROME RecName: Full=Ras-related protein Rab-3	220	130 bits (327)	2e-30	64/68 (94%)	64/68 (94%)
isotig06457	sp|Q07085.2|	EST2_CAEEL RecName: Full=Esterase CM06B1	557	81.3 bits (199)	6e-24	46/99 (46%)	56/99 (56%)	5/99 (5%)
isotig01231	sp|P50429.3|	ARSB_MOUSE RecName: Full=Arylsulfatase B; Short=ASB; AltName: Full=N-acetylgalactosamine-4-sulfatase; Short=G4S; Flags: Precursor	534	156 bits (394)	2e-57	95/275 (34%)	135/275 (49%)	19/275 (6%)
isotig17401	sp|P82921.2|	RT21_HUMAN RecName: Full=28S ribosomal protein S21, mitochondrial; Short=MRP-S21; Short=S21mt	87	73.6 bits (179)	7e-13	34/85 (40%)	58/85 (68%)
isotig04153	sp|Q8C8M1.1|	FA60A_MOUSE RecName: Full=Protein FAM60A; AltName: Full=Tera protein	221	202 bits (513)	7e-51	104/211 (49%)	135/211 (63%)	1/211 (0%)
isotig10015	sp|Q9MYP6.1|	DHB14_BOVIN RecName: Full=17-beta-hydroxysteroid dehydrogenase 14; Short=17-beta-HSD 14; AltName: Full=17-beta-hydroxysteroid dehydrogenase DHRS10; AltName: Full=Dehydrogenase/reductase SDR family member 10; AltName: Full=Retinal short-chain dehydrogenase/reductase retSDR3	270	272 bits (696)	3e-72	132/256 (51%)	182/256 (71%)
isotig19109	sp|O76924.1|	ARI2_DROME RecName: Full=Protein ariadne-2; Short=Ari-2	509	72.8 bits (177)	8e-13	37/78 (47%)	46/78 (58%)
isotig04305	sp|A6NNW6.2|	ENO4_HUMAN RecName: Full=Enolase-like protein ENO4	628	137 bits (345)	2e-31	67/185 (36%)	106/185 (57%)
isotig04883	sp|Q60847.3|	COCA1_MOUSE RecName: Full=Collagen alpha-1(XII) chain; Flags: Precursor	3120	122 bits (307)	3e-27	70/186 (37%)	106/186 (56%)	2/186 (1%)
isotig04373	sp|Q5T0D9.1|	TPRGL_HUMAN RecName: Full=Tumor protein p63-regulated gene 1-like protein; AltName: Full=Mossy fiber terminal-associated vertebrate-specific presynaptic protein; AltName: Full=Protein FAM79A	272	152 bits (384)	5e-36	95/264 (35%)	141/264 (53%)	4/264 (1%)
isotig09783	sp|Q0JI49.1|	CIPKB_ORYSJ RecName: Full=CBL-interacting protein kinase 11; AltName: Full=OsCIPK11	502	110 bits (274)	2e-23	60/193 (31%)	108/193 (55%)	3/193 (1%)
isotig03619	sp|Q4V7Q1.1|	RM52_XENLA RecName: Full=39S ribosomal protein L52, mitochondrial; Short=L52mt; Short=MRP-L52; Flags: Precursor	145	77.0 bits (188)	1e-13	32/62 (51%)	47/62 (75%)
isotig10926	sp|P16537.1|	SPC3_STRPU RecName: Full=Protein SPEC3	208	97.8 bits (242)	1e-19	57/153 (37%)	77/153 (50%)	13/153 (8%)
isotig19328	sp|P08045.1|	XFIN_XENLA RecName: Full=Zinc finger protein Xfin; AltName: Full=Xenopus fingers protein; Short=Xfin	1350	66.2 bits (160)	7e-11	36/86 (41%)	47/86 (54%)	2/86 (2%)
isotig14306	sp|Q3UMC0.2|	SPAT5_MOUSE RecName: Full=Spermatogenesis-associated protein 5; AltName: Full=Spermatogenesis-associated factor protein	893	56.2 bits (134)	2e-07	38/157 (24%)	74/157 (47%)	4/157 (2%)
isotig07139	sp|Q7ZVF3.2|	DHSA_DANRE RecName: Full=Succinate dehydrogenase [ubiquinone] flavoprotein subunit, mitochondrial; AltName: Full=Flavoprotein subunit of complex II; Short=Fp; Flags: Precursor	661	899 bits (2322)	0	443/662 (66%)	512/662 (77%)	5/662 (0%)
isotig08812	sp|Q9P2I0.2|	CPSF2_HUMAN RecName: Full=Cleavage and polyadenylation specificity factor subunit 2; AltName: Full=Cleavage and polyadenylation specificity factor 100 kDa subunit; Short=CPSF 100 kDa subunit	782	226 bits (577)	2e-58	119/240 (49%)	158/240 (65%)	18/240 (7%)
isotig18043	sp|Q9NZJ4.2|	SACS_HUMAN RecName: Full=Sacsin; AltName: Full=DnaJ homolog subfamily C member 29; Short=DNAJC29	4579	98.6 bits (244)	2e-20	46/110 (41%)	76/110 (69%)	1/110 (0%)
isotig14229	sp|Q5VUE5.1|	CA053_HUMAN RecName: Full=Uncharacterized protein C1orf53	145	75.9 bits (185)	2e-13	35/61 (57%)	42/61 (68%)
isotig07527	sp|Q9P2D0.3|	IBTK_HUMAN RecName: Full=Inhibitor of Bruton tyrosine kinase; Short=IBtk	1353	509 bits (1311)	e-143	269/661 (40%)	398/661 (60%)	15/661 (2%)
isotig19851	sp|Q9JJY4.2|	DDX20_MOUSE RecName: Full=Probable ATP-dependent RNA helicase DDX20; AltName: Full=Component of gems 3; AltName: Full=DEAD box protein 20; AltName: Full=DEAD box protein DP 103; AltName: Full=Gemin-3; AltName: Full=Regulator of steroidogenic factor 1; Short=ROSF-1	825	119 bits (297)	8e-27	63/138 (45%)	86/138 (62%)
isotig04191	sp|Q9NS56.1|	TOPRS_HUMAN RecName: Full=E3 ubiquitin-protein ligase Topors; AltName: Full=SUMO1-protein E3 ligase Topors; AltName: Full=Topoisomerase I-binding RING finger protein; AltName: Full=Topoisomerase I-binding arginine/serine-rich protein; AltName: Full=Tumor suppressor p53-binding protein 3; Short=p53-binding protein 3; Short=p53BP3	1045	193 bits (490)	4e-48	137/511 (26%)	212/511 (41%)	32/511 (6%)
isotig11692	sp|Q9UNS1.2|	TIM_HUMAN RecName: Full=Protein timeless homolog; Short=hTIM	1208	111 bits (278)	6e-24	69/210 (32%)	106/210 (50%)	4/210 (1%)
isotig22808	sp|Q61539.1|	ERR2_MOUSE RecName: Full=Steroid hormone receptor ERR2; AltName: Full=Estrogen receptor-like 2; AltName: Full=Estrogen-related receptor beta; Short=ERR-beta; AltName: Full=Nuclear receptor subfamily 3 group B member 2	433	67.4 bits (163)	2e-11	35/100 (35%)	60/100 (60%)
isotig14313	sp|P09884.2|	DPOLA_HUMAN RecName: Full=DNA polymerase alpha catalytic subunit; AltName: Full=DNA polymerase alpha catalytic subunit p180	1462	319 bits (817)	1e-86	165/232 (71%)	193/232 (83%)	3/232 (1%)
isotig01478	sp|P86854.1|	PLCL_MYTGA RecName: Full=Perlucin-like protein; Flags: Precursor	156	111 bits (277)	2e-23	57/138 (41%)	80/138 (57%)	7/138 (5%)
isotig18963	sp|Q2T9T0.1|	CK066_BOVIN RecName: Full=Uncharacterized protein C11orf66 homolog	428	65.9 bits (159)	5e-15	33/64 (51%)	41/64 (64%)
isotig07201	sp|Q9VVY3.1|	Y9619_DROME RecName: Full=CBM21 domain-containing protein CG9619	681	170 bits (430)	5e-41	95/209 (45%)	129/209 (61%)	8/209 (3%)
isotig15801	sp|Q2KI19.2|	CCD75_BOVIN RecName: Full=Coiled-coil domain-containing protein 75	260	155 bits (392)	2e-37	79/180 (43%)	116/180 (64%)	1/180 (0%)
isotig15172	sp|Q174D3.1|	MED19_AEDAE RecName: Full=Mediator of RNA polymerase II transcription subunit 19; AltName: Full=Mediator complex subunit 19	253	173 bits (438)	9e-43	85/135 (62%)	106/135 (78%)	1/135 (0%)
isotig18948	sp|Q64449.3|	MRC2_MOUSE RecName: Full=C-type mannose receptor 2; AltName: Full=Lectin lambda; AltName: Full=Macrophage mannose receptor 2; AltName: CD_antigen=CD280; Flags: Precursor	1479	85.1 bits (209)	2e-16	52/158 (32%)	76/158 (48%)	4/158 (2%)
isotig10740	sp|Q5RAZ4.2|	DHX15_PONAB RecName: Full=Putative pre-mRNA-splicing factor ATP-dependent RNA helicase DHX15; AltName: Full=DEAH box protein 15	795	305 bits (782)	e-131	144/173 (83%)	163/173 (94%)
isotig19352	sp|Q8K394.2|	PLCL2_MOUSE RecName: Full=Inactive phospholipase C-like protein 2; Short=PLC-L(2); Short=PLC-L2; Short=Phospholipase C-L2; AltName: Full=Phospholipase C-epsilon-2; Short=PLC-epsilon-2	1128	182 bits (461)	9e-46	87/151 (57%)	111/151 (73%)
isotig20610	sp|Q78KK3.2|	S22AI_MOUSE RecName: Full=Solute carrier family 22 member 18; AltName: Full=Imprinted multi-membrane-spanning polyspecific transporter-related protein 1; Short=Multi-membrane-spanning polyspecific transporter; AltName: Full=Organic cation transporter-like protein 2; Short=ORCTL-2	406	63.9 bits (154)	3e-10	33/77 (42%)	48/77 (62%)
isotig16862	sp|Q62083.2|	PICK1_MOUSE RecName: Full=PRKCA-binding protein; AltName: Full=Protein interacting with C kinase 1; AltName: Full=Protein kinase C-alpha-binding protein	416	206 bits (523)	9e-53	104/149 (69%)	123/149 (82%)
isotig04903	sp|Q5EA79.1|	GALM_BOVIN RecName: Full=Aldose 1-epimerase; AltName: Full=Galactose mutarotase	342	296 bits (758)	5e-83	151/315 (47%)	201/315 (63%)	1/315 (0%)
isotig15718	sp|Q7ZUK7.1|	WAC_DANRE RecName: Full=WW domain-containing adapter protein with coiled-coil	558	69.3 bits (168)	2e-11	27/43 (62%)	33/43 (76%)
isotig17448	sp|Q6IMI4.2|	ST6B1_HUMAN RecName: Full=Sulfotransferase 6B1; Short=ST6B1; AltName: Full=Thyroxine sulfotransferase	303	80.5 bits (197)	5e-15	48/151 (31%)	81/151 (53%)	8/151 (5%)
isotig09749	sp|P57071.4|	PRD15_HUMAN RecName: Full=PR domain zinc finger protein 15; AltName: Full=PR domain-containing protein 15; AltName: Full=Zinc finger protein 298	1507	107 bits (268)	1e-22	54/136 (39%)	77/136 (56%)	12/136 (8%)
isotig10579	sp|Q7Z7A1.2|	CE110_HUMAN RecName: Full=Centriolin; AltName: Full=Centrosomal protein 1; AltName: Full=Centrosomal protein of 110 kDa; Short=Cep110	2325	238 bits (607)	5e-62	134/323 (41%)	193/323 (59%)	13/323 (4%)
isotig08986	sp|P35831.3|	PTN12_MOUSE RecName: Full=Tyrosine-protein phosphatase non-receptor type 12; AltName: Full=MPTP-PEST; AltName: Full=Protein-tyrosine phosphatase P19; Short=P19-PTP	775	262 bits (669)	4e-69	128/313 (40%)	192/313 (61%)	1/313 (0%)
isotig17340	sp|Q93RV9.2|	ECTD_STRCO RecName: Full=Ectoine hydroxylase	299	54.7 bits (130)	3e-07	40/147 (27%)	67/147 (45%)	5/147 (3%)
isotig20514	sp|P85831.1|	PROH4_APIME RecName: Full=Prohormone-4; Contains: RecName: Full=Brain peptide IDLSRFYGHFNT; Contains: RecName: Full=Brain peptide IDLSRFYGHFN; Contains: RecName: Full=Brain peptide IDLSRFYGHF; Contains: RecName: Full=Brain peptide DLSRFYGHFNT; Contains: RecName: Full=Brain peptide DLSRFYGHFN; Contains: RecName: Full=Brain peptide DLSRFYGHF; Flags: Precursor	202	53.5 bits (127)	4e-07	40/132 (30%)	65/132 (49%)	14/132 (10%)
isotig07548	sp|P35555.3|	FBN1_HUMAN RecName: Full=Fibrillin-1; Flags: Precursor	2871	114 bits (286)	2e-24	140/565 (24%)	200/565 (35%)	36/565 (6%)
isotig10137	sp|Q6P773.1|	TAF1C_RAT RecName: Full=TATA box-binding protein-associated factor, RNA polymerase I, subunit C; AltName: Full=TATA box-binding protein-associated factor 1C; Short=TBP-associated factor 1C; AltName: Full=Transcription initiation factor SL1/TIF-IB subunit C	842	79.3 bits (194)	4e-18	48/148 (32%)	75/148 (50%)	6/148 (4%)
isotig02530	sp|Q9U943.2|	APLP_LOCMI RecName: Full=Apolipophorins; Contains: RecName: Full=Apolipophorin-2; AltName: Full=Apolipophorin II; AltName: Full=apoLp-2; Contains: RecName: Full=Apolipophorin-1; AltName: Full=Apolipophorin I; AltName: Full=apoLp-1; Flags: Precursor	3380	397 bits (1020)	e-109	261/901 (28%)	454/901 (50%)	47/901 (5%)
isotig09090	sp|Q8N7X0.3|	CAN7L_HUMAN RecName: Full=Calpain-7-like protein	1667	270 bits (689)	2e-71	140/266 (52%)	183/266 (68%)	6/266 (2%)
isotig04421	sp|O75665.1|	OFD1_HUMAN RecName: Full=Oral-facial-digital syndrome 1 protein; AltName: Full=Protein 71-7A	1012	209 bits (533)	2e-61	120/333 (36%)	198/333 (59%)	7/333 (2%)
isotig13785	sp|Q5SQM0.1|	EMAL6_MOUSE RecName: Full=Echinoderm microtubule-associated protein-like 6; Short=EMAP-6; AltName: Full=Echinoderm microtubule-associated protein-like 5-like	1958	176 bits (445)	2e-51	78/120 (65%)	99/120 (82%)
isotig10575	sp|O54963.1|	REST_RAT RecName: Full=RE1-silencing transcription factor; AltName: Full=Neural-restrictive silencer factor	1069	69.7 bits (169)	3e-11	42/152 (27%)	59/152 (38%)
isotig07006	sp|Q00963.2|	SPTCB_DROME RecName: Full=Spectrin beta chain	2291	1545 bits (3999)	0	776/1205 (64%)	935/1205 (77%)	10/1205 (0%)
isotig07913	sp|Q14BP6.1|	YV012_MOUSE RecName: Full=Leucine-rich repeat-containing protein LOC400891 homolog	391	115 bits (287)	1e-24	60/156 (38%)	91/156 (58%)
isotig09468	sp|Q12923.2|	PTN13_HUMAN RecName: Full=Tyrosine-protein phosphatase non-receptor type 13; AltName: Full=Fas-associated protein-tyrosine phosphatase 1; Short=FAP-1; AltName: Full=PTP-BAS; AltName: Full=Protein-tyrosine phosphatase 1E; Short=PTP-E1; Short=hPTPE1; AltName: Full=Protein-tyrosine phosphatase PTPL1	2485	85.5 bits (210)	7e-16	62/202 (30%)	101/202 (50%)	5/202 (2%)
isotig10952	sp|Q9DBY8.1|	NVL_MOUSE RecName: Full=Nuclear valosin-containing protein-like; Short=NVLp; Short=Nuclear VCP-like protein	855	418 bits (1075)	e-116	211/304 (69%)	250/304 (82%)
isotig03177	sp|Q8CG46.1|	SMC5_MOUSE RecName: Full=Structural maintenance of chromosomes protein 5; Short=SMC protein 5; Short=SMC-5; Short=mSMC5; AltName: Full=Protein expressed in male leptotene and zygotene spermatocytes 453; Short=MLZ-453	1101	498 bits (1283)	e-140	262/715 (36%)	422/715 (59%)	5/715 (0%)
isotig13115	sp|Q99MU3.2|	DSRAD_MOUSE RecName: Full=Double-stranded RNA-specific adenosine deaminase; Short=DRADA; AltName: Full=RNA adenosine deaminase 1	1178	56.2 bits (134)	5e-15	28/70 (40%)	44/70 (62%)	4/70 (5%)
isotig05467	sp|Q7ZVV1.1|	ERCC3_DANRE RecName: Full=TFIIH basal transcription factor complex helicase XPB subunit; AltName: Full=DNA excision repair protein ERCC-3	782	164 bits (414)	8e-40	83/128 (64%)	105/128 (82%)	7/128 (5%)
isotig12675	sp|Q0P4V4.1|	KTU_XENTR RecName: Full=Protein kintoun; AltName: Full=Dynein assembly factor 2, axonemal	785	215 bits (547)	3e-55	113/269 (42%)	169/269 (62%)	9/269 (3%)
isotig07678	sp|P07814.5|	SYEP_HUMAN RecName: Full=Bifunctional aminoacyl-tRNA synthetase; AltName: Full=Cell proliferation-inducing gene 32 protein; Includes: RecName: Full=Glutamyl-tRNA synthetase; AltName: Full=Glutamate--tRNA ligase; Short=GluRS; Includes: RecName: Full=Prolyl-tRNA synthetase; AltName: Full=Proline--tRNA ligase	1512	684 bits (1764)	0	327/464 (70%)	386/464 (83%)	2/464 (0%)
isotig03277	sp|A0JNB1.1|	ZN227_BOVIN RecName: Full=Zinc finger protein 227	787	359 bits (922)	3e-98	159/321 (49%)	211/321 (65%)
isotig15971	sp|A6H768.2|	GALK1_BOVIN RecName: Full=Galactokinase; AltName: Full=Galactose kinase	392	164 bits (416)	3e-40	84/161 (52%)	116/161 (72%)	2/161 (1%)
isotig09139	sp|Q6ZVM7.1|	TM1L2_HUMAN RecName: Full=TOM1-like protein 2; AltName: Full=Target of Myb-like protein 2	507	358 bits (918)	6e-98	200/412 (48%)	262/412 (63%)	6/412 (1%)
isotig07135	sp|Q6ZN16.2|	M3K15_HUMAN RecName: Full=Mitogen-activated protein kinase kinase kinase 15; AltName: Full=Apoptosis signal-regulating kinase 3; AltName: Full=MAPK/ERK kinase kinase 15; Short=MEK kinase 15; Short=MEKK 15	1313	852 bits (2202)	0	434/832 (52%)	589/832 (70%)	17/832 (2%)
isotig04569	sp|Q94901.1|	LARK_DROME RecName: Full=RNA-binding protein lark	352	124 bits (310)	2e-27	54/104 (51%)	73/104 (70%)
isotig17593	sp|P23403.1|	RS20_XENLA RecName: Full=40S ribosomal protein S20; AltName: Full=S22	119	203 bits (516)	5e-52	105/119 (88%)	110/119 (92%)	2/119 (1%)
isotig04827	sp|Q63ZL2.1|	HOP2_XENLA RecName: Full=Homologous-pairing protein 2 homolog; AltName: Full=PSMC3-interacting protein; AltName: Full=Proteasome 26S ATPase subunit 3-interacting protein	214	215 bits (548)	3e-55	105/206 (50%)	145/206 (70%)	2/206 (0%)
isotig16723	sp|O28550.1|	Y1724_ARCFU RecName: Full=Uncharacterized protein AF_1724	305	58.5 bits (140)	2e-08	42/137 (30%)	65/137 (47%)	1/137 (0%)
isotig02137	sp|Q53RD9.1|	FBLN7_HUMAN RecName: Full=Fibulin-7; Short=FIBL-7; Flags: Precursor	439	86.7 bits (213)	3e-16	42/117 (35%)	58/117 (49%)
isotig17606	sp|Q9Y4D2.3|	DGLA_HUMAN RecName: Full=Sn1-specific diacylglycerol lipase alpha; Short=DGL-alpha; AltName: Full=Neural stem cell-derived dendrite regulator	1042	69.3 bits (168)	2e-21	33/71 (46%)	47/71 (66%)
isotig05701	sp|Q9WTX6.1|	CUL1_MOUSE RecName: Full=Cullin-1; Short=CUL-1	776	528 bits (1361)	e-149	264/335 (78%)	290/335 (86%)	2/335 (0%)
isotig04121	sp|P62205.1|	PLK1_XENTR RecName: Full=Serine/threonine-protein kinase PLK1; AltName: Full=Plx1; AltName: Full=Polo-like kinase 1; Short=PLK-1	598	447 bits (1150)	e-124	229/541 (42%)	326/541 (60%)
isotig17643	sp|B9EJI9.1|	T229A_MOUSE RecName: Full=Transmembrane protein 229A	371	82.4 bits (202)	1e-15	41/84 (48%)	47/84 (55%)
isotig22670	sp|O34992.1|	OPUCA_BACSU RecName: Full=Glycine betaine/carnitine/choline transport ATP-binding protein OpuCA	380	75.1 bits (183)	1e-13	36/69 (52%)	50/69 (72%)
isotig08847	sp|Q2T9I5.2|	RBM26_XENLA RecName: Full=RNA-binding protein 26; AltName: Full=RNA-binding motif protein 26	1059	102 bits (254)	6e-21	76/240 (31%)	117/240 (48%)	10/240 (4%)
isotig22188	sp|A6QLU1.1|	GPDM_BOVIN RecName: Full=Glycerol-3-phosphate dehydrogenase, mitochondrial; Short=GPD-M; Short=GPDH-M; Flags: Precursor	727	85.9 bits (211)	6e-17	45/92 (48%)	63/92 (68%)	4/92 (4%)
isotig11820	sp|Q10728.2|	MYPT1_RAT RecName: Full=Protein phosphatase 1 regulatory subunit 12A; AltName: Full=MBSP; AltName: Full=Myosin phosphatase-targeting subunit 1; Short=Myosin phosphatase target subunit 1; AltName: Full=Protein phosphatase myosin-binding subunit; AltName: Full=Protein phosphatase subunit 1M; Short=PP-1M; AltName: Full=Serine/threonine protein phosphatase PP1 smooth muscle regulatory subunit M110	1032	48.5 bits (114)	4e-08	29/76 (38%)	43/76 (56%)
isotig07167	sp|Q86XH1.1|	IQCA1_HUMAN RecName: Full=IQ and AAA domain-containing protein 1	822	443 bits (1139)	e-123	228/416 (54%)	288/416 (69%)	1/416 (0%)
isotig12273	sp|O75494.1|	SRS10_HUMAN RecName: Full=Serine/arginine-rich splicing factor 10; AltName: Full=40 kDa SR-repressor protein; Short=SRrp40; AltName: Full=FUS-interacting serine-arginine-rich protein 1; AltName: Full=Splicing factor SRp38; AltName: Full=Splicing factor, arginine/serine-rich 13A; AltName: Full=TLS-associated protein with Ser-Arg repeats; Short=TASR; Short=TLS-associated protein with SR repeats; Al…	262	55.1 bits (131)	6e-07	24/39 (61%)	33/39 (84%)
isotig14823	sp|P13670.1|	CHB_VIBHA RecName: Full=N,N'-diacetylchitobiase; Short=Chitobiase; AltName: Full=Beta-N-acetylhexosaminidase; AltName: Full=N-acetyl-beta-glucosaminidase; Flags: Precursor	883	125 bits (315)	2e-28	67/170 (39%)	99/170 (58%)	8/170 (4%)
isotig15386	sp|P79761.1|	CP1A5_CHICK RecName: Full=Cytochrome P450 1A5; AltName: Full=CYPIA5; AltName: Full=Cytochrome P450 TCDDAA	528	108 bits (269)	3e-23	70/216 (32%)	106/216 (49%)	12/216 (5%)
isotig03807	sp|P0CG68.1|	UBC_PIG RecName: Full=Polyubiquitin-C; Contains: RecName: Full=Ubiquitin-related; Contains: RecName: Full=Ubiquitin; Flags: Precursor	533	153 bits (386)	1e-36	85/108 (78%)	89/108 (82%)
isotig17028	sp|Q2TLZ3.1|	MACOI_BOVIN RecName: Full=Macoilin; AltName: Full=Transmembrane protein 57	664	96.3 bits (238)	1e-19	55/106 (51%)	71/106 (66%)
isotig07243	sp|Q8CHW4.1|	EI2BE_MOUSE RecName: Full=Translation initiation factor eIF-2B subunit epsilon; AltName: Full=eIF-2B GDP-GTP exchange factor subunit epsilon	717	524 bits (1349)	e-147	280/651 (43%)	412/651 (63%)	20/651 (3%)
isotig08645	sp|O50655.1|	XERD_SELRU RecName: Full=Integrase/recombinase xerD homolog	341	70.5 bits (171)	3e-11	57/230 (24%)	106/230 (46%)	4/230 (1%)
isotig11124	sp|Q9BZE9.1|	ASPC1_HUMAN RecName: Full=Tether containing UBX domain for GLUT4; AltName: Full=Alveolar soft part sarcoma chromosomal region candidate gene 1 protein; AltName: Full=Alveolar soft part sarcoma locus; AltName: Full=Renal papillary cell carcinoma protein 17; AltName: Full=UBX domain-containing protein 9	553	137 bits (344)	1e-31	81/181 (44%)	107/181 (59%)	3/181 (1%)
isotig09988	sp|Q8BH95.1|	ECHM_MOUSE RecName: Full=Enoyl-CoA hydratase, mitochondrial; AltName: Full=Enoyl-CoA hydratase 1; AltName: Full=Short-chain enoyl-CoA hydratase; Short=SCEH; Flags: Precursor	290	350 bits (898)	1e-95	170/264 (64%)	213/264 (80%)
isotig12719	sp|Q9V7A7.1|	GPAN1_DROME RecName: Full=G patch domain and ankyrin repeats-containing protein 1 homolog	336	144 bits (363)	7e-34	80/198 (40%)	110/198 (55%)	2/198 (1%)
isotig19868	sp|P38977.1|	ANTA_HYDVU RecName: Full=Antistasin; Short=ATS; AltName: Full=Blood coagulation factor Xa/proclotting enzyme inhibitor; Flags: Precursor	220	60.8 bits (146)	3e-09	24/56 (42%)	33/56 (58%)	1/56 (1%)
isotig12529	sp|Q5EE05.1|	ABHD5_PIG RecName: Full=1-acylglycerol-3-phosphate O-acyltransferase ABHD5; AltName: Full=Abhydrolase domain-containing protein 5	349	213 bits (541)	2e-65	98/185 (52%)	131/185 (70%)	1/185 (0%)
isotig07863	sp|Q9DDJ0.1|	UBC9B_DANRE RecName: Full=SUMO-conjugating enzyme UBC9-B; AltName: Full=SUMO-protein ligase B; AltName: Full=Ubiquitin carrier protein 9-B; AltName: Full=Ubiquitin carrier protein I-B; AltName: Full=Ubiquitin-conjugating enzyme E2 I-B; AltName: Full=Ubiquitin-protein ligase I-B	157	219 bits (559)	3e-56	97/115 (84%)	109/115 (94%)
isotig18920	sp|Q91502.1|	SC6A8_TORMA RecName: Full=Creatine transporter	611	83.2 bits (204)	6e-16	34/51 (66%)	42/51 (82%)
isotig11660	sp|Q6ZQH8.2|	NU188_MOUSE RecName: Full=Nucleoporin NUP188 homolog	1759	94.4 bits (233)	9e-19	68/262 (25%)	123/262 (46%)	3/262 (1%)
isotig12998	sp|Q6DDB9.1|	PNO1_XENTR RecName: Full=RNA-binding protein PNO1	236	318 bits (816)	2e-86	160/242 (66%)	194/242 (80%)	2/242 (0%)
isotig14266	sp|Q9Z206.2|	ARHG8_MOUSE RecName: Full=Neuroepithelial cell-transforming gene 1 protein; AltName: Full=Rho guanine nucleotide exchange factor 8	595	124 bits (310)	7e-28	59/118 (50%)	80/118 (67%)	1/118 (0%)
isotig04839	sp|Q3MII6.2|	TBC25_HUMAN RecName: Full=TBC1 domain family member 25	688	175 bits (443)	6e-43	89/183 (48%)	128/183 (69%)	5/183 (2%)
isotig18275	sp|A5PK63.1|	RS17_BOVIN RecName: Full=40S ribosomal protein S17	135	207 bits (528)	2e-53	104/123 (84%)	114/123 (92%)
isotig13334	sp|Q7Q6Y4.6|	MED20_ANOGA RecName: Full=Mediator of RNA polymerase II transcription subunit 20; AltName: Full=Mediator complex subunit 20	218	194 bits (492)	7e-49	104/217 (47%)	139/217 (64%)	13/217 (5%)
isotig15460	sp|O08721.1|	UNC5A_RAT RecName: Full=Netrin receptor UNC5A; AltName: Full=Protein unc-5 homolog 1; AltName: Full=Protein unc-5 homolog A; Flags: Precursor	898	60.1 bits (144)	1e-08	23/51 (45%)	32/51 (62%)
isotig04605	sp|Q9LS10.1|	MT810_ARATH RecName: Full=Probable S-adenosylmethionine-dependent methyltransferase At5g38100	359	72.0 bits (175)	8e-12	77/252 (30%)	108/252 (42%)	29/252 (11%)
isotig18152	sp|Q4R5J1.3|	NDUA5_MACFA RecName: Full=NADH dehydrogenase [ubiquinone] 1 alpha subcomplex subunit 5; AltName: Full=Complex I subunit B13; AltName: Full=Complex I-13kD-B; Short=CI-13kD-B; AltName: Full=NADH-ubiquinone oxidoreductase 13 kDa-B subunit	116	125 bits (315)	1e-28	61/113 (53%)	82/113 (72%)
isotig08871	sp|P48382.1|	RFX5_HUMAN RecName: Full=DNA-binding protein RFX5; AltName: Full=Regulatory factor X 5	616	185 bits (470)	5e-46	93/228 (40%)	144/228 (63%)	6/228 (2%)
isotig14189	sp|P55735.3|	SEC13_HUMAN RecName: Full=Protein SEC13 homolog; AltName: Full=SEC13-like protein 1; AltName: Full=SEC13-related protein	322	189 bits (480)	1e-47	86/113 (76%)	99/113 (87%)	1/113 (0%)
isotig08627	sp|Q9VZ23.1|	RAN_DROME RecName: Full=GTP-binding nuclear protein Ran; AltName: Full=Ras-related nuclear protein	216	323 bits (828)	2e-87	147/207 (71%)	177/207 (85%)
isotig13985	sp|Q92979.4|	NEP1_HUMAN RecName: Full=Ribosomal RNA small subunit methyltransferase NEP1; AltName: Full=18S rRNA (pseudouridine-N1-)-methyltransferase NEP1; AltName: Full=18S rRNA Psi1248 methyltransferase; AltName: Full=Nucleolar protein EMG1 homolog; AltName: Full=Protein C2f; AltName: Full=Ribosome biogenesis protein NEP1	244	318 bits (816)	2e-86	151/203 (74%)	176/203 (86%)
isotig12287	sp|P78362.3|	SRPK2_HUMAN RecName: Full=Serine/threonine-protein kinase SRPK2; AltName: Full=SFRS protein kinase 2; AltName: Full=Serine/arginine-rich protein-specific kinase 2; Short=SR-protein-specific kinase 2	688	370 bits (950)	e-102	176/238 (73%)	203/238 (85%)	1/238 (0%)
isotig13083	sp|Q96MM6.2|	HS12B_HUMAN RecName: Full=Heat shock 70 kDa protein 12B	686	168 bits (425)	4e-41	114/299 (38%)	151/299 (50%)	52/299 (17%)
isotig17205	sp|Q8CFI0.2|	NED4L_MOUSE RecName: Full=E3 ubiquitin-protein ligase NEDD4-like; AltName: Full=NEDD4.2; AltName: Full=Nedd4-2	1004	264 bits (674)	3e-70	124/172 (72%)	143/172 (83%)
isotig10272	sp|Q8N4A0.2|	GALT4_HUMAN RecName: Full=Polypeptide N-acetylgalactosaminyltransferase 4; AltName: Full=Polypeptide GalNAc transferase 4; Short=GalNAc-T4; Short=pp-GaNTase 4; AltName: Full=Protein-UDP acetylgalactosaminyltransferase 4; AltName: Full=UDP-GalNAc:polypeptide N-acetylgalactosaminyltransferase 4	578	216 bits (549)	3e-55	107/263 (40%)	163/263 (61%)	3/263 (1%)
isotig17423	sp|Q6WV66.3|	H2A_MYTCA RecName: Full=Histone H2A	125	158 bits (400)	2e-38	83/103 (80%)	84/103 (81%)
isotig13085	sp|Q86KD0.1|	Y7416_DICDI RecName: Full=BolA-like protein DDB_G0274169	114	121 bits (303)	6e-27	57/108 (52%)	87/108 (80%)	6/108 (5%)
isotig11035	sp|P82198.1|	BGH3_MOUSE RecName: Full=Transforming growth factor-beta-induced protein ig-h3; Short=Beta ig-h3; Flags: Precursor	683	123 bits (309)	2e-27	86/280 (30%)	143/280 (51%)	5/280 (1%)
isotig09696	sp|Q9NZW4.2|	DSPP_HUMAN RecName: Full=Dentin sialophosphoprotein; Contains: RecName: Full=Dentin phosphoprotein; AltName: Full=Dentin phosphophoryn; Short=DPP; Contains: RecName: Full=Dentin sialoprotein; Short=DSP; Flags: Precursor	1301	80.9 bits (198)	2e-14	83/402 (20%)	161/402 (40%)	22/402 (5%)
isotig13604	sp|O16305.3|	CALM_CAEEL RecName: Full=Calmodulin; Short=CaM	149	95.1 bits (235)	4e-19	48/139 (34%)	88/139 (63%)	2/139 (1%)
isotig04285	sp|Q9D733.3|	GP2_MOUSE RecName: Full=Pancreatic secretory granule membrane major glycoprotein GP2; AltName: Full=Pancreatic zymogen granule membrane protein GP-2; Flags: Precursor	531	77.0 bits (188)	5e-13	60/235 (25%)	97/235 (41%)	5/235 (2%)
isotig13013	sp|Q9BYI3.2|	HYCCI_HUMAN RecName: Full=Hyccin; AltName: Full=Down-regulated by CTNNB1 protein A; AltName: Full=Protein FAM126A	521	126 bits (317)	1e-39	65/136 (47%)	87/136 (63%)
isotig10024	sp|Q9YHC5.1|	FOXG1_XENLA RecName: Full=Forkhead box protein G1; Short=FoxG1; AltName: Full=Brain factor 1; Short=BF-1; Short=xBF-1; Short=xBF1; AltName: Full=Forkhead protein 4; Short=FKH-4; Short=xFKH4	436	155 bits (392)	5e-37	88/175 (50%)	98/175 (56%)	6/175 (3%)
isotig11719	sp|A2A432.1|	CUL4B_MOUSE RecName: Full=Cullin-4B; Short=CUL-4B	970	383 bits (983)	e-105	185/292 (63%)	243/292 (83%)
isotig07767	sp|Q9MZ03.1|	CD38_RABIT RecName: Full=ADP-ribosyl cyclase 1; AltName: Full=Cyclic ADP-ribose hydrolase 1; Short=cADPr hydrolase 1; AltName: CD_antigen=CD38	298	75.9 bits (185)	8e-13	35/108 (32%)	61/108 (56%)
isotig18236	sp|Q5TZA2.1|	CROCC_HUMAN RecName: Full=Rootletin; AltName: Full=Ciliary rootlet coiled-coil protein	2017	117 bits (292)	4e-26	65/162 (40%)	102/162 (62%)	1/162 (0%)
isotig23577	sp|Q6AW46.1|	EST5A_MOUSE RecName: Full=Carboxylesterase 5A; AltName: Full=Carboxylesterase-like urinary excreted protein homolog; Short=Cauxin; Flags: Precursor	575	60.8 bits (146)	2e-09	24/64 (37%)	41/64 (64%)
isotig09638	sp|Q9VFJ2.1|	RM11_DROME RecName: Full=39S ribosomal protein L11, mitochondrial; Short=L11mt; Short=MRP-L11; Flags: Precursor	196	167 bits (424)	1e-40	82/172 (47%)	115/172 (66%)
isotig10760	sp|Q92805.3|	GOGA1_HUMAN RecName: Full=Golgin subfamily A member 1; AltName: Full=Golgin-97	767	118 bits (296)	5e-26	87/314 (27%)	150/314 (47%)	19/314 (6%)
isotig09542	sp|Q922J3.1|	CLIP1_MOUSE RecName: Full=CAP-Gly domain-containing linker protein 1; AltName: Full=Restin	1391	129 bits (325)	3e-29	83/378 (21%)	191/378 (50%)	14/378 (3%)
isotig07979	sp|P11833.1|	TBB_PARLI RecName: Full=Tubulin beta chain; AltName: Full=Beta-tubulin	447	815 bits (2106)	0	391/427 (91%)	405/427 (94%)
isotig01113	sp|Q6P8Y1.4|	CAPSL_MOUSE RecName: Full=Calcyphosin-like protein	208	123 bits (308)	3e-33	59/148 (39%)	91/148 (61%)
isotig12689	sp|Q9VN03.3|	SUV3_DROME RecName: Full=ATP-dependent RNA helicase SUV3 homolog, mitochondrial; Flags: Precursor	763	197 bits (500)	9e-50	97/244 (39%)	148/244 (60%)	5/244 (2%)
isotig15065	sp|Q9ER24.1|	ATX10_RAT RecName: Full=Ataxin-10; AltName: Full=Neuronal beta-catenin-like protein; AltName: Full=Spinocerebellar ataxia type 10 protein homolog	475	94.0 bits (232)	7e-19	42/93 (45%)	64/93 (68%)
isotig14708	sp|Q2QL79.1|	CAV1_DIDMA RecName: Full=Caveolin-1	178	104 bits (260)	4e-22	49/117 (41%)	71/117 (60%)	1/117 (0%)
isotig00587	sp|Q3MHY1.3|	CSRP1_BOVIN RecName: Full=Cysteine and glycine-rich protein 1; AltName: Full=Cysteine-rich protein 1; Short=CRP1	193	63.2 bits (152)	3e-09	25/56 (44%)	35/56 (62%)
isotig16023	sp|Q5NVA9.1|	EME1_PONAB RecName: Full=Crossover junction endonuclease EME1	575	119 bits (298)	1e-26	70/162 (43%)	94/162 (58%)	2/162 (1%)
isotig17804	sp|Q8IWW6.1|	RHG12_HUMAN RecName: Full=Rho GTPase-activating protein 12; AltName: Full=Rho-type GTPase-activating protein 12	846	56.2 bits (134)	1e-07	42/154 (27%)	76/154 (49%)	3/154 (1%)
isotig10450	sp|O09061.1|	PSB1_MOUSE RecName: Full=Proteasome subunit beta type-1; AltName: Full=Macropain subunit C5; AltName: Full=Multicatalytic endopeptidase complex subunit C5; AltName: Full=Proteasome component C5; AltName: Full=Proteasome gamma chain; Flags: Precursor	240	276 bits (707)	1e-73	129/222 (58%)	176/222 (79%)
isotig12125	sp|Q96RW7.2|	HMCN1_HUMAN RecName: Full=Hemicentin-1; AltName: Full=Fibulin-6; Short=FIBL-6; Flags: Precursor	5635	89.0 bits (219)	4e-17	46/121 (38%)	61/121 (50%)	7/121 (5%)
isotig10938	sp|Q5BK01.1|	CF186_RAT RecName: Full=UPF0624 protein C6orf186 homolog; Flags: Precursor	363	62.0 bits (149)	6e-09	48/167 (28%)	73/167 (43%)	13/167 (7%)
isotig14508	sp|Q56K04.3|	CRIP1_BOVIN RecName: Full=Cysteine-rich protein 1; Short=CRP-1	77	102 bits (255)	2e-21	47/76 (61%)	52/76 (68%)
isotig13038	sp|O09118.3|	NET1_MOUSE RecName: Full=Netrin-1; Flags: Precursor	604	456 bits (1172)	e-127	197/263 (74%)	234/263 (88%)	1/263 (0%)
isotig07965	sp|Q3UMM4.1|	CDK10_MOUSE RecName: Full=Cyclin-dependent kinase 10; AltName: Full=Cell division protein kinase 10	360	514 bits (1325)	e-145	242/333 (72%)	288/333 (86%)
isotig04439	sp|Q06A98.1|	SRSF2_PIG RecName: Full=Serine/arginine-rich splicing factor 2; AltName: Full=Splicing component, 35 kDa; AltName: Full=Splicing factor SC35; Short=SC-35; AltName: Full=Splicing factor, arginine/serine-rich 2	221	176 bits (447)	3e-43	80/105 (76%)	95/105 (90%)
isotig11765	sp|P61916.1|	NPC2_HUMAN RecName: Full=Epididymal secretory protein E1; AltName: Full=Human epididymis-specific protein 1; Short=He1; AltName: Full=Niemann-Pick disease type C2 protein; Flags: Precursor	151	97.8 bits (242)	8e-20	51/121 (42%)	72/121 (59%)	1/121 (0%)
isotig12483	sp|Q66IC8.1|	TC1D1_DANRE RecName: Full=Tctex1 domain-containing protein 1	173	67.0 bits (162)	1e-17	33/79 (41%)	48/79 (60%)
isotig07664	sp|Q9HC56.2|	PCDH9_HUMAN RecName: Full=Protocadherin-9; Flags: Precursor	1237	198 bits (503)	2e-75	119/322 (36%)	172/322 (53%)	1/322 (0%)
isotig07735	sp|Q59H18.3|	TNI3K_HUMAN RecName: Full=Serine/threonine-protein kinase TNNI3K; AltName: Full=Cardiac ankyrin repeat kinase; AltName: Full=Cardiac troponin I-interacting kinase; AltName: Full=TNNI3-interacting kinase	835	654 bits (1687)	0	331/564 (58%)	413/564 (73%)	2/564 (0%)
isotig12363	sp|P49013.1|	FBP3_STRPU RecName: Full=Fibropellin-3; AltName: Full=Epidermal growth factor-related protein 3; AltName: Full=Fibropellin III; AltName: Full=Fibropellin-c; AltName: Full=SpEGF III; Flags: Precursor	570	201 bits (512)	4e-51	108/284 (38%)	142/284 (50%)	8/284 (2%)
isotig07536	sp|Q7SZ73.1|	FXL15_XENLA RecName: Full=F-box/LRR-repeat protein 15	292	188 bits (477)	1e-46	93/266 (34%)	157/266 (59%)
isotig04054	sp|A8MQ27.1|	NEU1B_HUMAN RecName: Full=E3 ubiquitin-protein ligase NEURL1B; AltName: Full=Neuralized-like protein 1B; AltName: Full=Neuralized-like protein 3	555	72.0 bits (175)	1e-11	34/101 (33%)	57/101 (56%)	7/101 (6%)
isotig11680	sp|A2Q9E4.1|	TRMB_ASPNC RecName: Full=tRNA (guanine-N(7)-)-methyltransferase; AltName: Full=Transfer RNA methyltransferase 8; AltName: Full=tRNA(m7G46)-methyltransferase	297	152 bits (385)	1e-70	74/120 (61%)	93/120 (77%)	1/120 (0%)
isotig15323	sp|Q3T0D0.1|	HNRPK_BOVIN RecName: Full=Heterogeneous nuclear ribonucleoprotein K; Short=hnRNP K	464	100 bits (249)	7e-21	56/111 (50%)	73/111 (65%)	1/111 (0%)
isotig07236	sp|Q24524.1|	SING_DROME RecName: Full=Protein singed	512	310 bits (793)	4e-83	191/526 (36%)	291/526 (55%)	16/526 (3%)
isotig08234	sp|Q6N043.3|	Z280D_HUMAN RecName: Full=Zinc finger protein 280D; AltName: Full=Suppressor of hairy wing homolog 4; AltName: Full=Zinc finger protein 634	979	180 bits (457)	2e-44	83/207 (40%)	123/207 (59%)
isotig11523	sp|Q5EA95.1|	IFT57_BOVIN RecName: Full=Intraflagellar transport protein 57 homolog	429	302 bits (773)	2e-81	146/213 (68%)	183/213 (85%)
isotig17644	sp|Q7Z5L3.2|	C1QL2_HUMAN RecName: Full=Complement C1q-like protein 2; Flags: Precursor	287	67.4 bits (163)	4e-11	41/121 (33%)	60/121 (49%)	8/121 (6%)
isotig17797	sp|Q9JJK3.1|	PEX3_CRILO RecName: Full=Peroxisomal biogenesis factor 3; AltName: Full=Peroxin-3; AltName: Full=Peroxisomal assembly protein PEX3	373	120 bits (302)	3e-27	67/166 (40%)	105/166 (63%)	3/166 (1%)
isotig13815	sp|P00377.1|	DYR_PIG RecName: Full=Dihydrofolate reductase	186	162 bits (409)	3e-39	86/182 (47%)	117/182 (64%)	2/182 (1%)
isotig08075	sp|Q6ZPL9.2|	DDX55_MOUSE RecName: Full=ATP-dependent RNA helicase DDX55; AltName: Full=DEAD box protein 55	600	624 bits (1608)	e-178	312/527 (59%)	406/527 (77%)	3/527 (0%)
isotig18378	sp|Q9D3X5.1|	PACRL_MOUSE RecName: Full=PACRG-like protein	248	63.9 bits (154)	7e-17	29/57 (50%)	42/57 (73%)
isotig08742	sp|Q5XK85.1|	K0556_XENLA RecName: Full=Uncharacterized protein KIAA0556 homolog	1414	120 bits (300)	3e-26	61/145 (42%)	88/145 (60%)
isotig09289	sp|P21789.1|	PA2_CERCE RecName: Full=Phospholipase A2; AltName: Full=Phosphatidylcholine 2-acylhydrolase	120	70.9 bits (172)	2e-11	39/115 (33%)	54/115 (46%)	1/115 (0%)
isotig02853	sp|Q9BMX5.1|	RS6_APLCA RecName: Full=40S ribosomal protein S6	247	332 bits (850)	2e-90	164/215 (76%)	186/215 (86%)
isotig15991	sp|B0W2S0.1|	K0664_CULQU RecName: Full=Protein KIAA0664 homolog	1377	115 bits (287)	2e-25	55/89 (61%)	71/89 (79%)	1/89 (1%)
isotig02651	sp|O35942.2|	NEK2_MOUSE RecName: Full=Serine/threonine-protein kinase Nek2; AltName: Full=Never in mitosis A-related kinase 2; Short=NimA-related protein kinase 2	443	416 bits (1069)	e-115	206/343 (60%)	265/343 (77%)	4/343 (1%)
isotig08064	sp|Q8N6F8.2|	WBS27_HUMAN RecName: Full=Williams-Beuren syndrome chromosomal region 27 protein	245	88.6 bits (218)	1e-16	59/173 (34%)	87/173 (50%)	2/173 (1%)
isotig14845	sp|Q7ZXF5.1|	FACR1_XENLA RecName: Full=Fatty acyl-CoA reductase 1; AltName: Full=Male sterility domain-containing protein 2	515	139 bits (349)	2e-43	60/96 (62%)	79/96 (82%)
isotig17499	sp|Q9VI75.3|	PICA_DROME RecName: Full=Phosphatidylinositol-binding clathrin assembly protein LAP; AltName: Full=Like-AP180	468	232 bits (591)	2e-63	115/165 (69%)	133/165 (80%)	11/165 (6%)
isotig08177	sp|P39059.2|	COFA1_HUMAN RecName: Full=Collagen alpha-1(XV) chain; Contains: RecName: Full=Endostatin; AltName: Full=Endostatin-XV; AltName: Full=Related to endostatin; AltName: Full=Restin; Flags: Precursor	1388	156 bits (395)	3e-37	75/166 (45%)	108/166 (65%)
isotig04109	sp|O75439.2|	MPPB_HUMAN RecName: Full=Mitochondrial-processing peptidase subunit beta; AltName: Full=Beta-MPP; AltName: Full=P-52; Flags: Precursor	489	576 bits (1485)	e-163	286/441 (64%)	345/441 (78%)	1/441 (0%)
isotig17934	sp|Q86YI8.2|	PHF13_HUMAN RecName: Full=PHD finger protein 13; AltName: Full=Survival time-associated PHD finger protein in ovarian cancer 1; Short=SPOC1	300	111 bits (278)	2e-24	40/57 (70%)	55/57 (96%)
isotig14161	sp|Q7SZ78.1|	THOC7_XENLA RecName: Full=THO complex subunit 7 homolog	201	207 bits (527)	5e-53	100/174 (57%)	138/174 (79%)
isotig16317	sp|A7SM54.1|	UFC1_NEMVE RecName: Full=Ubiquitin-fold modifier-conjugating enzyme 1; AltName: Full=Ufm1-conjugating enzyme 1	169	316 bits (809)	7e-86	144/165 (87%)	155/165 (93%)
isotig09496	sp|Q8K1C7.1|	MOT14_MOUSE RecName: Full=Monocarboxylate transporter 14; Short=MCT 14; AltName: Full=Solute carrier family 16 member 14	512	174 bits (441)	1e-42	79/181 (43%)	115/181 (63%)
isotig08728	sp|O35864.3|	CSN5_MOUSE RecName: Full=COP9 signalosome complex subunit 5; Short=SGN5; Short=Signalosome subunit 5; AltName: Full=Jun activation domain-binding protein 1; AltName: Full=Kip1 C-terminus-interacting protein 2	334	362 bits (930)	3e-99	166/202 (82%)	188/202 (93%)
isotig10143	sp|Q4AEH5.2|	GPX3_HYLLA RecName: Full=Glutathione peroxidase 3; Short=GPx-3; Short=GSHPx-3; AltName: Full=Plasma glutathione peroxidase; Short=GPx-P; Short=GSHPx-P; Flags: Precursor	226	152 bits (384)	4e-36	81/178 (45%)	109/178 (61%)	4/178 (2%)
isotig21973	sp|Q3T0I5.1|	FIS1_BOVIN RecName: Full=Mitochondrial fission 1 protein; AltName: Full=Fis1 homolog	152	118 bits (296)	9e-27	55/116 (47%)	83/116 (71%)
isotig23064	sp|A4L9P8.2|	K1731_RAT RecName: Full=Protein KIAA1731 homolog	2395	69.3 bits (168)	6e-12	36/72 (50%)	55/72 (76%)	1/72 (1%)
isotig03965	sp|P35580.3|	MYH10_HUMAN RecName: Full=Myosin-10; AltName: Full=Cellular myosin heavy chain, type B; AltName: Full=Myosin heavy chain 10; AltName: Full=Myosin heavy chain, non-muscle IIb; AltName: Full=Non-muscle myosin heavy chain B; Short=NMMHC-B; AltName: Full=Non-muscle myosin heavy chain IIb; Short=NMMHC II-b; Short=NMMHC-IIB	1976	112 bits (279)	1e-23	129/552 (23%)	236/552 (42%)	22/552 (3%)
isotig10501	sp|P60467.2|	SC61B_CANFA RecName: Full=Protein transport protein Sec61 subunit beta	96	89.4 bits (220)	4e-17	46/67 (68%)	49/67 (73%)
isotig10642	sp|A8MTY0.3|	ZN724_HUMAN RecName: Full=Putative zinc finger protein 724	619	97.4 bits (241)	2e-25	67/216 (31%)	89/216 (41%)	10/216 (4%)
isotig09257	sp|Q28DN4.1|	WASH1_XENTR RecName: Full=WAS protein family homolog 1	472	233 bits (594)	2e-60	129/282 (45%)	177/282 (62%)	3/282 (1%)
isotig07562	sp|P24288.2|	BCAT1_MOUSE RecName: Full=Branched-chain-amino-acid aminotransferase, cytosolic; Short=BCAT(c); AltName: Full=Protein ECA39	386	419 bits (1077)	e-116	204/365 (55%)	261/365 (71%)	6/365 (1%)
isotig08170	sp|P27463.1|	AL1A1_CHICK RecName: Full=Retinal dehydrogenase 1; Short=RALDH 1; Short=RalDH1; AltName: Full=ALDH-E1; AltName: Full=ALHDII; AltName: Full=Aldehyde dehydrogenase family 1 member A1; AltName: Full=Aldehyde dehydrogenase, cytosolic	509	445 bits (1144)	e-124	206/329 (62%)	262/329 (79%)
isotig11522	sp|Q9CZB9.2|	TM128_MOUSE RecName: Full=Transmembrane protein 128	163	89.4 bits (220)	3e-19	39/87 (44%)	60/87 (68%)
isotig09863	sp|O95619.1|	YETS4_HUMAN RecName: Full=YEATS domain-containing protein 4; AltName: Full=Glioma-amplified sequence 41; Short=Gas41; AltName: Full=NuMA-binding protein 1; Short=NuBI-1; Short=NuBI1	227	325 bits (832)	5e-88	147/224 (65%)	183/224 (81%)
isotig09301	sp|Q17QE5.1|	CIB1_BOVIN RecName: Full=Calcium and integrin-binding protein 1; AltName: Full=Calmyrin	191	164 bits (414)	1e-39	92/191 (48%)	129/191 (67%)	5/191 (2%)
isotig22648	sp|Q9NS91.2|	RAD18_HUMAN RecName: Full=E3 ubiquitin-protein ligase RAD18; AltName: Full=Postreplication repair protein RAD18; Short=hHR18; Short=hRAD18; AltName: Full=RING finger protein 73	495	96.7 bits (239)	4e-20	47/97 (48%)	62/97 (63%)
isotig02614	sp|Q2KIG2.1|	WDR5_BOVIN RecName: Full=WD repeat-containing protein 5	334	399 bits (1025)	e-170	191/216 (88%)	200/216 (92%)
isotig07245	sp|Q15370.1|	ELOB_HUMAN RecName: Full=Transcription elongation factor B polypeptide 2; AltName: Full=Elongin 18 kDa subunit; AltName: Full=Elongin-B; Short=EloB; AltName: Full=RNA polymerase II transcription factor SIII subunit B; AltName: Full=SIII p18	118	163 bits (413)	4e-39	86/117 (73%)	97/117 (82%)
isotig22768	sp|P28828.2|	PTPRM_MOUSE RecName: Full=Receptor-type tyrosine-protein phosphatase mu; Short=Protein-tyrosine phosphatase mu; Short=R-PTP-mu; Flags: Precursor	1452	85.9 bits (211)	6e-17	45/116 (38%)	66/116 (56%)	8/116 (6%)
isotig15355	sp|B6LS00.1|	U728_BRAFL RecName: Full=UPF0728 protein	92	55.1 bits (131)	3e-07	27/86 (31%)	50/86 (58%)	1/86 (1%)
isotig08332	sp|Q9UBI4.1|	STML1_HUMAN RecName: Full=Stomatin-like protein 1; Short=SLP-1; AltName: Full=EPB72-like protein 1; AltName: Full=Protein unc-24 homolog; AltName: Full=Stomatin-related protein; Short=STORP	398	206 bits (525)	3e-52	131/373 (35%)	193/373 (51%)	6/373 (1%)
isotig18781	sp|Q5TZE1.1|	BTB6B_DANRE RecName: Full=BTB/POZ domain-containing protein 6-B	482	234 bits (597)	2e-61	111/158 (70%)	133/158 (84%)
isotig20835	sp|Q9H6S0.2|	YTDC2_HUMAN RecName: Full=Probable ATP-dependent RNA helicase YTHDC2	1430	66.6 bits (161)	4e-11	33/67 (49%)	48/67 (71%)
isotig17576	sp|Q2KIL5.1|	PDIA5_BOVIN RecName: Full=Protein disulfide-isomerase A5; Flags: Precursor	521	140 bits (354)	3e-33	78/170 (45%)	100/170 (58%)	1/170 (0%)
isotig04483	sp|Q9CQC9.1|	SAR1B_MOUSE RecName: Full=GTP-binding protein SAR1b	198	212 bits (539)	1e-75	100/139 (71%)	118/139 (84%)	4/139 (2%)
isotig02939	sp|Q26636.1|	CATL_SARPE RecName: Full=Cathepsin L; Contains: RecName: Full=Cathepsin L heavy chain; Contains: RecName: Full=Cathepsin L light chain; Flags: Precursor	339	355 bits (912)	7e-97	170/299 (56%)	217/299 (72%)	7/299 (2%)
isotig07189	sp|Q4V8C3.2|	EMAL1_RAT RecName: Full=Echinoderm microtubule-associated protein-like 1; Short=EMAP-1	814	804 bits (2077)	0	360/647 (55%)	494/647 (76%)	2/647 (0%)
isotig12108	sp|Q9U915.1|	KAD2_DROME RecName: Full=Adenylate kinase 2, mitochondrial; Short=AK 2; AltName: Full=ATP-AMP transphosphorylase 2	240	227 bits (579)	3e-83	115/158 (72%)	130/158 (82%)	1/158 (0%)
isotig07004	sp|Q12802.2|	AKP13_HUMAN RecName: Full=A-kinase anchor protein 13; Short=AKAP-13; AltName: Full=AKAP-Lbc; AltName: Full=Breast cancer nuclear receptor-binding auxiliary protein; AltName: Full=Guanine nucleotide exchange factor Lbc; AltName: Full=Human thyroid-anchoring protein 31; AltName: Full=Lymphoid blast crisis oncogene; Short=LBC oncogene; AltName: Full=Non-oncogenic Rho GTPase-specific GTP exchange fac…	2813	315 bits (808)	1e-84	252/919 (27%)	444/919 (48%)	20/919 (2%)
isotig04089	sp|O15078.2|	CE290_HUMAN RecName: Full=Centrosomal protein of 290 kDa; Short=Cep290; AltName: Full=Bardet-Biedl syndrome 14 protein; AltName: Full=Cancer/testis antigen 87; Short=CT87; AltName: Full=Nephrocystin-6; AltName: Full=Tumor antigen se2-2	2479	58.9 bits (141)	3e-25	53/195 (27%)	90/195 (46%)	4/195 (2%)
isotig18254	sp|Q5RJP9.1|	SR1IP_RAT RecName: Full=Protein SREK1IP1; AltName: Full=SFRS12-interacting protein 1; AltName: Full=SREK1-interacting protein 1	153	55.5 bits (132)	2e-07	25/55 (45%)	31/55 (56%)
isotig23026	sp|Q5ZKN2.3|	PGRC1_CHICK RecName: Full=Membrane-associated progesterone receptor component 1	192	87.0 bits (214)	3e-17	53/101 (52%)	67/101 (66%)	1/101 (0%)
isotig09562	sp|Q99JT1.1|	GATB_MOUSE RecName: Full=Probable glutamyl-tRNA(Gln) amidotransferase subunit B, mitochondrial; Short=Glu-ADT subunit B; AltName: Full=Cytochrome oxidase assembly factor PET112 homolog; Flags: Precursor	557	158 bits (399)	3e-39	90/259 (34%)	139/259 (53%)	6/259 (2%)
isotig12836	sp|Q80SY4.1|	MIB1_MOUSE RecName: Full=E3 ubiquitin-protein ligase MIB1; AltName: Full=DAPK-interacting protein 1; Short=DIP-1; AltName: Full=Mind bomb homolog 1	1006	59.3 bits (142)	3e-08	52/168 (30%)	82/168 (48%)	25/168 (14%)
isotig03322	sp|Q32LJ6.2|	RABL3_BOVIN RecName: Full=Rab-like protein 3	236	145 bits (365)	9e-63	63/100 (63%)	86/100 (86%)	4/100 (4%)
isotig03501	sp|O70257.4|	STX7_RAT RecName: Full=Syntaxin-7	261	201 bits (511)	6e-51	111/235 (47%)	159/235 (67%)	4/235 (1%)
isotig08488	sp|P11799.2|	MYLK_CHICK RecName: Full=Myosin light chain kinase, smooth muscle; Short=MLCK; AltName: Full=Telokin	1906	56.6 bits (135)	4e-07	29/79 (36%)	40/79 (50%)
isotig08735	sp|Q99MY8.3|	ASH1L_MOUSE RecName: Full=Probable histone-lysine N-methyltransferase ASH1L; AltName: Full=ASH1-like protein; AltName: Full=Absent small and homeotic disks protein 1 homolog	2958	225 bits (573)	e-101	112/254 (44%)	162/254 (63%)	28/254 (11%)
isotig05335	sp|P18173.3|	DHGL_DROME RecName: Full=Glucose dehydrogenase [acceptor]; Contains: RecName: Full=Glucose dehydrogenase [acceptor] short protein; Flags: Precursor	625	107 bits (268)	7e-23	82/257 (31%)	125/257 (48%)	7/257 (2%)
isotig09949	sp|Q96KG7.1|	MEG10_HUMAN RecName: Full=Multiple epidermal growth factor-like domains protein 10; Short=Multiple EGF-like domains protein 10; Flags: Precursor	1140	57.8 bits (138)	1e-07	65/271 (23%)	87/271 (32%)	77/271 (28%)
isotig23137	sp|Q7ZV80.1|	SPF30_DANRE RecName: Full=Survival of motor neuron-related-splicing factor 30; AltName: Full=Survival motor neuron domain-containing protein 1	237	77.4 bits (189)	2e-14	43/96 (44%)	58/96 (60%)
isotig11300	sp|Q569Z5.2|	DDX46_MOUSE RecName: Full=Probable ATP-dependent RNA helicase DDX46; AltName: Full=DEAD box protein 46	1032	59.7 bits (143)	3e-08	55/203 (27%)	81/203 (39%)	22/203 (10%)
isotig13658	sp|P15336.4|	ATF2_HUMAN RecName: Full=Cyclic AMP-dependent transcription factor ATF-2; Short=cAMP-dependent transcription factor ATF-2; AltName: Full=Activating transcription factor 2; AltName: Full=Cyclic AMP-responsive element-binding protein 2; Short=CREB-2; Short=cAMP-responsive element-binding protein 2; AltName: Full=HB16; AltName: Full=cAMP response element-binding protein CRE-BP1	505	89.4 bits (220)	2e-17	44/93 (47%)	55/93 (59%)
isotig23572	sp|P54726.2|	RD23A_MOUSE RecName: Full=UV excision repair protein RAD23 homolog A; Short=HR23A; Short=mHR23A	363	57.4 bits (137)	2e-08	29/51 (56%)	32/51 (62%)
isotig09829	sp|Q8QGW7.1|	LITAF_CHICK RecName: Full=Lipopolysaccharide-induced tumor necrosis factor-alpha factor homolog; Short=LPS-induced TNF-alpha factor homolog; AltName: Full=Small integral membrane protein of lysosome/late endosome	148	77.0 bits (188)	2e-13	45/113 (39%)	60/113 (53%)	4/113 (3%)
isotig10079	sp|Q7ZYZ6.2|	DLGP1_DANRE RecName: Full=Disks large-associated protein 1; Short=DAP-1; AltName: Full=Guanylate kinase-associated protein	999	94.4 bits (233)	1e-18	43/112 (38%)	72/112 (64%)
isotig03186	sp|Q80TP3.2|	UBR5_MOUSE RecName: Full=E3 ubiquitin-protein ligase UBR5; AltName: Full=E3 ubiquitin-protein ligase, HECT domain-containing 1; AltName: Full=Hyperplastic discs protein homolog	2792	328 bits (842)	e-170	168/315 (53%)	213/315 (67%)	8/315 (2%)
isotig12143	sp|Q3T078.1|	CP048_BOVIN RecName: Full=Uncharacterized protein C16orf48 homolog	348	120 bits (302)	9e-27	76/208 (36%)	109/208 (52%)	6/208 (2%)
isotig16054	sp|Q9VCG3.1|	OPA32_DROME RecName: Full=Putative OPA3-like protein CG13603	255	77.8 bits (190)	4e-14	44/155 (28%)	80/155 (51%)
isotig06047	sp|P51814.2|	ZNF41_HUMAN RecName: Full=Zinc finger protein 41	821	61.2 bits (147)	3e-09	28/64 (43%)	38/64 (59%)
isotig09718	sp|Q8IZJ3.2|	CPMD8_HUMAN RecName: Full=C3 and PZP-like alpha-2-macroglobulin domain-containing protein 8; Flags: Precursor	1885	87.0 bits (214)	2e-16	58/227 (25%)	101/227 (44%)	41/227 (18%)
isotig15694	sp|P11118.2|	CALM_EUGGR RecName: Full=Calmodulin; Short=CaM	149	71.6 bits (174)	3e-12	33/44 (75%)	40/44 (90%)
isotig10399	sp|Q01460.1|	DIAC_RAT RecName: Full=Di-N-acetylchitobiase; Flags: Precursor	367	306 bits (783)	2e-82	146/340 (42%)	210/340 (61%)	1/340 (0%)
isotig17289	sp|Q5XGY9.1|	MND1_XENLA RecName: Full=Meiotic nuclear division protein 1 homolog	205	133 bits (334)	7e-31	66/124 (53%)	89/124 (71%)
isotig13538	sp|Q8VI59.2|	PCX3_MOUSE RecName: Full=Pecanex-like protein 3	2028	129 bits (323)	3e-29	54/92 (58%)	74/92 (80%)
isotig15023	sp|Q924X2.1|	CPT1B_MOUSE RecName: Full=Carnitine O-palmitoyltransferase 1, muscle isoform; Short=CPT1-M; AltName: Full=Carnitine O-palmitoyltransferase I, muscle isoform; Short=CPT I; Short=CPTI-M; AltName: Full=Carnitine palmitoyltransferase 1B	772	146 bits (368)	1e-34	80/215 (37%)	117/215 (54%)	4/215 (1%)
isotig07304	sp|Q5U305.1|	ERD22_RAT RecName: Full=ER lumen protein retaining receptor 2; AltName: Full=KDEL endoplasmic reticulum protein retention receptor 2; Short=KDEL receptor 2	212	349 bits (895)	5e-95	164/212 (77%)	188/212 (88%)
isotig13421	sp|Q6NV26.1|	SDA1_DANRE RecName: Full=Protein SDA1 homolog; AltName: Full=SDA1 domain-containing protein 1	682	202 bits (514)	3e-85	97/146 (66%)	117/146 (80%)
isotig12558	sp|A7TX81.1|	CSN6_PIG RecName: Full=COP9 signalosome complex subunit 6; Short=SGN6; Short=Signalosome subunit 6	323	239 bits (609)	2e-62	114/143 (79%)	132/143 (92%)
isotig07173	sp|Q9D0I9.2|	SYRC_MOUSE RecName: Full=Arginyl-tRNA synthetase, cytoplasmic; AltName: Full=Arginine--tRNA ligase; Short=ArgRS	660	565 bits (1457)	0	293/497 (58%)	369/497 (74%)	2/497 (0%)
isotig04533	sp|Q8IYJ2.2|	CJ067_HUMAN RecName: Full=Uncharacterized protein C10orf67	185	90.9 bits (224)	2e-17	41/113 (36%)	77/113 (68%)
isotig15776	sp|Q9BSF4.2|	CS052_HUMAN RecName: Full=Uncharacterized protein C19orf52	260	76.6 bits (187)	1e-13	46/168 (27%)	83/168 (49%)
isotig00862	sp|Q9VZZ4.1|	PXDN_DROME RecName: Full=Peroxidasin; Flags: Precursor	1527	218 bits (554)	6e-78	165/455 (36%)	226/455 (49%)	35/455 (7%)
isotig10008	sp|Q86VX2.2|	COMD7_HUMAN RecName: Full=COMM domain-containing protein 7	200	222 bits (565)	4e-57	105/193 (54%)	143/193 (74%)
isotig12099	sp|Q63416.1|	ITIH3_RAT RecName: Full=Inter-alpha-trypsin inhibitor heavy chain H3; Short=ITI heavy chain H3; Short=ITI-HC3; Short=Inter-alpha-inhibitor heavy chain 3; Flags: Precursor	887	119 bits (298)	1e-34	75/211 (35%)	118/211 (55%)	1/211 (0%)
isotig04615	sp|P02720.1|	PPCT_BOVIN RecName: Full=Phosphatidylcholine transfer protein; Short=PC-TP; AltName: Full=START domain-containing protein 2; Short=StARD2; AltName: Full=StAR-related lipid transfer protein 2	213	223 bits (569)	1e-57	105/208 (50%)	137/208 (65%)
isotig02105	sp|Q8JHI3.1|	AR13B_DANRE RecName: Full=ADP-ribosylation factor-like protein 13B; AltName: Full=ADP-ribosylation factor-like protein 2-like 1; Short=ARL2-like protein 1; AltName: Full=Protein scorpion	407	189 bits (480)	6e-47	105/265 (39%)	149/265 (56%)	4/265 (1%)
isotig08118	sp|P97275.1|	ADAS_CAVPO RecName: Full=Alkyldihydroxyacetonephosphate synthase, peroxisomal; Short=Alkyl-DHAP synthase; AltName: Full=Alkylglycerone-phosphate synthase; Flags: Precursor	658	759 bits (1960)	0	344/489 (70%)	424/489 (86%)
isotig08112	sp|Q7PVZ2.2|	MED17_ANOGA RecName: Full=Mediator of RNA polymerase II transcription subunit 17; AltName: Full=Mediator complex subunit 17	645	345 bits (886)	4e-94	192/408 (47%)	260/408 (63%)	3/408 (0%)
isotig16590	sp|Q6ZS10.2|	CL17A_HUMAN RecName: Full=C-type lectin domain family 17, member A; AltName: Full=Prolectin	378	63.5 bits (153)	3e-13	28/67 (41%)	38/67 (56%)
isotig14046	sp|Q5TYV0.1|	CO024_DANRE RecName: Full=UPF0480 protein C15orf24 homolog; Flags: Precursor	237	88.6 bits (218)	3e-17	41/107 (38%)	65/107 (60%)
isotig16367	sp|Q99549.2|	MPP8_HUMAN RecName: Full=M-phase phosphoprotein 8; AltName: Full=Two hybrid-associated protein 3 with RanBPM; Short=Twa3	860	59.3 bits (142)	2e-08	26/59 (44%)	37/59 (62%)
isotig20676	sp|A7X4K1.1|	WAP1_PHIOL RecName: Full=Waprin-Phi1; Flags: Precursor	134	63.9 bits (154)	3e-10	29/71 (40%)	34/71 (47%)	11/71 (15%)
isotig09023	sp|Q04721.3|	NOTC2_HUMAN RecName: Full=Neurogenic locus notch homolog protein 2; Short=Notch 2; Short=hN2; Contains: RecName: Full=Notch 2 extracellular truncation; Contains: RecName: Full=Notch 2 intracellular domain; Flags: Precursor	2471	101 bits (252)	4e-42	54/138 (39%)	66/138 (47%)	14/138 (10%)
isotig07688	sp|O15460.1|	P4HA2_HUMAN RecName: Full=Prolyl 4-hydroxylase subunit alpha-2; Short=4-PH alpha-2; AltName: Full=Procollagen-proline,2-oxoglutarate-4-dioxygenase subunit alpha-2; Flags: Precursor	535	78.2 bits (191)	2e-13	65/256 (25%)	111/256 (43%)	14/256 (5%)
isotig20740	sp|Q6DKB0.1|	5NTC_XENLA RecName: Full=Cytosolic purine 5'-nucleotidase; AltName: Full=Cytosolic 5'-nucleotidase II	569	166 bits (421)	3e-41	83/134 (61%)	103/134 (76%)
isotig01878	sp|Q6P2Z0.1|	BZW1_XENTR RecName: Full=Basic leucine zipper and W2 domain-containing protein 1	419	483 bits (1243)	e-135	232/412 (56%)	312/412 (75%)
isotig21628	sp|Q9QXL1.2|	KI21B_MOUSE RecName: Full=Kinesin-like protein KIF21B; AltName: Full=Kinesin-like protein KIF6	1668	147 bits (370)	2e-35	68/125 (54%)	99/125 (79%)
isotig08086	sp|P50429.3|	ARSB_MOUSE RecName: Full=Arylsulfatase B; Short=ASB; AltName: Full=N-acetylgalactosamine-4-sulfatase; Short=G4S; Flags: Precursor	534	375 bits (962)	e-103	198/495 (40%)	280/495 (56%)	37/495 (7%)
isotig10386	sp|Q9D6T1.1|	TBE_MOUSE RecName: Full=Tubulin epsilon chain; AltName: Full=Epsilon-tubulin	475	335 bits (858)	4e-91	156/222 (70%)	191/222 (86%)
isotig19458	sp|Q49WS9.1|	Y1627_STAS1 RecName: Full=Uncharacterized oxidoreductase SSP1627	246	89.4 bits (220)	9e-26	49/114 (42%)	70/114 (61%)	2/114 (1%)
isotig15447	sp|P14866.2|	HNRPL_HUMAN RecName: Full=Heterogeneous nuclear ribonucleoprotein L; Short=hnRNP L	589	127 bits (318)	7e-29	58/113 (51%)	79/113 (69%)
isotig05595	sp|P53440.1|	CALMF_NAEGR RecName: Full=Calmodulin, flagellar; AltName: Full=CAM-1	155	63.9 bits (154)	3e-14	36/100 (36%)	56/100 (56%)
isotig08587	sp|Q7L014.2|	DDX46_HUMAN RecName: Full=Probable ATP-dependent RNA helicase DDX46; AltName: Full=DEAD box protein 46; AltName: Full=PRP5 homolog	1031	373 bits (957)	e-102	203/333 (60%)	243/333 (72%)	4/333 (1%)
isotig18644	sp|Q26065.1|	ACT_PLAMG RecName: Full=Actin, adductor muscle; Flags: Precursor	376	248 bits (632)	1e-65	111/158 (70%)	143/158 (90%)
isotig19950	sp|Q01617.3|	CPO_DROME RecName: Full=Protein couch potato	738	115 bits (289)	7e-26	59/68 (86%)	62/68 (91%)	1/68 (1%)
isotig14755	sp|Q23490.1|	MLT7_CAEEL RecName: Full=Peroxidase mlt-7; AltName: Full=Molting defective protein 7; Short=MoLT-7; Contains: RecName: Full=Peroxidase mlt-7 light chain; Contains: RecName: Full=Peroxidase mlt-7 heavy chain; Flags: Precursor	724	55.8 bits (133)	2e-07	19/36 (52%)	27/36 (75%)
isotig07566	sp|Q99575.2|	POP1_HUMAN RecName: Full=Ribonucleases P/MRP protein subunit POP1; Short=hPOP1	1024	279 bits (713)	5e-74	168/512 (32%)	245/512 (47%)	9/512 (1%)
isotig07584	sp|Q5R698.3|	ANM5_PONAB RecName: Full=Protein arginine N-methyltransferase 5; AltName: Full=Histone-arginine N-methyltransferase PRMT5; AltName: Full=Shk1 kinase-binding protein 1 homolog; Short=SKB1 homolog	637	596 bits (1536)	e-169	290/496 (58%)	362/496 (72%)	3/496 (0%)
isotig09417	sp|O54904.2|	B3GT1_MOUSE RecName: Full=Beta-1,3-galactosyltransferase 1; Short=Beta-1,3-GalTase 1; Short=Beta3Gal-T1; Short=Beta3GalT1; AltName: Full=UDP-Gal:betaGlcNAc beta 1,3-galactosyltransferase-I; AltName: Full=UDP-galactose:beta-N-acetyl-glucosamine-beta-1, 3-galactosyltransferase 1	326	143 bits (361)	2e-33	69/216 (31%)	120/216 (55%)	1/216 (0%)
isotig10899	sp|Q9TXQ1.1|	PME5_CAEEL RecName: Full=Poly(ADP-ribose) polymerase pme-5; AltName: Full=Poly ADP-ribose metabolism enzyme 5	2276	89.0 bits (219)	5e-17	63/179 (35%)	99/179 (55%)	5/179 (2%)
isotig02599	sp|Q6R7E2.1|	IAP2_OSHVF RecName: Full=Putative apoptosis inhibitor ORF87	170	62.8 bits (151)	7e-09	42/111 (37%)	59/111 (53%)	12/111 (10%)
isotig09106	sp|O08983.2|	HPS1_MOUSE RecName: Full=Hermansky-Pudlak syndrome 1 protein homolog	704	85.5 bits (210)	7e-16	99/376 (26%)	156/376 (41%)	11/376 (2%)
isotig07675	sp|Q801X6.1|	PHAR1_CHICK RecName: Full=Phosphatase and actin regulator 1	501	210 bits (534)	3e-53	112/169 (66%)	130/169 (76%)	1/169 (0%)
isotig08798	sp|Q5R834.1|	FACR1_PONAB RecName: Full=Fatty acyl-CoA reductase 1; AltName: Full=Male sterility domain-containing protein 2	515	433 bits (1113)	e-120	194/355 (54%)	276/355 (77%)
isotig11326	sp|Q9Y696.4|	CLIC4_HUMAN RecName: Full=Chloride intracellular channel protein 4; AltName: Full=Intracellular chloride ion channel protein p64H1	253	109 bits (273)	2e-23	79/255 (30%)	126/255 (49%)	23/255 (9%)
isotig18659	sp|O01367.1|	HOW_DROME RecName: Full=Protein held out wings; AltName: Full=KH domain protein KH93F; AltName: Full=Protein muscle-specific; AltName: Full=Protein struthio; AltName: Full=Protein wings held out; AltName: Full=Putative RNA-binding protein; AltName: Full=Quaking-related 93F	405	172 bits (436)	8e-43	81/120 (67%)	99/120 (82%)
isotig11686	sp|B5X8A5.1|	CF115_SALSA RecName: Full=Costars family protein C6orf115 homolog	81	116 bits (290)	2e-25	58/83 (69%)	70/83 (84%)
isotig05489	sp|A7SLC8.1|	NAT9_NEMVE RecName: Full=N-acetyltransferase 9-like protein	198	205 bits (522)	2e-52	103/176 (58%)	129/176 (73%)
isotig10028	sp|Q8K1T0.2|	TMPS3_MOUSE RecName: Full=Transmembrane protease serine 3	453	211 bits (538)	5e-54	107/232 (46%)	148/232 (63%)	6/232 (2%)
isotig07370	sp|Q12872.3|	SFSWA_HUMAN RecName: Full=Splicing factor, suppressor of white-apricot homolog; AltName: Full=Splicing factor, arginine/serine-rich 8; AltName: Full=Suppressor of white apricot protein homolog	951	251 bits (640)	2e-65	211/652 (32%)	323/652 (49%)	77/652 (11%)
isotig07085	sp|P35600.2|	RFC1_DROME RecName: Full=Replication factor C subunit 1; AltName: Full=Activator 1 140 kDa subunit; AltName: Full=Activator 1 subunit 1; AltName: Full=Germline transcription factor 1; AltName: Full=Replication factor C large subunit	986	250 bits (638)	e-156	129/290 (44%)	186/290 (64%)	1/290 (0%)
isotig11214	sp|O35587.1|	TMEDA_MESAU RecName: Full=Transmembrane protein Tmp21; AltName: Full=21 kDa transmembrane-trafficking protein; AltName: Full=Integral membrane protein p23; Flags: Precursor	219	278 bits (712)	3e-74	140/206 (67%)	168/206 (81%)	7/206 (3%)
isotig09102	sp|P60901.1|	PSA6_RAT RecName: Full=Proteasome subunit alpha type-6; AltName: Full=Macropain iota chain; AltName: Full=Multicatalytic endopeptidase complex iota chain; AltName: Full=Proteasome iota chain	246	314 bits (804)	9e-85	153/204 (75%)	175/204 (85%)	1/204 (0%)
isotig15905	sp|P28660.2|	NCKP1_MOUSE RecName: Full=Nck-associated protein 1; Short=NAP 1; AltName: Full=Brain protein H19; AltName: Full=MH19; AltName: Full=Membrane-associated protein HEM-2; AltName: Full=p125Nap1	1128	259 bits (663)	6e-69	125/201 (62%)	155/201 (77%)
isotig07378	sp|O60140.1|	YNS9_SCHPO RecName: Full=Uncharacterized protein C18H10.09	428	64.7 bits (156)	2e-09	37/127 (29%)	67/127 (52%)	2/127 (1%)
isotig01153	sp|P30405.1|	PPIF_HUMAN RecName: Full=Peptidyl-prolyl cis-trans isomerase F, mitochondrial; Short=PPIase F; AltName: Full=Cyclophilin F; AltName: Full=Rotamase F; Flags: Precursor	207	235 bits (600)	4e-61	110/166 (66%)	126/166 (75%)
isotig07074	sp|Q9UNN5.2|	FAF1_HUMAN RecName: Full=FAS-associated factor 1; Short=hFAF1; AltName: Full=UBX domain-containing protein 12; AltName: Full=UBX domain-containing protein 3A	650	437 bits (1123)	e-136	255/615 (41%)	360/615 (58%)	5/615 (0%)
isotig23196	sp|Q5RCQ5.1|	MFS11_PONAB RecName: Full=UNC93-like protein MFSD11; AltName: Full=Major facilitator superfamily domain-containing protein 11	449	84.3 bits (207)	2e-16	44/93 (47%)	54/93 (58%)	2/93 (2%)
isotig07898	sp|Q9UNS1.2|	TIM_HUMAN RecName: Full=Protein timeless homolog; Short=hTIM	1208	540 bits (1392)	e-153	272/526 (51%)	369/526 (70%)
isotig05639	sp|P20693.1|	FCER2_MOUSE RecName: Full=Low affinity immunoglobulin epsilon Fc receptor; AltName: Full=Fc-epsilon-RII; AltName: Full=Lymphocyte IgE receptor; AltName: CD_antigen=CD23	331	65.5 bits (158)	7e-16	37/94 (39%)	57/94 (60%)	2/94 (2%)
isotig01034	sp|Q03017.2|	CACT_DROME RecName: Full=NF-kappa-B inhibitor cactus	500	129 bits (325)	8e-29	87/235 (37%)	130/235 (55%)	13/235 (5%)
isotig11960	sp|B7ZRM8.1|	EVI1B_XENLA RecName: Full=MDS1 and EVI1 complex locus protein EVI1-B; AltName: Full=Ecotropic virus integration site 1 protein homolog-B	1050	69.7 bits (169)	2e-11	30/72 (41%)	43/72 (59%)
isotig11440	sp|Q28F51.1|	TADBP_XENTR RecName: Full=TAR DNA-binding protein 43; Short=TDP-43	409	352 bits (904)	2e-96	167/271 (61%)	216/271 (79%)	1/271 (0%)
isotig10990	sp|Q4V8D7.2|	CG046_RAT RecName: Full=Uncharacterized protein C7orf46 homolog	296	286 bits (732)	1e-76	138/256 (53%)	176/256 (68%)
isotig14399	sp|Q0II25.1|	POP7_BOVIN RecName: Full=Ribonuclease P protein subunit p20; Short=RNaseP protein p20	140	108 bits (271)	2e-23	56/102 (54%)	72/102 (70%)	7/102 (6%)
isotig12475	sp|P02594.2|	CALM_ELEEL RecName: Full=Calmodulin; Short=CaM	149	212 bits (539)	3e-54	101/145 (69%)	122/145 (84%)
isotig13569	sp|Q9JLV2.2|	TP4AP_MOUSE RecName: Full=Short transient receptor potential channel 4-associated protein; Short=Trp4-associated protein; Short=Trpc4-associated protein; AltName: Full=Protein TAP1; AltName: Full=Rabex-5/Rin2-interacting protein; AltName: Full=TNF-receptor ubiquitous scaffolding/signaling protein; Short=Protein TRUSS	797	257 bits (656)	6e-68	125/241 (51%)	175/241 (72%)	1/241 (0%)
isotig17980	sp|Q6ZSM3.2|	MOT12_HUMAN RecName: Full=Monocarboxylate transporter 12; Short=MCT 12; AltName: Full=Solute carrier family 16 member 12	486	90.5 bits (223)	5e-18	41/87 (47%)	58/87 (66%)
isotig11770	sp|P50226.2|	ST1A2_HUMAN RecName: Full=Sulfotransferase 1A2; Short=ST1A2; AltName: Full=Aryl sulfotransferase 2; AltName: Full=Phenol sulfotransferase 2; AltName: Full=Phenol-sulfating phenol sulfotransferase 2; Short=P-PST 2	295	118 bits (295)	6e-26	70/210 (33%)	107/210 (50%)	11/210 (5%)
isotig04177	sp|P49736.4|	MCM2_HUMAN RecName: Full=DNA replication licensing factor MCM2; AltName: Full=Minichromosome maintenance protein 2 homolog; AltName: Full=Nuclear protein BM28	904	168 bits (426)	8e-41	95/198 (47%)	117/198 (59%)	1/198 (0%)
isotig08320	sp|Q96Q45.1|	TM237_HUMAN RecName: Full=Transmembrane protein 237; AltName: Full=Amyotrophic lateral sclerosis 2 chromosomal region candidate gene 4 protein	432	108 bits (269)	1e-22	67/219 (30%)	111/219 (50%)	6/219 (2%)
isotig05955	sp|Q9LNE7.1|	CML7_ARATH RecName: Full=Calmodulin-like protein 7	150	68.2 bits (165)	4e-11	47/132 (35%)	71/132 (53%)	6/132 (4%)
isotig20262	sp|Q7ZYL5.2|	KF22B_XENLA RecName: Full=Kinesin-like protein KIF22-B; AltName: Full=Chromokinesin kid-B; Short=Xkid-B	650	150 bits (378)	1e-46	75/106 (70%)	87/106 (82%)
isotig19102	sp|O88992.1|	C1QRF_MOUSE RecName: Full=C1q-related factor; AltName: Full=Complement component 1 Q subcomponent-like 1; Flags: Precursor	258	67.8 bits (164)	2e-11	40/127 (31%)	69/127 (54%)	4/127 (3%)
isotig03217	sp|Q7L2J0.1|	MEPCE_HUMAN RecName: Full=7SK snRNA methylphosphate capping enzyme; Short=MePCE; AltName: Full=Bicoid-interacting protein 3 homolog; Short=Bin3 homolog	689	194 bits (493)	2e-48	101/196 (51%)	125/196 (63%)	25/196 (12%)
isotig10512	sp|Q9P2D7.4|	DYH1_HUMAN RecName: Full=Dynein heavy chain 1, axonemal; AltName: Full=Axonemal beta dynein heavy chain 1; AltName: Full=Ciliary dynein heavy chain 1; AltName: Full=Heat shock regulated protein 1; Short=HSRF-1; AltName: Full=hDHC7	4330	353 bits (907)	e-100	174/308 (56%)	227/308 (73%)
isotig17044	sp|Q86XE3.1|	EFHA2_HUMAN RecName: Full=EF-hand domain-containing family member A2	530	185 bits (470)	1e-46	94/169 (55%)	122/169 (72%)
isotig20430	sp|Q6PH37.1|	ST1S1_DANRE RecName: Full=Cytosolic sulfotransferase 1; AltName: Full=SULT1 ST1	299	68.9 bits (167)	8e-12	28/41 (68%)	35/41 (85%)
isotig07144	sp|O76329.1|	ACTNB_DICDI RecName: Full=Interaptin; AltName: Full=Actin-binding protein D; AltName: Full=Alpha-actinin B	1738	90.9 bits (224)	4e-17	144/733 (19%)	296/733 (40%)	21/733 (2%)
isotig18100	sp|Q7T3H1.1|	DCTN2_DANRE RecName: Full=Dynactin subunit 2	405	83.6 bits (205)	6e-16	41/76 (53%)	56/76 (73%)
isotig14860	sp|Q8NHY2.1|	RFWD2_HUMAN RecName: Full=E3 ubiquitin-protein ligase RFWD2; AltName: Full=Constitutive photomorphogenesis protein 1 homolog; Short=hCOP1; AltName: Full=RING finger and WD repeat domain protein 2; AltName: Full=RING finger protein 200	731	159 bits (403)	1e-38	73/139 (52%)	100/139 (71%)	6/139 (4%)
isotig15007	sp|Q9NWM0.1|	SMOX_HUMAN RecName: Full=Spermine oxidase; AltName: Full=Polyamine oxidase 1; Short=PAO-1; Short=PAOh1	555	164 bits (415)	4e-40	96/255 (37%)	134/255 (52%)	45/255 (17%)
isotig06363	sp|Q8TEW0.2|	PARD3_HUMAN RecName: Full=Partitioning defective 3 homolog; Short=PAR-3; Short=PARD-3; AltName: Full=Atypical PKC isotype-specific-interacting protein; Short=ASIP; AltName: Full=CTCL tumor antigen se2-5; AltName: Full=PAR3-alpha	1356	81.3 bits (199)	2e-15	58/151 (38%)	78/151 (51%)	8/151 (5%)
isotig10307	sp|Q9NXB0.2|	MKS1_HUMAN RecName: Full=Meckel syndrome type 1 protein	559	243 bits (621)	1e-63	135/362 (37%)	216/362 (59%)	12/362 (3%)
isotig08748	sp|Q29RU9.2|	SOX_BOVIN RecName: Full=Peroxisomal sarcosine oxidase; Short=PSO; AltName: Full=L-pipecolate oxidase; AltName: Full=L-pipecolic acid oxidase	392	357 bits (917)	8e-98	186/385 (48%)	251/385 (65%)	5/385 (1%)
isotig11561	sp|Q5HY64.1|	FA47C_HUMAN RecName: Full=Putative protein FAM47C	1035	75.1 bits (183)	6e-13	52/179 (29%)	89/179 (49%)	14/179 (7%)
isotig24147	sp|O13067.1|	CND2_XENLA RecName: Full=Condensin complex subunit 2; AltName: Full=Barren homolog; AltName: Full=Chromosome assembly protein xCAP-H; AltName: Full=Chromosome-associated protein H; AltName: Full=Non-SMC condensin I complex subunit H	699	66.2 bits (160)	5e-11	33/56 (58%)	42/56 (75%)	1/56 (1%)
isotig12868	sp|P59242.1|	CING_MOUSE RecName: Full=Cingulin	1191	63.9 bits (154)	1e-09	57/256 (22%)	117/256 (45%)	14/256 (5%)
isotig17603	sp|Q9EPU4.1|	CPSF1_MOUSE RecName: Full=Cleavage and polyadenylation specificity factor subunit 1; AltName: Full=Cleavage and polyadenylation specificity factor 160 kDa subunit; Short=CPSF 160 kDa subunit	1441	193 bits (490)	5e-49	88/170 (51%)	128/170 (75%)
isotig17939	sp|Q8TDP1.1|	RNH2C_HUMAN RecName: Full=Ribonuclease H2 subunit C; Short=RNase H2 subunit C; AltName: Full=Aicardi-Goutieres syndrome 3 protein; Short=AGS3; AltName: Full=RNase H1 small subunit; AltName: Full=Ribonuclease HI subunit C	164	74.3 bits (181)	3e-13	43/138 (31%)	61/138 (44%)	21/138 (15%)
isotig09176	sp|A6QLU1.1|	GPDM_BOVIN RecName: Full=Glycerol-3-phosphate dehydrogenase, mitochondrial; Short=GPD-M; Short=GPDH-M; Flags: Precursor	727	559 bits (1441)	e-158	268/421 (63%)	338/421 (80%)	1/421 (0%)
isotig13193	sp|A4IGU3.1|	MT21A_XENTR RecName: Full=Methyltransferase-like protein 21A	215	155 bits (393)	1e-40	82/168 (48%)	113/168 (67%)	3/168 (1%)
isotig15791	sp|Q7LBC6.2|	KDM3B_HUMAN RecName: Full=Lysine-specific demethylase 3B; AltName: Full=JmjC domain-containing histone demethylation protein 2B; AltName: Full=Jumonji domain-containing protein 1B; AltName: Full=Nuclear protein 5qNCA	1761	181 bits (460)	2e-45	89/202 (44%)	120/202 (59%)
isotig07552	sp|P56701.2|	PSMD2_BOVIN RecName: Full=26S proteasome non-ATPase regulatory subunit 2; AltName: Full=26S proteasome regulatory subunit RPN1; AltName: Full=26S proteasome regulatory subunit S2; AltName: Full=26S proteasome subunit p97; AltName: Full=Tumor necrosis factor type 1 receptor-associated protein 2	908	443 bits (1140)	0	216/327 (66%)	262/327 (80%)
isotig19053	sp|Q29RU9.2|	SOX_BOVIN RecName: Full=Peroxisomal sarcosine oxidase; Short=PSO; AltName: Full=L-pipecolate oxidase; AltName: Full=L-pipecolic acid oxidase	392	142 bits (359)	6e-34	70/133 (52%)	89/133 (66%)	6/133 (4%)
isotig10292	sp|Q99N95.1|	RM03_MOUSE RecName: Full=39S ribosomal protein L3, mitochondrial; Short=L3mt; Short=MRP-L3	348	195 bits (495)	5e-49	118/298 (39%)	164/298 (55%)	6/298 (2%)
isotig02458	sp|Q503L9.1|	NXN_DANRE RecName: Full=Nucleoredoxin	418	54.7 bits (130)	4e-18	23/39 (58%)	30/39 (76%)
isotig03849	sp|Q9UIG0.2|	BAZ1B_HUMAN RecName: Full=Tyrosine-protein kinase BAZ1B; AltName: Full=Bromodomain adjacent to zinc finger domain protein 1B; AltName: Full=Williams syndrome transcription factor; AltName: Full=Williams-Beuren syndrome chromosomal region 10 protein; AltName: Full=Williams-Beuren syndrome chromosomal region 9 protein; AltName: Full=hWALp2	1483	244 bits (624)	6e-81	122/307 (39%)	178/307 (57%)	2/307 (0%)
isotig01203	sp|Q0MQG2.1|	NDUS1_PANTR RecName: Full=NADH-ubiquinone oxidoreductase 75 kDa subunit, mitochondrial; AltName: Full=Complex I-75kD; Short=CI-75kD; Flags: Precursor	727	1049 bits (2713)	0	509/700 (72%)	589/700 (84%)
isotig07435	sp|Q99PK0.1|	SYF1_RAT RecName: Full=Pre-mRNA-splicing factor SYF1; AltName: Full=Adapter protein ATH-55; AltName: Full=XPA-binding protein 2	855	602 bits (1551)	e-171	323/627 (51%)	415/627 (66%)	6/627 (0%)
isotig18611	sp|Q14203.3|	DCTN1_HUMAN RecName: Full=Dynactin subunit 1; AltName: Full=150 kDa dynein-associated polypeptide; AltName: Full=DAP-150; Short=DP-150; AltName: Full=p135; AltName: Full=p150-glued	1278	151 bits (381)	2e-36	70/160 (43%)	109/160 (68%)
isotig07462	sp|Q5BJE1.3|	CR034_HUMAN RecName: Full=Uncharacterized protein C18orf34	867	90.1 bits (222)	5e-17	83/412 (20%)	177/412 (42%)	18/412 (4%)
isotig10876	sp|Q24498.3|	RY44_DROME RecName: Full=Ryanodine receptor 44F	5127	249 bits (635)	3e-65	137/323 (42%)	189/323 (58%)	39/323 (12%)
isotig17923	sp|O01391.1|	UCHL_APLCA RecName: Full=Ubiquitin carboxyl-terminal hydrolase; AltName: Full=Ubiquitin thioesterase	214	172 bits (437)	7e-43	87/153 (56%)	107/153 (69%)	2/153 (1%)
isotig21797	sp|Q11131.1|	FUT7_MOUSE RecName: Full=Alpha-(1,3)-fucosyltransferase; AltName: Full=Fucosyltransferase 7; AltName: Full=Fucosyltransferase VII; Short=Fuc-TVII; Short=FucT-VII; AltName: Full=Galactoside 3-L-fucosyltransferase	389	54.3 bits (129)	2e-07	26/78 (33%)	42/78 (53%)	4/78 (5%)
isotig14676	sp|Q00PJ9.1|	CAV1_ATEAB RecName: Full=Caveolin-1	178	122 bits (307)	2e-27	56/123 (45%)	80/123 (65%)	1/123 (0%)
isotig12650	sp|Q66H62.1|	CYLD_RAT RecName: Full=Ubiquitin carboxyl-terminal hydrolase CYLD; AltName: Full=Deubiquitinating enzyme CYLD; AltName: Full=Ubiquitin thiolesterase CYLD; AltName: Full=Ubiquitin-specific-processing protease CYLD	953	91.7 bits (226)	5e-18	77/264 (29%)	120/264 (45%)	16/264 (6%)
isotig13156	sp|Q9D5I4.1|	TC1D1_MOUSE RecName: Full=Tctex1 domain-containing protein 1	173	94.4 bits (233)	7e-19	50/135 (37%)	78/135 (57%)
isotig08021	sp|D3ZDI6.1|	MYLIP_RAT RecName: Full=E3 ubiquitin-protein ligase MYLIP; AltName: Full=Inducible degrader of the LDL-receptor; Short=Idol; AltName: Full=Myosin regulatory light chain interacting protein; Short=MIR	445	287 bits (735)	1e-76	154/385 (40%)	230/385 (59%)	10/385 (2%)
isotig16077	sp|Q5F478.1|	ANR44_CHICK RecName: Full=Serine/threonine-protein phosphatase 6 regulatory ankyrin repeat subunit B; Short=PP6-ARS-B; Short=Serine/threonine-protein phosphatase 6 regulatory subunit ARS-B; AltName: Full=Ankyrin repeat domain-containing protein 44	990	72.8 bits (177)	1e-12	41/117 (35%)	60/117 (51%)
isotig19095	sp|B1ANS9.1|	WDR64_HUMAN RecName: Full=WD repeat-containing protein 64	1081	186 bits (472)	5e-47	83/153 (54%)	114/153 (74%)
isotig06501	sp|Q0IIE2.1|	SHC1_BOVIN RecName: Full=SHC-transforming protein 1; AltName: Full=Src homology 2 domain-containing-transforming protein C1; Short=SH2 domain protein C1	473	92.8 bits (229)	5e-19	44/82 (53%)	62/82 (75%)	1/82 (1%)
isotig10710	sp|Q8WVM7.3|	STAG1_HUMAN RecName: Full=Cohesin subunit SA-1; AltName: Full=SCC3 homolog 1; AltName: Full=Stromal antigen 1	1258	254 bits (649)	6e-67	163/359 (45%)	211/359 (58%)	29/359 (8%)
isotig10253	sp|P08004.1|	CHS1_YEAST RecName: Full=Chitin synthase 1; AltName: Full=Chitin-UDP acetyl-glucosaminyl transferase 1	1131	45.1 bits (105)	1e-07	38/177 (21%)	81/177 (45%)	11/177 (6%)
isotig04415	sp|P34714.1|	SPRC_CAEEL RecName: Full=SPARC; AltName: Full=Basement-membrane protein 40; Short=BM-40; AltName: Full=Osteonectin; Short=ON; AltName: Full=Secreted protein acidic and rich in cysteine; Flags: Precursor	264	82.4 bits (202)	6e-32	40/94 (42%)	53/94 (56%)	2/94 (2%)
isotig14799	sp|O18404.1|	HCD2_DROME RecName: Full=3-hydroxyacyl-CoA dehydrogenase type-2; AltName: Full=3-hydroxy-2-methylbutyryl-CoA dehydrogenase; AltName: Full=3-hydroxyacyl-CoA dehydrogenase type II; AltName: Full=Mitochondrial ribonuclease P protein 2; Short=Mitochondrial RNase P protein 2; AltName: Full=Scully protein; AltName: Full=Type II HADH	255	217 bits (552)	1e-63	109/169 (64%)	135/169 (79%)	1/169 (0%)
isotig13057	sp|Q5M9B7.1|	OSACB_XENLA RecName: Full=Oligosaccharyltransferase complex subunit ostc-B	149	237 bits (604)	7e-62	108/148 (72%)	130/148 (87%)
isotig08651	sp|Q91VH6.1|	MEMO1_MOUSE RecName: Full=Protein MEMO1; AltName: Full=Mediator of ErbB2-driven cell motility 1; Short=Memo-1	297	367 bits (943)	e-101	178/297 (59%)	217/297 (73%)
isotig19242	sp|P11584.3|	ITBX_DROME RecName: Full=Integrin beta-PS; AltName: Full=Position-specific antigen beta subunit; AltName: Full=Protein myospheroid; AltName: Full=Protein olfactory C; Flags: Precursor	846	214 bits (545)	2e-55	100/149 (67%)	117/149 (78%)	1/149 (0%)
isotig13788	sp|Q7L523.1|	RRAGA_HUMAN RecName: Full=Ras-related GTP-binding protein A; Short=Rag A; Short=RagA; AltName: Full=Adenovirus E3 14.7 kDa-interacting protein 1; AltName: Full=FIP-1	313	388 bits (997)	e-112	190/223 (85%)	209/223 (93%)
isotig20824	sp|Q96SJ8.1|	TSN18_HUMAN RecName: Full=Tetraspanin-18; Short=Tspan-18	248	55.5 bits (132)	9e-08	31/111 (27%)	51/111 (45%)
isotig09366	sp|Q54WT4.1|	DRG2_DICDI RecName: Full=Developmentally-regulated GTP-binding protein 2 homolog; Short=DRG-2	364	267 bits (683)	e-134	121/212 (57%)	162/212 (76%)
isotig07894	sp|Q568Z6.1|	IST1_RAT RecName: Full=IST1 homolog	366	237 bits (604)	2e-61	117/200 (58%)	151/200 (75%)
isotig08338	sp|P78537.2|	BL1S1_HUMAN RecName: Full=Biogenesis of lysosome-related organelles complex 1 subunit 1; Short=BLOC-1 subunit 1; AltName: Full=GCN5-like protein 1; AltName: Full=Protein RT14	153	144 bits (363)	2e-33	73/119 (61%)	87/119 (73%)
isotig16423	sp|Q9GR88.1|	ERF1_POLMI RecName: Full=Eukaryotic peptide chain release factor subunit 1; Short=Eukaryotic release factor 1; Short=eRF1	435	196 bits (497)	1e-49	98/104 (94%)	103/104 (99%)
isotig06515	sp|Q868Z9.2|	PPN_DROME RecName: Full=Papilin; Flags: Precursor	2898	82.4 bits (202)	7e-16	50/136 (36%)	64/136 (47%)	24/136 (17%)
isotig13330	sp|Q62036.2|	AZI1_MOUSE RecName: Full=5-azacytidine-induced protein 1; AltName: Full=Pre-acrosome localization protein 1	1060	199 bits (506)	2e-50	112/253 (44%)	164/253 (64%)	3/253 (1%)
isotig09548	sp|Q5BL07.2|	PEX1_MOUSE RecName: Full=Peroxisome biogenesis factor 1; AltName: Full=Peroxin-1	1284	114 bits (284)	2e-24	67/170 (39%)	96/170 (56%)
isotig08466	sp|Q6IMH0.1|	TEPP_MOUSE RecName: Full=Testis, prostate and placenta-expressed protein	216	133 bits (334)	3e-30	73/179 (40%)	103/179 (57%)	14/179 (7%)
isotig17320	sp|Q54FZ4.2|	Y8927_DICDI RecName: Full=Putative uncharacterized protein DDB_G0290521; Flags: Precursor	430	55.8 bits (133)	1e-07	35/80 (43%)	43/80 (53%)	3/80 (3%)
isotig08821	sp|P97784.1|	CRY1_MOUSE RecName: Full=Cryptochrome-1	606	457 bits (1175)	e-136	212/368 (57%)	268/368 (72%)	5/368 (1%)
isotig23471	sp|Q68EH8.1|	FAD1_DANRE RecName: Full=FAD synthase; AltName: Full=FAD pyrophosphorylase; AltName: Full=FMN adenylyltransferase; AltName: Full=Flavin adenine dinucleotide synthase; Includes: RecName: Full=Molybdenum cofactor biosynthesis protein-like region; Includes: RecName: Full=FAD synthase region	497	86.3 bits (212)	5e-17	36/61 (59%)	49/61 (80%)
isotig18069	sp|Q4VBI7.1|	STX18_DANRE RecName: Full=Syntaxin-18	314	133 bits (335)	6e-35	65/129 (50%)	90/129 (69%)
isotig02960	sp|Q91ZP3.1|	LPIN1_MOUSE RecName: Full=Phosphatidate phosphatase LPIN1; AltName: Full=Fatty liver dystrophy protein; AltName: Full=Lipin-1	924	248 bits (634)	7e-65	195/609 (32%)	281/609 (46%)	91/609 (14%)
isotig07838	sp|Q4R6X9.1|	LRC48_MACFA RecName: Full=Leucine-rich repeat-containing protein 48	523	379 bits (973)	e-104	181/373 (48%)	268/373 (71%)
isotig03224	sp|P41565.2|	IDHG1_RAT RecName: Full=Isocitrate dehydrogenase [NAD] subunit gamma 1, mitochondrial; AltName: Full=Isocitric dehydrogenase subunit gamma; AltName: Full=NAD(+)-specific ICDH subunit gamma; Flags: Precursor	393	386 bits (992)	e-106	189/337 (56%)	254/337 (75%)	1/337 (0%)
isotig07124	sp|O77460.3|	IPYR_DROME RecName: Full=Inorganic pyrophosphatase; AltName: Full=Nucleosome-remodeling factor 38 kDa subunit; AltName: Full=Pyrophosphate phospho-hydrolase; Short=PPase	338	345 bits (884)	1e-93	159/284 (55%)	209/284 (73%)
isotig05533	sp|Q91WJ8.1|	FUBP1_MOUSE RecName: Full=Far upstream element-binding protein 1; Short=FBP; Short=FUSE-binding protein 1	651	90.9 bits (224)	3e-24	46/80 (57%)	55/80 (68%)
isotig08248	sp|Q6DE58.1|	ATGA1_XENLA RecName: Full=Autophagy-related protein 101	218	181 bits (459)	1e-44	84/138 (60%)	108/138 (78%)	2/138 (1%)
isotig02392	sp|Q64433.2|	CH10_MOUSE RecName: Full=10 kDa heat shock protein, mitochondrial; Short=Hsp10; AltName: Full=10 kDa chaperonin; AltName: Full=Chaperonin 10; Short=CPN10	102	154 bits (390)	7e-37	77/100 (77%)	88/100 (88%)	1/100 (1%)
isotig18121	sp|P48149.2|	RS15A_DROME RecName: Full=40S ribosomal protein S15Aa	130	238 bits (606)	2e-62	112/130 (86%)	124/130 (95%)
isotig22149	sp|Q9R1K9.1|	CETN2_MOUSE RecName: Full=Centrin-2; AltName: Full=Caltractin isoform 1	172	57.8 bits (138)	2e-08	25/72 (34%)	45/72 (62%)
isotig02191	sp|Q9Y291.1|	RT33_HUMAN RecName: Full=28S ribosomal protein S33, mitochondrial; Short=MRP-S33; Short=S33mt	106	90.9 bits (224)	1e-17	43/95 (45%)	63/95 (66%)
isotig06745	sp|Q8BP40.1|	PPA6_MOUSE RecName: Full=Lysophosphatidic acid phosphatase type 6; AltName: Full=Acid phosphatase 6, lysophosphatidic; AltName: Full=Acid phosphatase-like protein 1; AltName: Full=PACPL1; Flags: Precursor	418	53.5 bits (127)	3e-07	29/68 (42%)	39/68 (57%)
isotig09595	sp|P48766.1|	NAC1_CAVPO RecName: Full=Sodium/calcium exchanger 1; AltName: Full=Na(+)/Ca(2+)-exchange protein 1; Flags: Precursor	970	324 bits (830)	8e-88	174/324 (53%)	231/324 (71%)	14/324 (4%)
isotig17516	sp|P58392.1|	KCNN3_PIG RecName: Full=Small conductance calcium-activated potassium channel protein 3; Short=SK3; Short=SKCa 3; Short=SKCa3; AltName: Full=KCa2.3	724	103 bits (258)	4e-22	58/174 (33%)	99/174 (56%)	3/174 (1%)
isotig12294	sp|Q8C9J3.2|	SPEF2_MOUSE RecName: Full=Sperm flagellar protein 2; AltName: Full=Protein KPL2	1734	95.5 bits (236)	4e-19	41/81 (50%)	60/81 (74%)
isotig19649	sp|Q2YDR3.1|	IMPA3_DANRE RecName: Full=Inositol monophosphatase 3; Short=IMP 3; Short=IMPase 3; AltName: Full=Inositol monophosphatase domain-containing protein 1; AltName: Full=Inositol-1(or 4)-monophosphatase 3; AltName: Full=Myo-inositol monophosphatase A3	341	47.0 bits (110)	7e-11	28/74 (37%)	46/74 (62%)	5/74 (6%)
isotig19336	sp|Q61362.2|	CH3L1_MOUSE RecName: Full=Chitinase-3-like protein 1; AltName: Full=BRP39 protein; AltName: Full=Cartilage glycoprotein 39; Short=CGP-39; Short=GP-39; Flags: Precursor	381	124 bits (312)	2e-28	63/112 (56%)	74/112 (66%)
isotig22930	sp|Q8R3S6.4|	EXOC1_MOUSE RecName: Full=Exocyst complex component 1; AltName: Full=Exocyst complex component Sec3	894	55.5 bits (132)	9e-08	27/56 (48%)	38/56 (67%)
isotig14183	sp|Q99K82.1|	SMOX_MOUSE RecName: Full=Spermine oxidase; AltName: Full=Polyamine oxidase 1; Short=PAO-1; Short=PAOh1	555	68.2 bits (165)	5e-11	41/131 (31%)	69/131 (52%)	10/131 (7%)
isotig17052	sp|Q6AW47.1|	EST5A_CANFA RecName: Full=Carboxylesterase 5A; AltName: Full=Carboxylesterase-like urinary excreted protein homolog; Short=Cauxin; Flags: Precursor	575	78.2 bits (191)	3e-14	51/157 (32%)	75/157 (47%)	10/157 (6%)
isotig10765	sp|Q76HM9.1|	HYAL3_RAT RecName: Full=Hyaluronidase-3; Short=Hyal-3; AltName: Full=Hyaluronoglucosaminidase-3; Flags: Precursor	412	97.8 bits (242)	1e-19	70/198 (35%)	91/198 (45%)	1/198 (0%)
isotig06955	sp|Q5ZL74.1|	VAMP7_CHICK RecName: Full=Vesicle-associated membrane protein 7; AltName: Full=Synaptobrevin-like protein 1	220	103 bits (257)	5e-22	54/103 (52%)	68/103 (66%)	1/103 (0%)
isotig07877	sp|Q8K194.1|	SNR27_MOUSE RecName: Full=U4/U6.U5 small nuclear ribonucleoprotein 27 kDa protein; Short=U4/U6.U5 snRNP 27 kDa protein; Short=U4/U6.U5-27K; AltName: Full=U4/U6.U5 tri-snRNP-associated protein 3	155	58.2 bits (139)	2e-07	39/117 (33%)	51/117 (43%)	7/117 (5%)
isotig08052	sp|Q9Y297.1|	FBW1A_HUMAN RecName: Full=F-box/WD repeat-containing protein 1A; AltName: Full=E3RSIkappaB; AltName: Full=F-box and WD repeats protein beta-TrCP; AltName: Full=pIkappaBalpha-E3 receptor subunit	605	592 bits (1527)	0	296/382 (77%)	323/382 (84%)	1/382 (0%)
isotig01244	sp|P62305.1|	RUXE_MOUSE RecName: Full=Small nuclear ribonucleoprotein E; Short=snRNP-E; AltName: Full=Sm protein E; Short=Sm-E; Short=SmE	92	158 bits (400)	6e-38	77/90 (85%)	84/90 (93%)	1/90 (1%)
isotig21902	sp|A7RX26.1|	HUTI_NEMVE RecName: Full=Probable imidazolonepropionase; AltName: Full=Amidohydrolase domain-containing protein 1 homolog	429	122 bits (306)	6e-28	55/87 (63%)	71/87 (81%)
isotig11932	sp|Q8BRK8.3|	AAPK2_MOUSE RecName: Full=5'-AMP-activated protein kinase catalytic subunit alpha-2; Short=AMPK subunit alpha-2	552	395 bits (1016)	e-109	190/224 (84%)	207/224 (92%)	2/224 (0%)
isotig07055	sp|P55042.2|	RAD_HUMAN RecName: Full=GTP-binding protein RAD; AltName: Full=RAD1; AltName: Full=Ras associated with diabetes	308	105 bits (262)	2e-21	65/175 (37%)	104/175 (59%)	6/175 (3%)
isotig08621	sp|Q16566.1|	KCC4_HUMAN RecName: Full=Calcium/calmodulin-dependent protein kinase type IV; Short=CaMK IV; AltName: Full=CaM kinase-GR	473	259 bits (661)	4e-68	127/259 (49%)	179/259 (69%)
isotig11305	sp|Q5XH16.1|	NH2L1_XENLA RecName: Full=NHP2-like protein 1; AltName: Full=High mobility group-like nuclear protein 2 homolog 1; AltName: Full=U4/U6.U5 tri-snRNP 15.5 kDa protein	128	184 bits (468)	6e-46	94/128 (73%)	106/128 (82%)
isotig10244	sp|Q9H4A4.2|	AMPB_HUMAN RecName: Full=Aminopeptidase B; Short=AP-B; AltName: Full=Arginine aminopeptidase; AltName: Full=Arginyl aminopeptidase	650	209 bits (531)	3e-53	97/165 (58%)	129/165 (78%)	2/165 (1%)
isotig12846	sp|Q3SZY7.1|	ZFAN6_BOVIN RecName: Full=AN1-type zinc finger protein 6; AltName: Full=Zinc finger A20 domain-containing protein 3	208	102 bits (253)	4e-21	43/62 (69%)	48/62 (77%)
isotig22322	sp|B9A8D7.1|	SPI2_CRAVI RecName: Full=Serine protease inhibitor Cvsi-2; Flags: Precursor	85	52.4 bits (124)	8e-07	30/87 (34%)	38/87 (43%)	10/87 (11%)
isotig17000	sp|Q8NBT0.2|	POC1A_HUMAN RecName: Full=POC1 centriolar protein homolog A; AltName: Full=WD repeat-containing protein 51A	407	84.3 bits (207)	4e-16	44/78 (56%)	55/78 (70%)
isotig18476	sp|Q9CXF7.1|	CHD1L_MOUSE RecName: Full=Chromodomain-helicase-DNA-binding protein 1-like	900	213 bits (541)	5e-55	107/161 (66%)	127/161 (78%)
isotig12327	sp|O60347.3|	TBC12_HUMAN RecName: Full=TBC1 domain family member 12	775	99.8 bits (247)	2e-20	67/207 (32%)	106/207 (51%)	26/207 (12%)
isotig08457	sp|Q9V460.1|	SPT5H_DROME RecName: Full=Transcription elongation factor SPT5; AltName: Full=DRB sensitivity-inducing factor large subunit; Short=DSIF large subunit; AltName: Full=dSpt5	1078	304 bits (779)	9e-82	161/273 (58%)	194/273 (71%)	6/273 (2%)
isotig08753	sp|Q6AXT0.1|	RM37_RAT RecName: Full=39S ribosomal protein L37, mitochondrial; Short=L37mt; Short=MRP-L37; Flags: Precursor	423	137 bits (344)	2e-31	102/346 (29%)	156/346 (45%)	10/346 (2%)
isotig16299	sp|Q8TEK3.2|	DOT1L_HUMAN RecName: Full=Histone-lysine N-methyltransferase, H3 lysine-79 specific; AltName: Full=DOT1-like protein; AltName: Full=Histone H3-K79 methyltransferase; Short=H3-K79-HMTase; AltName: Full=Lysine N-methyltransferase 4	1739	64.3 bits (155)	5e-10	56/192 (29%)	88/192 (45%)	5/192 (2%)
isotig15516	sp|A7MBH5.1|	CC151_BOVIN RecName: Full=Coiled-coil domain-containing protein 151	621	86.3 bits (212)	1e-16	56/208 (26%)	111/208 (53%)	3/208 (1%)
isotig14934	sp|Q3UHC0.2|	TNR6C_MOUSE RecName: Full=Trinucleotide repeat-containing gene 6C protein	1690	125 bits (314)	2e-28	66/99 (66%)	76/99 (76%)	5/99 (5%)
isotig07960	sp|Q96T23.2|	RSF1_HUMAN RecName: Full=Remodeling and spacing factor 1; Short=Rsf-1; AltName: Full=HBV pX-associated protein 8; AltName: Full=Hepatitis B virus X-associated protein; AltName: Full=p325 subunit of RSF chromatin-remodeling complex	1441	181 bits (458)	2e-44	98/279 (35%)	157/279 (56%)	20/279 (7%)
isotig09451	sp|Q91W43.1|	GCSP_MOUSE RecName: Full=Glycine dehydrogenase [decarboxylating], mitochondrial; AltName: Full=Glycine cleavage system P protein; AltName: Full=Glycine decarboxylase; Flags: Precursor	1025	538 bits (1386)	e-152	261/398 (65%)	316/398 (79%)
isotig15715	sp|Q6P5I8.1|	YIPF5_DANRE RecName: Full=Protein YIPF5; AltName: Full=YIP1 family member 5	257	180 bits (457)	5e-45	98/184 (53%)	120/184 (65%)	8/184 (4%)
isotig21881	sp|P41593.2|	PTH1R_MOUSE RecName: Full=Parathyroid hormone/parathyroid hormone-related peptide receptor; AltName: Full=PTH/PTHrP type I receptor; Short=PTH/PTHr receptor; AltName: Full=Parathyroid hormone 1 receptor; Short=PTH1 receptor; Flags: Precursor	591	85.5 bits (210)	9e-17	41/109 (37%)	54/109 (49%)
isotig09354	sp|Q9HCF6.4|	TRPM3_HUMAN RecName: Full=Transient receptor potential cation channel subfamily M member 3; AltName: Full=Long transient receptor potential channel 3; Short=LTrpC-3; Short=LTrpC3; AltName: Full=Melastatin-2; Short=MLSN2	1732	264 bits (674)	e-113	143/246 (58%)	177/246 (71%)	19/246 (7%)
isotig09984	sp|Q8N1E6.1|	FXL14_HUMAN RecName: Full=F-box/LRR-repeat protein 14; AltName: Full=F-box and leucine-rich repeat protein 14	418	470 bits (1210)	e-132	236/361 (65%)	280/361 (77%)
isotig08948	sp|Q6IP06.1|	STK3_XENLA RecName: Full=Serine/threonine-protein kinase 3	493	532 bits (1371)	e-150	270/397 (68%)	316/397 (79%)	7/397 (1%)
isotig20150	sp|E2R9X2.1|	ARI5B_CANFA RecName: Full=AT-rich interactive domain-containing protein 5B; Short=ARID domain-containing protein 5B	1187	122 bits (305)	9e-28	54/75 (72%)	63/75 (84%)
isotig19071	sp|Q6NRB7.1|	FA73A_XENLA RecName: Full=Protein FAM73A	570	133 bits (334)	5e-31	66/157 (42%)	99/157 (63%)	3/157 (1%)
isotig13309	sp|O73590.2|	ZFHX4_CHICK RecName: Full=Zinc finger homeobox protein 4; AltName: Full=Zinc finger homeodomain protein 4; Short=ZFH-4; AltName: Full=Zinc finger/apterous-related homeobox protein	3573	92.0 bits (227)	4e-18	51/121 (42%)	61/121 (50%)
isotig18747	sp|Q80TY5.2|	VP13B_MOUSE RecName: Full=Vacuolar protein sorting-associated protein 13B; AltName: Full=Cohen syndrome protein 1 homolog	4013	147 bits (371)	3e-35	66/98 (67%)	85/98 (86%)	1/98 (1%)
isotig07308	sp|P04464.3|	CALM_WHEAT RecName: Full=Calmodulin; Short=CaM	149	145 bits (366)	1e-33	77/147 (52%)	97/147 (65%)	1/147 (0%)
isotig16425	sp|Q8T880.1|	AXP83_CIOIN RecName: Full=Axonemal 84 kDa protein; AltName: Full=Ci-AXP83.9; AltName: Full=p83.9	737	100 bits (249)	7e-33	49/138 (35%)	84/138 (60%)	4/138 (2%)
isotig08883	sp|Q55G87.1|	CANB1_DICDI RecName: Full=Calcineurin subunit B type 1; AltName: Full=Calcineurin regulatory subunit 1; AltName: Full=Protein phosphatase 2B regulatory subunit 1	180	90.1 bits (222)	3e-17	51/181 (28%)	106/181 (58%)	1/181 (0%)
isotig07847	sp|Q5XIJ8.1|	CCD65_RAT RecName: Full=Coiled-coil domain-containing protein 65	502	459 bits (1180)	e-128	231/454 (50%)	328/454 (72%)
isotig13282	sp|Q32PD8.1|	LERL1_BOVIN RecName: Full=Leptin receptor overlapping transcript-like 1	131	173 bits (438)	1e-42	80/131 (61%)	104/131 (79%)	1/131 (0%)
isotig09210	sp|Q8BSL4.1|	HS3S5_MOUSE RecName: Full=Heparan sulfate glucosamine 3-O-sulfotransferase 5; AltName: Full=Heparan sulfate D-glucosaminyl 3-O-sulfotransferase 5; Short=Heparan sulfate 3-O-sulfotransferase 5	346	235 bits (599)	5e-61	121/282 (42%)	172/282 (60%)	1/282 (0%)
isotig22494	sp|P62314.1|	SMD1_HUMAN RecName: Full=Small nuclear ribonucleoprotein Sm D1; Short=Sm-D1; AltName: Full=Sm-D autoantigen; AltName: Full=snRNP core protein D1	119	127 bits (320)	1e-29	60/68 (88%)	67/68 (98%)
isotig21114	sp|O02389.1|	TPM_CHLNI RecName: Full=Tropomyosin	284	177 bits (448)	2e-44	95/130 (73%)	101/130 (77%)
isotig20221	sp|A4K436.1|	RTEL1_BOVIN RecName: Full=Regulator of telomere elongation helicase 1	1216	202 bits (513)	6e-52	93/142 (65%)	115/142 (80%)	2/142 (1%)
isotig10567	sp|O02654.1|	ENO_LOLPE RecName: Full=Enolase; AltName: Full=2-phospho-D-glycerate hydro-lyase; AltName: Full=2-phosphoglycerate dehydratase	434	280 bits (715)	1e-74	152/230 (66%)	173/230 (75%)	5/230 (2%)
isotig10022	sp|Q58DU5.3|	PSA3_BOVIN RecName: Full=Proteasome subunit alpha type-3	255	329 bits (843)	2e-89	164/232 (70%)	192/232 (82%)	1/232 (0%)
isotig18894	sp|P45429.1|	SNRPA_XENLA RecName: Full=U1 small nuclear ribonucleoprotein A; Short=U1 snRNP A; Short=U1-A; Short=U1A	282	160 bits (405)	3e-39	78/109 (71%)	90/109 (82%)
isotig14673	sp|Q09225.3|	NRF6_CAEEL RecName: Full=Nose resistant to fluoxetine protein 6; Short=Protein nrf-6; Flags: Precursor	822	131 bits (330)	3e-30	72/231 (31%)	118/231 (51%)	10/231 (4%)
isotig05276	sp|Q09927.1|	PPR1_SCHPO RecName: Full=L-azetidine-2-carboxylic acid acetyltransferase	209	110 bits (276)	8e-24	49/107 (45%)	70/107 (65%)	1/107 (0%)
isotig03947	sp|Q8C5L3.2|	CNOT2_MOUSE RecName: Full=CCR4-NOT transcription complex subunit 2; AltName: Full=CCR4-associated factor 2	540	267 bits (682)	3e-70	158/336 (47%)	186/336 (55%)	16/336 (4%)
isotig03554	sp|Q9UBE8.2|	NLK_HUMAN RecName: Full=Serine/threonine-protein kinase NLK; AltName: Full=Nemo-like kinase; AltName: Full=Protein LAK1	527	182 bits (463)	2e-48	87/117 (74%)	100/117 (85%)
isotig05189	sp|B3A003.1|	LYS3_CRAVI RecName: Full=Lysozyme 3; AltName: Full=1,4-beta-N-acetylmuramidase 3; AltName: Full=cv-lysozyme 3; Flags: Precursor	187	175 bits (443)	4e-43	78/143 (54%)	102/143 (71%)
isotig16961	sp|A1L209.1|	AT7L3_DANRE RecName: Full=Ataxin-7-like protein 3; AltName: Full=SAGA-associated factor 11 homolog	367	124 bits (311)	4e-28	58/117 (49%)	84/117 (71%)	1/117 (0%)
isotig14890	sp|Q5ZL91.1|	INT7_CHICK RecName: Full=Integrator complex subunit 7; Short=Int7	961	132 bits (333)	1e-30	78/227 (34%)	117/227 (51%)	5/227 (2%)
isotig08859	sp|O97676.2|	SRBP1_PIG RecName: Full=Sterol regulatory element-binding protein 1; Short=SREBP-1; AltName: Full=Adipocyte determination and differentiation-dependent factor 1; AltName: Full=Sterol regulatory element-binding transcription factor 1; Contains: RecName: Full=Processed sterol regulatory element-binding protein 1	1151	345 bits (885)	4e-94	189/446 (42%)	268/446 (60%)	25/446 (5%)
isotig18114	sp|Q6ZQ88.2|	KDM1A_MOUSE RecName: Full=Lysine-specific histone demethylase 1A; AltName: Full=BRAF35-HDAC complex protein BHC110; AltName: Full=Flavin-containing amine oxidase domain-containing protein 2	853	243 bits (620)	4e-64	121/169 (71%)	139/169 (82%)
isotig10887	sp|Q5ZJH6.1|	ULK3_CHICK RecName: Full=Serine/threonine-protein kinase ULK3; AltName: Full=Unc-51-like kinase 3	468	232 bits (591)	e-100	109/183 (59%)	141/183 (77%)
isotig08927	sp|Q9N294.1|	B3GT5_PANPA RecName: Full=Beta-1,3-galactosyltransferase 5; Short=Beta-1,3-GalTase 5; Short=Beta3Gal-T5; Short=Beta3GalT5; Short=b3Gal-T5; AltName: Full=Beta-3-Gx-T5; AltName: Full=UDP-Gal:beta-GlcNAc beta-1,3-galactosyltransferase 5; AltName: Full=UDP-galactose:beta-N-acetylglucosamine beta-1,3-galactosyltransferase 5	301	125 bits (314)	6e-28	73/252 (28%)	114/252 (45%)	6/252 (2%)
isotig18020	sp|Q8R511.2|	FNBP1_RAT RecName: Full=Formin-binding protein 1; AltName: Full=Formin-binding protein 17; AltName: Full=Rapostlin	616	136 bits (342)	7e-32	67/134 (50%)	86/134 (64%)	1/134 (0%)
isotig10680	sp|Q5EAR6.1|	CC115_DANRE RecName: Full=Coiled-coil domain-containing protein 115	206	89.4 bits (220)	4e-17	65/204 (31%)	112/204 (54%)	4/204 (1%)
isotig20449	sp|A7MCS3.2|	CP089_DANRE RecName: Full=UPF0764 protein C16orf89 homolog; Flags: Precursor	351	81.6 bits (200)	1e-15	42/102 (41%)	57/102 (55%)	1/102 (0%)
isotig07698	sp|P04929.1|	HRPX_PLALO RecName: Full=Histidine-rich glycoprotein; Flags: Precursor	351	75.5 bits (184)	1e-12	45/159 (28%)	60/159 (37%)	5/159 (3%)
isotig10691	sp|Q641F8.1|	TYW3_XENLA RecName: Full=tRNA wybutosine-synthesizing protein 3 homolog; AltName: Full=tRNA-yW-synthesizing protein 3	251	192 bits (489)	2e-48	101/223 (45%)	142/223 (63%)	13/223 (5%)
isotig10698	sp|Q8TBB5.1|	KLDC4_HUMAN RecName: Full=Kelch domain-containing protein 4	520	216 bits (550)	3e-83	93/158 (58%)	117/158 (74%)
isotig12831	sp|Q9BY78.1|	RNF26_HUMAN RecName: Full=RING finger protein 26	433	72.0 bits (175)	4e-12	31/57 (54%)	41/57 (71%)
isotig09664	sp|A5A6H9.1|	ODBA_PANTR RecName: Full=2-oxoisovalerate dehydrogenase subunit alpha, mitochondrial; AltName: Full=Branched-chain alpha-keto acid dehydrogenase E1 component alpha chain; Short=BCKDE1A; Short=BCKDH E1-alpha; Flags: Precursor	445	510 bits (1314)	e-144	245/349 (70%)	288/349 (82%)	2/349 (0%)
isotig04659	sp|Q5ZJN2.1|	RB11A_CHICK RecName: Full=Ras-related protein Rab-11A; Flags: Precursor	216	289 bits (739)	3e-77	148/184 (80%)	157/184 (85%)
isotig03891	sp|Q9UKV3.2|	ACINU_HUMAN RecName: Full=Apoptotic chromatin condensation inducer in the nucleus; Short=Acinus	1341	167 bits (422)	5e-40	104/275 (37%)	144/275 (52%)	22/275 (8%)
isotig09633	sp|Q5NC05.2|	TTF2_MOUSE RecName: Full=Transcription termination factor 2; AltName: Full=RNA polymerase II termination factor; AltName: Full=Transcription release factor 2	1138	209 bits (531)	1e-68	102/154 (66%)	126/154 (81%)
isotig05513	sp|Q3T0E1.1|	EXOS3_BOVIN RecName: Full=Exosome complex component RRP40; AltName: Full=Exosome component 3; AltName: Full=Ribosomal RNA-processing protein 40	275	247 bits (631)	6e-65	124/219 (56%)	163/219 (74%)	6/219 (2%)
isotig06925	sp|O76329.1|	ACTNB_DICDI RecName: Full=Interaptin; AltName: Full=Actin-binding protein D; AltName: Full=Alpha-actinin B	1738	54.3 bits (129)	4e-07	39/175 (22%)	83/175 (47%)	30/175 (17%)
isotig18769	sp|Q8TDY2.3|	RBCC1_HUMAN RecName: Full=RB1-inducible coiled-coil protein 1	1594	134 bits (336)	3e-31	61/124 (49%)	87/124 (70%)
isotig10604	sp|Q63406.3|	MCF2L_RAT RecName: Full=Guanine nucleotide exchange factor DBS; AltName: Full=DBL's big sister; AltName: Full=MCF2-transforming sequence-like protein; AltName: Full=OST oncogene	1149	119 bits (298)	3e-26	76/226 (33%)	113/226 (50%)	12/226 (5%)
isotig19684	sp|Q5FWT1.1|	FA98A_RAT RecName: Full=Protein FAM98A	515	111 bits (277)	2e-24	60/144 (41%)	89/144 (61%)	1/144 (0%)
isotig04213	sp|Q8Q0U0.1|	Y045_METMA RecName: Full=Putative ankyrin repeat protein MM_0045	360	124 bits (311)	2e-27	84/259 (32%)	139/259 (53%)	3/259 (1%)
isotig20214	sp|Q04650.1|	LMX1A_MESAU RecName: Full=LIM homeobox transcription factor 1-alpha; AltName: Full=LIM/homeobox protein LMX1A; Short=LIM/homeobox protein 1; Short=LMX-1	382	150 bits (380)	2e-36	82/141 (58%)	93/141 (65%)	17/141 (12%)
isotig15988	sp|Q0VCD2.1|	TBG1_BOVIN RecName: Full=Tubulin gamma-1 chain; AltName: Full=Gamma-1-tubulin	451	342 bits (876)	1e-93	167/201 (83%)	184/201 (91%)
isotig23741	sp|Q9NGQ2.1|	KIF1_DICDI RecName: Full=Kinesin-related protein 1; AltName: Full=Kinesin family member 1; AltName: Full=Kinesin-3	2205	127 bits (319)	2e-29	69/86 (80%)	76/86 (88%)
isotig05389	sp|Q3LSS0.1|	C19L2_DANRE RecName: Full=CWF19-like protein 2	960	110 bits (276)	3e-25	72/231 (31%)	108/231 (46%)	23/231 (9%)
isotig15965	sp|Q9NWS8.2|	RMND1_HUMAN RecName: Full=Required for meiotic nuclear division protein 1 homolog	449	141 bits (355)	3e-33	71/188 (37%)	116/188 (61%)
isotig10424	sp|Q4R6U7.1|	RM30_MACFA RecName: Full=39S ribosomal protein L30, mitochondrial; Short=L30mt; Short=MRP-L30; Flags: Precursor	161	57.0 bits (136)	2e-07	26/60 (43%)	39/60 (65%)
isotig14021	sp|Q8WWB3.1|	DYDC1_HUMAN RecName: Full=DPY30 domain-containing protein 1	177	56.2 bits (134)	2e-07	25/39 (64%)	28/39 (71%)
isotig11389	sp|Q8VDD5.4|	MYH9_MOUSE RecName: Full=Myosin-9; AltName: Full=Cellular myosin heavy chain, type A; AltName: Full=Myosin heavy chain 9; AltName: Full=Myosin heavy chain, non-muscle IIa; AltName: Full=Non-muscle myosin heavy chain A; Short=NMMHC-A; AltName: Full=Non-muscle myosin heavy chain IIa; Short=NMMHC II-a; Short=NMMHC-IIA	1960	72.8 bits (177)	3e-12	71/284 (25%)	128/284 (45%)	32/284 (11%)
isotig11087	sp|Q498R1.2|	MTRR_RAT RecName: Full=Methionine synthase reductase; Short=MSR	700	87.8 bits (216)	1e-16	41/83 (49%)	51/83 (61%)
isotig09267	sp|Q9CZR2.2|	NALD2_MOUSE RecName: Full=N-acetylated-alpha-linked acidic dipeptidase 2; AltName: Full=Glutamate carboxypeptidase III; Short=GCPIII; AltName: Full=N-acetylaspartylglutamate peptidase II; Short=NAAG-peptidase II; AltName: Full=N-acetylated-alpha-linked acidic dipeptidase II; Short=NAALADase II	740	170 bits (430)	2e-41	110/305 (36%)	154/305 (50%)	13/305 (4%)
isotig21605	sp|Q6DDI6.1|	WDR67_XENLA RecName: Full=WD repeat-containing protein 67	1089	61.2 bits (147)	2e-09	30/75 (40%)	49/75 (65%)
isotig05285	sp|P07530.1|	CRBB1_CHICK RecName: Full=Beta-crystallin B1; AltName: Full=Beta-35; AltName: Full=Beta-B1 crystallin	238	76.3 bits (186)	2e-13	47/167 (28%)	88/167 (52%)	4/167 (2%)
isotig02170	sp|Q9U505.1|	ATP9_MANSE RecName: Full=ATP synthase lipid-binding protein, mitochondrial; AltName: Full=ATPase protein 9; AltName: Full=ATPase subunit c; Flags: Precursor	131	69.3 bits (168)	4e-11	38/75 (50%)	46/75 (61%)
isotig08897	sp|Q863I2.1|	OXSR1_PIG RecName: Full=Serine/threonine-protein kinase OSR1; AltName: Full=Oxidative stress-responsive 1 protein	529	115 bits (289)	1e-31	60/103 (58%)	81/103 (78%)	3/103 (2%)
isotig08424	sp|Q94887.2|	NRX4_DROME RecName: Full=Neurexin-4; AltName: Full=Neurexin IV; Flags: Precursor	1284	290 bits (743)	1e-77	155/416 (37%)	251/416 (60%)	3/416 (0%)
isotig18521	sp|Q63ZH8.1|	F136A_XENLA RecName: Full=Protein FAM136A	138	111 bits (277)	2e-24	49/130 (37%)	82/130 (63%)
isotig14720	sp|P32749.2|	CHLE_BOVIN RecName: Full=Cholinesterase; AltName: Full=Acylcholine acylhydrolase; AltName: Full=Butyrylcholine esterase; AltName: Full=Choline esterase II; AltName: Full=Pseudocholinesterase; Flags: Precursor	602	92.4 bits (228)	2e-18	71/192 (36%)	101/192 (52%)	3/192 (1%)
isotig15864	sp|Q8N0W4.1|	NLGNX_HUMAN RecName: Full=Neuroligin-4, X-linked; Short=Neuroligin X; AltName: Full=HNLX; Flags: Precursor	816	141 bits (355)	3e-33	79/200 (39%)	112/200 (56%)
isotig12767	sp|Q9CUN6.2|	SMUF1_MOUSE RecName: Full=E3 ubiquitin-protein ligase SMURF1; AltName: Full=SMAD ubiquitination regulatory factor 1; AltName: Full=SMAD-specific E3 ubiquitin-protein ligase 1	731	96.3 bits (238)	2e-19	42/52 (80%)	47/52 (90%)
isotig10055	sp|A8C750.1|	THADA_CANFA RecName: Full=Thyroid adenoma-associated protein homolog	1948	55.8 bits (133)	5e-07	45/177 (25%)	77/177 (43%)	19/177 (10%)
isotig07761	sp|Q15118.1|	PDK1_HUMAN RecName: Full=[Pyruvate dehydrogenase [lipoamide]] kinase isozyme 1, mitochondrial; AltName: Full=Pyruvate dehydrogenase kinase isoform 1; Flags: Precursor	436	384 bits (987)	e-106	192/381 (50%)	269/381 (70%)	3/381 (0%)
isotig18584	sp|Q2PZL6.2|	FAT4_MOUSE RecName: Full=Protocadherin Fat 4; AltName: Full=FAT tumor suppressor homolog 4; AltName: Full=Fat-like cadherin protein FAT-J; Flags: Precursor	4981	50.8 bits (120)	3e-10	38/113 (33%)	56/113 (49%)	9/113 (7%)
isotig07750	sp|Q9NFT7.4|	HXK2_DROME RecName: Full=Hexokinase type 2	486	297 bits (760)	2e-79	151/330 (45%)	210/330 (63%)	1/330 (0%)
isotig15635	sp|Q9CQ46.1|	EFCB2_MOUSE RecName: Full=EF-hand calcium-binding domain-containing protein 2	164	228 bits (582)	2e-59	103/160 (64%)	135/160 (84%)
isotig04461	sp|Q9D2H2.1|	KAD7_MOUSE RecName: Full=Adenylate kinase 7	614	277 bits (708)	1e-73	143/297 (48%)	184/297 (61%)	1/297 (0%)
isotig13794	sp|Q9U568.2|	MT_PERVI RecName: Full=Metallothionein; Short=MT	73	61.2 bits (147)	6e-09	28/60 (46%)	32/60 (53%)	3/60 (5%)
isotig09487	sp|P54252.4|	ATX3_HUMAN RecName: Full=Ataxin-3; AltName: Full=Machado-Joseph disease protein 1; AltName: Full=Spinocerebellar ataxia type 3 protein	364	289 bits (740)	2e-77	146/261 (55%)	193/261 (73%)	18/261 (6%)
isotig07315	sp|Q8VDF2.2|	UHRF1_MOUSE RecName: Full=E3 ubiquitin-protein ligase UHRF1; AltName: Full=Nuclear protein 95; AltName: Full=Nuclear zinc finger protein Np95; AltName: Full=Ubiquitin-like PHD and RING finger domain-containing protein 1; AltName: Full=Ubiquitin-like-containing PHD and RING finger domains protein 1	782	636 bits (1641)	0	331/692 (47%)	433/692 (62%)	12/692 (1%)
isotig02262	sp|O73817.1|	PSB3_ONCMY RecName: Full=Proteasome subunit beta type-3; AltName: Full=Proteasome chain 13; AltName: Full=Proteasome component C10-II; AltName: Full=Proteasome theta chain	205	177 bits (449)	1e-85	82/107 (76%)	95/107 (88%)
isotig04629	sp|Q38PU7.1|	GRIA2_MACFA RecName: Full=Glutamate receptor 2; Short=GluR-2; AltName: Full=AMPA-selective glutamate receptor 2; AltName: Full=GluR-B; AltName: Full=GluR-K2; AltName: Full=Glutamate receptor ionotropic, AMPA 2; Short=GluA2; Flags: Precursor	883	76.3 bits (186)	4e-13	42/118 (35%)	73/118 (61%)	6/118 (5%)
isotig07682	sp|P51957.2|	NEK4_HUMAN RecName: Full=Serine/threonine-protein kinase Nek4; AltName: Full=Never in mitosis A-related kinase 4; Short=NimA-related protein kinase 4; AltName: Full=Serine/threonine-protein kinase 2; AltName: Full=Serine/threonine-protein kinase NRK2	841	407 bits (1046)	e-112	194/265 (73%)	232/265 (87%)	1/265 (0%)
isotig07647	sp|P41976.1|	SODM_BOVIN RecName: Full=Superoxide dismutase [Mn], mitochondrial; Flags: Precursor	222	310 bits (795)	2e-83	143/200 (71%)	164/200 (82%)
isotig18231	sp|Q6IFT6.1|	ANO7_RAT RecName: Full=Anoctamin-7; AltName: Full=New gene expressed in prostate homolog; AltName: Full=Transmembrane protein 16G	860	91.3 bits (225)	3e-18	59/171 (34%)	92/171 (53%)	12/171 (7%)
isotig15455	sp|P02740.2|	SAA_ANAPL RecName: Full=Serum amyloid A protein; Short=SAA; Flags: Precursor	127	162 bits (409)	2e-39	76/105 (72%)	82/105 (78%)
isotig14811	sp|Q09225.3|	NRF6_CAEEL RecName: Full=Nose resistant to fluoxetine protein 6; Short=Protein nrf-6; Flags: Precursor	822	106 bits (264)	1e-22	66/232 (28%)	114/232 (49%)	16/232 (6%)
isotig15520	sp|Q15326.1|	ZMY11_HUMAN RecName: Full=Zinc finger MYND domain-containing protein 11; AltName: Full=Adenovirus 5 E1A-binding protein; AltName: Full=Protein BS69	562	99.4 bits (246)	2e-20	44/117 (37%)	72/117 (61%)	4/117 (3%)
isotig04783	sp|Q8MJK1.1|	CBY1_BOVIN RecName: Full=Protein chibby homolog 1; AltName: Full=Cytosolic leucine-rich protein; AltName: Full=PIGEA-14; AltName: Full=PKD2 interactor, Golgi and endoplasmic reticulum-associated 1	127	102 bits (253)	9e-21	58/125 (46%)	75/125 (60%)	2/125 (1%)
isotig14307	sp|O95155.1|	UBE4B_HUMAN RecName: Full=Ubiquitin conjugation factor E4 B; AltName: Full=Homozygously deleted in neuroblastoma 1; AltName: Full=Ubiquitin fusion degradation protein 2	1302	263 bits (671)	1e-69	123/232 (53%)	171/232 (73%)
isotig16737	sp|P35559.1|	IDE_RAT RecName: Full=Insulin-degrading enzyme; AltName: Full=Insulin protease; Short=Insulinase; AltName: Full=Insulysin	1019	214 bits (545)	3e-55	99/158 (62%)	133/158 (84%)
isotig04071	sp|O07552.2|	NHAX_BACSU RecName: Full=Stress response protein nhaX	166	57.0 bits (136)	4e-07	25/81 (30%)	46/81 (56%)
isotig02701	sp|Q96RW7.2|	HMCN1_HUMAN RecName: Full=Hemicentin-1; AltName: Full=Fibulin-6; Short=FIBL-6; Flags: Precursor	5635	106 bits (264)	3e-22	71/231 (30%)	97/231 (41%)	36/231 (15%)
isotig15496	sp|Q8CFI7.2|	RPB2_MOUSE RecName: Full=DNA-directed RNA polymerase II subunit RPB2; AltName: Full=DNA-directed RNA polymerase II 140 kDa polypeptide; AltName: Full=DNA-directed RNA polymerase II subunit B; AltName: Full=RNA polymerase II subunit 2; AltName: Full=RNA polymerase II subunit B2	1174	401 bits (1030)	e-111	195/210 (92%)	206/210 (98%)
isotig17222	sp|O35796.2|	C1QBP_RAT RecName: Full=Complement component 1 Q subcomponent-binding protein, mitochondrial; AltName: Full=GC1q-R protein; AltName: Full=Glycoprotein gC1qBP; Short=C1qBP; Flags: Precursor	279	63.5 bits (153)	7e-10	49/150 (32%)	67/150 (44%)	14/150 (9%)
isotig04031	sp|Q6AXJ9.1|	CDKL1_DANRE RecName: Full=Cyclin-dependent kinase-like 1	350	446 bits (1146)	e-124	208/307 (67%)	257/307 (83%)
isotig10656	sp|A0RM89.1|	UNG_CAMFF RecName: Full=Uracil-DNA glycosylase; Short=UDG	232	119 bits (298)	5e-51	56/116 (48%)	78/116 (67%)
isotig02879	sp|Q9NVG8.3|	TBC13_HUMAN RecName: Full=TBC1 domain family member 13	400	107 bits (266)	6e-23	58/132 (43%)	84/132 (63%)
isotig05017	sp|Q9Y383.2|	LC7L2_HUMAN RecName: Full=Putative RNA-binding protein Luc7-like 2	392	245 bits (626)	3e-64	121/189 (64%)	147/189 (77%)
isotig23295	sp|Q5RBN9.1|	TAD2B_PONAB RecName: Full=Transcriptional adapter 2-beta	420	59.7 bits (143)	5e-09	29/72 (40%)	49/72 (68%)	1/72 (1%)
isotig09280	sp|Q76MT4.1|	ESF1_RAT RecName: Full=ESF1 homolog; AltName: Full=ABT1-associated protein	842	268 bits (685)	6e-71	152/333 (45%)	199/333 (59%)	5/333 (1%)
isotig07142	sp|Q3UVR3.1|	TTBK2_MOUSE RecName: Full=Tau-tubulin kinase 2	1243	395 bits (1015)	e-109	219/422 (51%)	271/422 (64%)	55/422 (13%)
isotig07455	sp|Q801P0.1|	LMO4B_XENLA RecName: Full=LIM domain transcription factor LMO4-B; AltName: Full=LIM domain only protein 4-B; Short=LMO-4-B	171	202 bits (515)	5e-51	93/150 (62%)	118/150 (78%)	2/150 (1%)
isotig09304	sp|Q5ZML6.1|	CR019_CHICK RecName: Full=Uncharacterized protein C18orf19 homolog	275	130 bits (327)	2e-29	69/170 (40%)	111/170 (65%)	11/170 (6%)
isotig22845	sp|Q9JKN6.2|	NOVA1_MOUSE RecName: Full=RNA-binding protein Nova-1; AltName: Full=Neuro-oncological ventral antigen 1; AltName: Full=Ventral neuron-specific protein 1	507	57.8 bits (138)	2e-08	36/96 (37%)	46/96 (47%)
isotig04117	sp|P70582.1|	NUP54_RAT RecName: Full=Nuclear pore complex protein Nup54; AltName: Full=54 kDa nucleoporin; AltName: Full=Nucleoporin Nup54	510	433 bits (1113)	e-120	218/381 (57%)	283/381 (74%)	1/381 (0%)
isotig19375	sp|Q9D3R9.2|	TAF7L_MOUSE RecName: Full=Transcription initiation factor TFIID subunit 7-like; AltName: Full=TATA box binding protein-associated factor RNA polymerase II subunit Q; AltName: Full=TATA box-binding protein-associated factor 50 kDa; AltName: Full=Transcription initiation factor TFIID 50 kDa subunit	471	99.4 bits (246)	8e-30	48/95 (50%)	65/95 (68%)
isotig13762	sp|P46782.4|	RS5_HUMAN RecName: Full=40S ribosomal protein S5; Contains: RecName: Full=40S ribosomal protein S5, N-terminally processed	204	366 bits (939)	e-101	181/201 (90%)	191/201 (95%)
isotig04311	sp|P22292.3|	M2OM_BOVIN RecName: Full=Mitochondrial 2-oxoglutarate/malate carrier protein; Short=OGCP; AltName: Full=Solute carrier family 25 member 11	314	439 bits (1129)	e-122	219/301 (72%)	247/301 (82%)	1/301 (0%)
isotig07092	sp|Q3UU96.2|	MRCKA_MOUSE RecName: Full=Serine/threonine-protein kinase MRCK alpha; AltName: Full=CDC42-binding protein kinase alpha	1719	597 bits (1540)	e-174	305/593 (51%)	419/593 (70%)	16/593 (2%)
isotig10216	sp|Q61656.2|	DDX5_MOUSE RecName: Full=Probable ATP-dependent RNA helicase DDX5; AltName: Full=DEAD box RNA helicase DEAD1; Short=mDEAD1; AltName: Full=DEAD box protein 5; AltName: Full=RNA helicase p68	614	151 bits (382)	6e-36	70/89 (78%)	83/89 (93%)
isotig03313	sp|B9EN89.1|	SSPTA_SALSA RecName: Full=Small subunit of serine palmitoyltransferase A; Short=ssSPTa	68	60.1 bits (144)	4e-08	29/62 (46%)	38/62 (61%)
isotig04065	sp|P30153.4|	2AAA_HUMAN RecName: Full=Serine/threonine-protein phosphatase 2A 65 kDa regulatory subunit A alpha isoform; AltName: Full=Medium tumor antigen-associated 61 kDa protein; AltName: Full=PP2A subunit A isoform PR65-alpha; AltName: Full=PP2A subunit A isoform R1-alpha	589	409 bits (1052)	e-113	206/260 (79%)	226/260 (86%)
isotig08278	sp|Q9V0D5.1|	MDH_PYRAB RecName: Full=Malate dehydrogenase	362	236 bits (601)	4e-61	145/357 (40%)	214/357 (59%)	8/357 (2%)
isotig07249	sp|Q14746.1|	COG2_HUMAN RecName: Full=Conserved oligomeric Golgi complex subunit 2; Short=COG complex subunit 2; AltName: Full=Component of oligomeric Golgi complex 2; AltName: Full=Low density lipoprotein receptor defect C-complementing protein	738	431 bits (1109)	e-169	210/390 (53%)	296/390 (75%)	5/390 (1%)
isotig20994	sp|Q923M0.1|	PP16A_MOUSE RecName: Full=Protein phosphatase 1 regulatory subunit 16A; AltName: Full=Myosin phosphatase targeting subunit 3; Flags: Precursor	524	192 bits (489)	4e-49	90/131 (68%)	110/131 (83%)
isotig08580	sp|Q8CFR0.1|	C1QL2_MOUSE RecName: Full=Complement C1q-like protein 2; AltName: Full=C1q and tumor necrosis factor-related protein 10; Short=C1qTNF10; Flags: Precursor	287	55.5 bits (132)	9e-07	44/158 (27%)	66/158 (41%)	17/158 (10%)
isotig08006	sp|Q8R3P7.1|	CLUA1_MOUSE RecName: Full=Clusterin-associated protein 1	413	414 bits (1065)	e-115	207/304 (68%)	253/304 (83%)
isotig23662	sp|Q96AE4.3|	FUBP1_HUMAN RecName: Full=Far upstream element-binding protein 1; Short=FBP; Short=FUSE-binding protein 1; AltName: Full=DNA helicase V; Short=hDH V	644	92.4 bits (228)	7e-19	46/92 (50%)	67/92 (72%)	2/92 (2%)
isotig09374	sp|Q16706.2|	MA2A1_HUMAN RecName: Full=Alpha-mannosidase 2; AltName: Full=Golgi alpha-mannosidase II; Short=AMan II; Short=Man II; AltName: Full=Mannosidase alpha class 2A member 1; AltName: Full=Mannosyl-oligosaccharide 1,3-1,6-alpha-mannosidase	1144	345 bits (886)	5e-98	164/321 (51%)	215/321 (66%)	4/321 (1%)
isotig04819	sp|Q54CX4.2|	Y5521_DICDI RecName: Full=Uncharacterized protein DDB_G0292642	903	64.7 bits (156)	2e-09	59/249 (23%)	108/249 (43%)	5/249 (2%)
isotig18848	sp|O61463.1|	RLA2_CRYST RecName: Full=60S acidic ribosomal protein P2	110	97.4 bits (241)	3e-20	54/110 (49%)	67/110 (60%)
isotig23329	sp|P49917.2|	DNLI4_HUMAN RecName: Full=DNA ligase 4; AltName: Full=DNA ligase IV; AltName: Full=Polydeoxyribonucleotide synthase [ATP] 4	911	56.2 bits (134)	5e-08	25/48 (52%)	34/48 (70%)
isotig16841	sp|Q5UAW9.2|	GP157_HUMAN RecName: Full=Probable G-protein coupled receptor 157	335	75.1 bits (183)	2e-13	48/150 (32%)	78/150 (52%)	5/150 (3%)
isotig11831	sp|Q9NS91.2|	RAD18_HUMAN RecName: Full=E3 ubiquitin-protein ligase RAD18; AltName: Full=Postreplication repair protein RAD18; Short=hHR18; Short=hRAD18; AltName: Full=RING finger protein 73	495	129 bits (323)	3e-29	60/100 (60%)	75/100 (75%)
isotig07219	sp|Q4A1L4.1|	BECN1_BOVIN RecName: Full=Beclin-1	448	387 bits (994)	e-147	210/365 (57%)	249/365 (68%)	8/365 (2%)
isotig19130	sp|Q70CQ2.2|	UBP34_HUMAN RecName: Full=Ubiquitin carboxyl-terminal hydrolase 34; AltName: Full=Deubiquitinating enzyme 34; AltName: Full=Ubiquitin thiolesterase 34; AltName: Full=Ubiquitin-specific-processing protease 34	3546	56.6 bits (135)	6e-08	24/77 (31%)	43/77 (55%)
isotig05997	sp|Q8N5X7.4|	IF4E3_HUMAN RecName: Full=Eukaryotic translation initiation factor 4E type 3; Short=eIF-4E type 3; Short=eIF-4E3; Short=eIF4E type 3; Short=eIF4E-3	224	63.9 bits (154)	9e-27	29/54 (53%)	42/54 (77%)
isotig10155	sp|Q8AXS6.2|	S35B1_XENTR RecName: Full=Solute carrier family 35 member B1	323	281 bits (720)	4e-75	146/308 (47%)	190/308 (61%)	1/308 (0%)
isotig01628	sp|Q8T773.1|	MDH1B_BRAFL RecName: Full=Putative malate dehydrogenase 1B	522	285 bits (728)	1e-75	134/325 (41%)	218/325 (67%)
isotig07757	sp|A4IGH2.1|	RSAD1_DANRE RecName: Full=Radical S-adenosyl methionine domain-containing protein 1, mitochondrial; AltName: Full=Oxygen-independent coproporphyrinogen-III oxidase-like protein RSAD1; Flags: Precursor	444	414 bits (1065)	e-115	206/388 (53%)	269/388 (69%)	1/388 (0%)
isotig02926	sp|Q567I9.1|	CB5D1_DANRE RecName: Full=Cytochrome b5 domain-containing protein 1	214	286 bits (731)	4e-76	137/197 (69%)	159/197 (80%)
isotig12268	sp|Q9UH36.1|	SRR1L_HUMAN RecName: Full=SRR1-like protein; AltName: Full=SRR1 domain-containing protein	339	182 bits (463)	2e-45	108/286 (37%)	152/286 (53%)	36/286 (12%)
isotig02094	sp|Q9VZZ4.1|	PXDN_DROME RecName: Full=Peroxidasin; Flags: Precursor	1527	310 bits (793)	4e-83	209/605 (34%)	318/605 (52%)	36/605 (5%)
isotig10519	sp|Q9P2N4.4|	ATS9_HUMAN RecName: Full=A disintegrin and metalloproteinase with thrombospondin motifs 9; Short=ADAM-TS 9; Short=ADAM-TS9; Short=ADAMTS-9; Flags: Precursor	1935	84.3 bits (207)	1e-15	65/216 (30%)	90/216 (41%)	17/216 (7%)
isotig12972	sp|C8YR32.1|	LOXH1_MOUSE RecName: Full=Lipoxygenase homology domain-containing protein 1	2068	53.9 bits (128)	4e-13	27/53 (50%)	34/53 (64%)
isotig08310	sp|O43704.2|	ST1B1_HUMAN RecName: Full=Sulfotransferase family cytosolic 1B member 1; Short=ST1B1; Short=Sulfotransferase 1B1; AltName: Full=Sulfotransferase 1B2; Short=ST1B2; AltName: Full=Thyroid hormone sulfotransferase	296	103 bits (258)	1e-39	56/151 (37%)	82/151 (54%)
isotig10597	sp|Q91YR7.1|	PRP6_MOUSE RecName: Full=Pre-mRNA-processing factor 6; AltName: Full=PRP6 homolog; AltName: Full=U5 snRNP-associated 102 kDa protein; Short=U5-102 kDa protein	941	213 bits (543)	1e-54	97/137 (70%)	116/137 (84%)
isotig16779	sp|Q80TQ5.2|	PKHM2_MOUSE RecName: Full=Pleckstrin homology domain-containing family M member 2; Short=PH domain-containing family M member 2	1018	81.6 bits (200)	3e-15	46/109 (42%)	59/109 (54%)	7/109 (6%)
isotig19622	sp|A1YER2.1|	HTAI2_GORGO RecName: Full=Oxidoreductase HTATIP2	242	167 bits (423)	2e-41	78/143 (54%)	108/143 (75%)
isotig10821	sp|Q80WQ8.1|	M18BP_MOUSE RecName: Full=Mis18-binding protein 1; AltName: Full=Kinetochore-associated protein KNL-2 homolog	998	64.3 bits (155)	1e-09	53/220 (24%)	95/220 (43%)	10/220 (4%)
isotig17997	sp|Q18685.1|	UN112_CAEEL RecName: Full=Protein unc-112; AltName: Full=Mitogen-inducible mig-2 protein-like; AltName: Full=Uncoordinated protein 112	720	110 bits (276)	3e-24	57/101 (56%)	74/101 (73%)	5/101 (4%)
isotig03125	sp|P13952.1|	CCNB_SPISO RecName: Full=G2/mitotic-specific cyclin-B	428	272 bits (695)	e-129	137/188 (72%)	161/188 (85%)
isotig13240	sp|P57101.1|	HAND2_XENLA RecName: Full=Heart- and neural crest derivatives-expressed protein 2; AltName: Full=Deciduum, heart, autonomic nervous system and neural crest derivatives-expressed protein 2; Short=dHAND	210	135 bits (339)	4e-31	86/171 (50%)	105/171 (61%)	7/171 (4%)
isotig14846	sp|Q86PM4.1|	FGFR_HYDAT RecName: Full=Fibroblast growth factor receptor; AltName: Full=Protein kringelchen; Flags: Precursor	816	62.4 bits (150)	2e-09	26/55 (47%)	36/55 (65%)
isotig19748	sp|Q8R146.2|	APEH_MOUSE RecName: Full=Acylamino-acid-releasing enzyme; Short=AARE; AltName: Full=Acyl-peptide hydrolase; Short=APH; AltName: Full=Acylaminoacyl-peptidase	732	81.3 bits (199)	2e-15	48/140 (34%)	75/140 (53%)	2/140 (1%)
isotig09671	sp|Q9UM00.1|	TMCO1_HUMAN RecName: Full=Transmembrane and coiled-coil domain-containing protein 1; AltName: Full=Transmembrane and coiled-coil domains protein 4; AltName: Full=Xenogeneic cross-immune protein PCIA3	188	177 bits (448)	6e-57	85/105 (80%)	93/105 (88%)
isotig09502	sp|Q9WU00.2|	NRF1_MOUSE RecName: Full=Nuclear respiratory factor 1; Short=NRF-1; AltName: Full=Alpha palindromic-binding protein; Short=Alpha-pal	503	74.7 bits (182)	1e-12	52/155 (33%)	76/155 (49%)	7/155 (4%)
isotig12388	sp|Q3TNH5.2|	F172A_MOUSE RecName: Full=Protein FAM172A; Flags: Precursor	417	220 bits (561)	8e-57	131/316 (41%)	173/316 (54%)	52/316 (16%)
isotig17533	sp|Q6PCJ9.1|	PPT2A_XENLA RecName: Full=Lysosomal thioesterase PPT2-A; Short=PPT-2-A; Flags: Precursor	296	127 bits (318)	5e-29	57/90 (63%)	71/90 (78%)
isotig13845	sp|Q8IVF4.4|	DYH10_HUMAN RecName: Full=Dynein heavy chain 10, axonemal; AltName: Full=Axonemal beta dynein heavy chain 10; AltName: Full=Ciliary dynein heavy chain 10	4471	343 bits (879)	8e-94	161/242 (66%)	206/242 (85%)
isotig12892	sp|Q63528.2|	RFA2_RAT RecName: Full=Replication protein A 32 kDa subunit; Short=RP-A p32; AltName: Full=Replication factor A protein 2; Short=RF-A protein 2	270	175 bits (443)	3e-43	93/212 (43%)	136/212 (64%)	3/212 (1%)
isotig03461	sp|Q08AG7.2|	MZT1_HUMAN RecName: Full=Mitotic-spindle organizing protein 1; AltName: Full=Mitotic-spindle organizing protein associated with a ring of gamma-tubulin 1	82	88.6 bits (218)	6e-17	47/79 (59%)	58/79 (73%)	6/79 (7%)
isotig19892	sp|P86179.1|	CSL3_ONCKE RecName: Full=L-rhamnose-binding lectin CSL3	195	57.4 bits (137)	3e-08	24/68 (35%)	36/68 (52%)	4/68 (5%)
isotig09896	sp|Q8J0I9.1|	GUN16_TRIHA RecName: Full=Endo-1,6-beta-D-glucanase BGN16.3; AltName: Full=Beta-1,6-glucanase BGN16.3; AltName: Full=Glucan endo-1,6-beta-glucosidase BGN16.3; Flags: Precursor	490	171 bits (433)	8e-42	98/281 (34%)	154/281 (54%)	11/281 (3%)
isotig09339	sp|P07154.2|	CATL1_RAT RecName: Full=Cathepsin L1; AltName: Full=Cyclic protein 2; Short=CP-2; AltName: Full=Major excreted protein; Short=MEP; Contains: RecName: Full=Procathepsin L; Contains: RecName: Full=Cathepsin L1 heavy chain; Contains: RecName: Full=Cathepsin L1 light chain; Flags: Precursor	334	377 bits (969)	e-104	187/334 (55%)	224/334 (67%)	5/334 (1%)
isotig17860	sp|Q7ZWW7.1|	TS31B_XENLA RecName: Full=Tetraspanin-31-B; Short=Tspan-31-B; AltName: Full=Sarcoma-amplified sequence homolog B	212	62.0 bits (149)	1e-14	34/122 (27%)	55/122 (45%)
isotig16965	sp|Q9Y2H1.3|	ST38L_HUMAN RecName: Full=Serine/threonine-protein kinase 38-like; AltName: Full=NDR2 protein kinase; AltName: Full=Nuclear Dbf2-related kinase 2	464	197 bits (502)	2e-50	92/133 (69%)	110/133 (82%)
isotig07920	sp|P54939.2|	TLN1_CHICK RecName: Full=Talin-1	2541	414 bits (1063)	e-167	231/401 (57%)	296/401 (73%)	2/401 (0%)
isotig11675	sp|Q5TCS8.2|	AKD1_HUMAN RecName: Full=Adenylate kinase domain-containing protein 1; AltName: Full=Adenylate kinase domain-containing protein 2	1911	334 bits (857)	4e-91	155/307 (50%)	218/307 (71%)	2/307 (0%)
isotig08298	sp|Q9QYS1.2|	WNT16_MOUSE RecName: Full=Protein Wnt-16; Flags: Precursor	364	148 bits (374)	8e-35	65/124 (52%)	83/124 (66%)
isotig11299	sp|P02747.3|	C1QC_HUMAN RecName: Full=Complement C1q subcomponent subunit C; Flags: Precursor	245	82.4 bits (202)	4e-15	58/179 (32%)	79/179 (44%)	5/179 (2%)
isotig20000	sp|Q9CQZ7.1|	RPC10_MOUSE RecName: Full=DNA-directed RNA polymerase III subunit RPC10; Short=RNA polymerase III subunit C10; AltName: Full=DNA-directed RNA polymerase III subunit K; AltName: Full=RNA polymerase III subunit C11; Short=RPC11	108	209 bits (532)	4e-54	89/108 (82%)	99/108 (91%)
isotig09969	sp|Q6Y7W8.2|	PERQ2_MOUSE RecName: Full=PERQ amino acid-rich with GYF domain-containing protein 2; AltName: Full=GRB10-interacting GYF protein 2; AltName: Full=Trinucleotide repeat-containing gene 15 protein	1291	131 bits (329)	9e-30	114/360 (31%)	150/360 (41%)	27/360 (7%)
isotig15567	sp|P82596.3|	PLC_HALLA RecName: Full=Perlucin	155	88.2 bits (217)	4e-17	42/133 (31%)	71/133 (53%)	1/133 (0%)
isotig07453	sp|Q9UGT4.1|	SUSD2_HUMAN RecName: Full=Sushi domain-containing protein 2; Flags: Precursor	822	296 bits (758)	4e-79	202/600 (33%)	288/600 (48%)	25/600 (4%)
isotig07197	sp|Q5U3S1.1|	KATL1_DANRE RecName: Full=Katanin p60 ATPase-containing subunit A-like 1; Short=Katanin p60 subunit A-like 1; AltName: Full=p60 katanin-like 1	488	587 bits (1512)	e-166	307/520 (59%)	365/520 (70%)	19/520 (3%)
isotig10724	sp|O15975.1|	GNAQ_PATYE RecName: Full=Guanine nucleotide-binding protein G(q) subunit alpha; AltName: Full=Guanine nucleotide-binding protein alpha-q	353	528 bits (1359)	e-149	266/268 (99%)	266/268 (99%)
isotig09989	sp|Q9VZS3.1|	SUI1_DROME RecName: Full=Protein translation factor SUI1 homolog	110	139 bits (349)	5e-32	63/84 (75%)	76/84 (90%)
isotig04573	sp|Q9W636.2|	REQUB_XENLA RecName: Full=Zinc finger protein ubi-d4 B; AltName: Full=Apoptosis response zinc finger protein B; AltName: Full=Protein requiem B; Short=xReq B	366	260 bits (665)	1e-68	116/184 (63%)	134/184 (72%)	6/184 (3%)
isotig07822	sp|Q3TY86.1|	AIFM3_MOUSE RecName: Full=Apoptosis-inducing factor 3; AltName: Full=Apoptosis-inducing factor-like protein	605	253 bits (645)	e-111	115/226 (50%)	169/226 (74%)	1/226 (0%)
isotig14598	sp|Q68FI3.1|	DOPDA_XENLA RecName: Full=D-dopachrome decarboxylase-A; AltName: Full=D-dopachrome tautomerase-A	118	56.2 bits (134)	2e-07	29/85 (34%)	52/85 (61%)	1/85 (1%)
isotig07892	sp|P91778.1|	AMY_PECMA RecName: Full=Alpha-amylase; AltName: Full=1,4-alpha-D-glucan glucanohydrolase; Flags: Precursor	508	923 bits (2385)	0	432/508 (85%)	459/508 (90%)
isotig20102	sp|Q4R628.1|	KIF3A_MACFA RecName: Full=Kinesin-like protein KIF3A; AltName: Full=Microtubule plus end-directed kinesin motor 3A	702	130 bits (326)	3e-30	71/136 (52%)	90/136 (66%)
isotig10064	sp|Q09654.3|	TRI23_CAEEL RecName: Full=E3 ubiquitin-protein ligase arc-1; AltName: Full=Putative GTP-binding protein trim-23 homolog	539	80.9 bits (198)	1e-14	78/314 (24%)	136/314 (43%)	17/314 (5%)
isotig03195	sp|Q8CGC6.4|	RBM28_MOUSE RecName: Full=RNA-binding protein 28; AltName: Full=RNA-binding motif protein 28	750	119 bits (298)	8e-26	59/127 (46%)	88/127 (69%)	1/127 (0%)
isotig16041	sp|Q5EAC7.1|	CPIN1_BOVIN RecName: Full=Anamorsin; AltName: Full=Cytokine-induced apoptosis inhibitor 1; AltName: Full=Fe-S cluster assembly protein DRE2 homolog	310	139 bits (351)	1e-32	71/172 (41%)	107/172 (62%)
isotig05008	sp|P46436.3|	GST1_ASCSU RecName: Full=Glutathione S-transferase 1; AltName: Full=GST class-sigma	206	104 bits (260)	7e-22	74/209 (35%)	103/209 (49%)	8/209 (3%)
isotig15361	sp|A7SG48.1|	U728_NEMVE RecName: Full=UPF0728 protein v1g117062	91	103 bits (257)	8e-22	46/87 (52%)	65/87 (74%)
isotig16322	sp|P62752.1|	RL23A_RAT RecName: Full=60S ribosomal protein L23a	156	206 bits (524)	8e-53	100/128 (78%)	113/128 (88%)
isotig13969	sp|Q9Y2B2.1|	PIGL_HUMAN RecName: Full=N-acetylglucosaminyl-phosphatidylinositol de-N-acetylase; AltName: Full=Phosphatidylinositol-glycan biosynthesis class L protein; Short=PIG-L	252	166 bits (421)	1e-40	85/178 (47%)	120/178 (67%)	1/178 (0%)
isotig00776	sp|Q13643.4|	FHL3_HUMAN RecName: Full=Four and a half LIM domains protein 3; Short=FHL-3; AltName: Full=Skeletal muscle LIM-protein 2; Short=SLIM-2	280	234 bits (596)	3e-84	92/209 (44%)	138/209 (66%)
isotig07083	sp|Q5BL56.1|	HMGX4_XENTR RecName: Full=HMG box-containing protein 4; AltName: Full=High mobility group protein 2-like 1	554	136 bits (342)	9e-31	80/227 (35%)	118/227 (51%)	8/227 (3%)
isotig15741	sp|P24044.4|	CALM_PLAFA RecName: Full=Calmodulin; Short=CaM	149	132 bits (333)	1e-30	66/135 (48%)	89/135 (65%)	1/135 (0%)
isotig04329	sp|Q03426.1|	KIME_HUMAN RecName: Full=Mevalonate kinase; Short=MK	396	177 bits (448)	3e-67	102/225 (45%)	139/225 (61%)	2/225 (0%)
isotig12082	sp|P08938.1|	PURP_CHICK RecName: Full=Purpurin; Flags: Precursor	196	77.8 bits (190)	8e-14	47/183 (25%)	83/183 (45%)	6/183 (3%)
isotig09584	sp|Q9NBX4.1|	RTXE_DROME RecName: Full=Probable RNA-directed DNA polymerase from transposon X-element; AltName: Full=Reverse transcriptase	908	57.4 bits (137)	2e-07	35/128 (27%)	64/128 (50%)	1/128 (0%)
isotig11714	sp|Q8BK64.2|	AHSA1_MOUSE RecName: Full=Activator of 90 kDa heat shock protein ATPase homolog 1; Short=AHA1	338	154 bits (389)	2e-56	85/214 (39%)	126/214 (58%)
isotig09694	sp|P86786.1|	GIGA3_CRAGI RecName: Full=Gigasin-3a	284	148 bits (373)	8e-35	76/194 (39%)	119/194 (61%)	1/194 (0%)
isotig13417	sp|Q90Z08.2|	U119B_DANRE RecName: Full=Protein unc-119 homolog B; AltName: Full=Protein unc-119 homolog 1	243	209 bits (531)	2e-53	97/126 (76%)	109/126 (86%)
isotig08841	sp|Q9CX34.3|	SUGT1_MOUSE RecName: Full=Suppressor of G2 allele of SKP1 homolog	336	244 bits (622)	2e-74	131/330 (39%)	186/330 (56%)
isotig09935	sp|Q24251.2|	ATP5H_DROME RecName: Full=ATP synthase subunit d, mitochondrial; Short=ATPase subunit d	178	107 bits (266)	2e-22	59/160 (36%)	89/160 (55%)
isotig09522	sp|Q5R4R9.1|	NDUF4_PONAB RecName: Full=NADH dehydrogenase [ubiquinone] 1 alpha subcomplex assembly factor 4; AltName: Full=Hormone-regulated proliferation-associated protein of 20 kDa homolog; AltName: Full=Protein HRPAP20	175	45.8 bits (107)	2e-10	30/111 (27%)	55/111 (49%)	3/111 (2%)
isotig13772	sp|Q96S59.1|	RANB9_HUMAN RecName: Full=Ran-binding protein 9; Short=RanBP9; AltName: Full=BPM-L; AltName: Full=BPM90; AltName: Full=Ran-binding protein M; Short=RanBPM; AltName: Full=RanBP7	729	199 bits (507)	1e-50	96/144 (66%)	119/144 (82%)	4/144 (2%)
isotig07580	sp|Q9DE13.1|	BAZ2B_CHICK RecName: Full=Bromodomain adjacent to zinc finger domain protein 2B; AltName: Full=Extracellular matrix protein F22	2130	175 bits (443)	1e-42	96/220 (43%)	122/220 (55%)	22/220 (10%)
isotig11754	sp|Q6DFC6.1|	WDR75_XENLA RecName: Full=WD repeat-containing protein 75	832	110 bits (274)	2e-23	71/218 (32%)	121/218 (55%)	16/218 (7%)
isotig07681	sp|Q6GL89.1|	IF2A_XENTR RecName: Full=Eukaryotic translation initiation factor 2 subunit 1; AltName: Full=Eukaryotic translation initiation factor 2 subunit alpha; Short=eIF-2-alpha; Short=eIF-2A; Short=eIF-2alpha	315	370 bits (951)	e-101	188/294 (63%)	231/294 (78%)	1/294 (0%)
isotig12208	sp|Q16584.1|	M3K11_HUMAN RecName: Full=Mitogen-activated protein kinase kinase kinase 11; AltName: Full=Mixed lineage kinase 3; AltName: Full=Src-homology 3 domain-containing proline-rich kinase	847	421 bits (1083)	e-117	206/286 (72%)	234/286 (81%)
isotig09843	sp|Q8AVY1.1|	ODF3A_XENLA RecName: Full=Outer dense fiber protein 3; AltName: Full=Outer dense fiber of sperm tails protein 3	256	135 bits (340)	5e-31	94/242 (38%)	125/242 (51%)	10/242 (4%)
isotig07596	sp|Q07837.2|	SLC31_HUMAN RecName: Full=Neutral and basic amino acid transport protein rBAT; Short=NBAT; AltName: Full=B(0,+)-type amino acid transport protein; AltName: Full=D2h	685	191 bits (484)	3e-71	132/430 (30%)	197/430 (45%)	27/430 (6%)
isotig16220	sp|Q8JG30.1|	ST1B1_CHICK RecName: Full=Sulfotransferase family cytosolic 1B member 1; Short=ST1B1; Short=Sulfotransferase 1B1	296	67.8 bits (164)	4e-11	36/118 (30%)	66/118 (55%)	11/118 (9%)
isotig04021	sp|Q14151.1|	SAFB2_HUMAN RecName: Full=Scaffold attachment factor B2; Short=SAF-B2	953	159 bits (402)	8e-38	75/88 (85%)	84/88 (95%)
isotig07433	sp|Q6TH15.1|	EIF3D_DANRE RecName: Full=Eukaryotic translation initiation factor 3 subunit D; Short=eIF3d; AltName: Full=Eukaryotic translation initiation factor 3 subunit 7	552	753 bits (1943)	0	361/535 (67%)	434/535 (81%)	2/535 (0%)
isotig08493	sp|Q6PG95.3|	CRML_MOUSE RecName: Full=Protein cramped-like; AltName: Full=Hematological and neurological expressed 1-like protein	1285	265 bits (678)	4e-70	144/310 (46%)	200/310 (64%)	18/310 (5%)
isotig03209	sp|Q921G8.1|	GCP2_MOUSE RecName: Full=Gamma-tubulin complex component 2; Short=GCP-2	905	512 bits (1319)	e-144	246/444 (55%)	329/444 (74%)	5/444 (1%)
isotig18796	sp|Q9BDB7.2|	IF44L_MOUSE RecName: Full=Interferon-induced protein 44-like; Contains: RecName: Full=Minor histocompatibility antigen HA-28; Short=HLA-HA28; AltName: Full=IFL8	447	71.2 bits (173)	2e-12	36/84 (42%)	51/84 (60%)
isotig20455	sp|Q9Y697.3|	NFS1_HUMAN RecName: Full=Cysteine desulfurase, mitochondrial; Flags: Precursor	457	167 bits (424)	1e-41	81/122 (66%)	97/122 (79%)
isotig19713	sp|Q8IZJ3.2|	CPMD8_HUMAN RecName: Full=C3 and PZP-like alpha-2-macroglobulin domain-containing protein 8; Flags: Precursor	1885	89.4 bits (220)	7e-18	53/139 (38%)	80/139 (57%)
isotig03927	sp|Q28298.1|	RRBP1_CANFA RecName: Full=Ribosome-binding protein 1; AltName: Full=180 kDa ribosome receptor; Short=RRp	1534	144 bits (364)	2e-33	111/433 (25%)	212/433 (48%)	18/433 (4%)
isotig17579	sp|Q61510.2|	TRI25_MOUSE RecName: Full=E3 ubiquitin/ISG15 ligase TRIM25; AltName: Full=Estrogen-responsive finger protein; AltName: Full=Tripartite motif-containing protein 25; AltName: Full=Ubiquitin/ISG15-conjugating enzyme TRIM25; AltName: Full=Zinc finger protein 147	634	60.1 bits (144)	7e-09	24/58 (41%)	35/58 (60%)
isotig12589	sp|Q12830.3|	BPTF_HUMAN RecName: Full=Nucleosome-remodeling factor subunit BPTF; AltName: Full=Bromodomain and PHD finger-containing transcription factor; AltName: Full=Fetal Alz-50 clone 1 protein; AltName: Full=Fetal Alzheimer antigen	3046	200 bits (508)	1e-50	92/169 (54%)	123/169 (72%)	2/169 (1%)
isotig07605	sp|Q8N806.2|	UBR7_HUMAN RecName: Full=Putative E3 ubiquitin-protein ligase UBR7; AltName: Full=N-recognin-7	425	215 bits (547)	3e-93	112/220 (50%)	139/220 (63%)	8/220 (3%)
isotig19569	sp|O35409.2|	FOLH1_MOUSE RecName: Full=Glutamate carboxypeptidase 2; AltName: Full=Folate hydrolase 1; AltName: Full=Folylpoly-gamma-glutamate carboxypeptidase; Short=FGCP; AltName: Full=Glutamate carboxypeptidase II; Short=GCPII; AltName: Full=Membrane glutamate carboxypeptidase; Short=mGCP; AltName: Full=N-acetylated-alpha-linked acidic dipeptidase I; Short=NAALADase I; AltName: Full=Prostate-specific membr…	752	100 bits (249)	3e-21	43/97 (44%)	70/97 (72%)	1/97 (1%)
isotig02623	sp|Q4T2X8.1|	NIP7_TETNG RecName: Full=60S ribosome subunit biogenesis protein NIP7 homolog	180	298 bits (763)	5e-80	138/179 (77%)	161/179 (89%)
isotig09570	sp|Q96SQ7.2|	ATOH8_HUMAN RecName: Full=Protein atonal homolog 8; AltName: Full=Class A basic helix-loop-helix protein 21; Short=bHLHa21; AltName: Full=Helix-loop-helix protein hATH-6; Short=hATH6	321	87.0 bits (214)	2e-16	49/88 (55%)	57/88 (64%)
isotig13437	sp|Q80W93.2|	HYDIN_MOUSE RecName: Full=Hydrocephalus-inducing protein; AltName: Full=Protein Hy-3	5154	145 bits (367)	2e-34	73/139 (52%)	96/139 (69%)
isotig21047	sp|Q5XF89.1|	AT133_MOUSE RecName: Full=Probable cation-transporting ATPase 13A3	1219	60.5 bits (145)	3e-09	26/80 (32%)	53/80 (66%)
isotig22242	sp|O75828.3|	CBR3_HUMAN RecName: Full=Carbonyl reductase [NADPH] 3; AltName: Full=NADPH-dependent carbonyl reductase 3	277	110 bits (274)	3e-24	47/98 (47%)	70/98 (71%)	1/98 (1%)
isotig04707	sp|Q9VUV9.4|	U520_DROME RecName: Full=Putative U5 small nuclear ribonucleoprotein 200 kDa helicase	2142	218 bits (555)	5e-56	102/120 (85%)	113/120 (94%)
isotig17165	sp|P28799.2|	GRN_HUMAN RecName: Full=Granulins; AltName: Full=Proepithelin; Short=PEPI; Contains: RecName: Full=Acrogranin; Contains: RecName: Full=Paragranulin; Contains: RecName: Full=Granulin-1; AltName: Full=Granulin G; Contains: RecName: Full=Granulin-2; AltName: Full=Granulin F; Contains: RecName: Full=Granulin-3; AltName: Full=Granulin B; Contains: RecName: Full=Granulin-4; AltName: Full=Granulin A; Co…	593	164 bits (415)	3e-40	74/173 (42%)	97/173 (56%)	3/173 (1%)
isotig08126	sp|A7Y2X0.1|	SC6A5_XENLA RecName: Full=Sodium- and chloride-dependent glycine transporter 2; Short=GlyT-2; Short=GlyT2; Short=xGlyT2; AltName: Full=Solute carrier family 6 member 5	790	294 bits (753)	1e-78	144/334 (43%)	208/334 (62%)	1/334 (0%)
isotig16763	sp|Q6DD21.1|	CBPC1_XENLA RecName: Full=Cytosolic carboxypeptidase 1; AltName: Full=ATP/GTP-binding protein 1	1225	67.4 bits (163)	5e-11	38/100 (38%)	58/100 (58%)
isotig20806	sp|Q99N34.1|	DFFB_RAT RecName: Full=DNA fragmentation factor subunit beta; AltName: Full=Caspase-activated deoxyribonuclease; Short=CAD; Short=Caspase-activated DNase; AltName: Full=DNA fragmentation factor 40 kDa subunit; Short=DFF-40	349	72.4 bits (176)	7e-13	41/121 (33%)	61/121 (50%)
isotig07025	sp|Q5ZM72.1|	FACR1_CHICK RecName: Full=Fatty acyl-CoA reductase 1; AltName: Full=Male sterility domain-containing protein 2	515	331 bits (848)	2e-89	157/368 (42%)	226/368 (61%)	3/368 (0%)
isotig12913	sp|Q8R0N9.2|	ZDHC1_MOUSE RecName: Full=Probable palmitoyltransferase ZDHHC1; AltName: Full=Zinc finger DHHC domain-containing protein 1; Short=DHHC-1	484	183 bits (465)	1e-45	82/158 (51%)	104/158 (65%)	2/158 (1%)
isotig24117	sp|Q6ZQL4.2|	WDR43_MOUSE RecName: Full=WD repeat-containing protein 43	677	60.1 bits (144)	4e-09	28/57 (49%)	36/57 (63%)
isotig15781	sp|Q5M7F6.1|	WDR92_XENLA RecName: Full=WD repeat-containing protein 92	358	228 bits (581)	2e-59	105/133 (78%)	120/133 (90%)
isotig14730	sp|Q9BWL3.1|	CA043_HUMAN RecName: Full=Uncharacterized protein C1orf43; AltName: Full=Hepatitis C virus NS5A-transactivated protein 4; Short=HCV NS5A-transactivated protein 4; AltName: Full=Protein NICE-3; AltName: Full=S863-3	253	98.6 bits (244)	3e-20	71/174 (40%)	95/174 (54%)	14/174 (8%)
isotig11730	sp|Q6PC62.1|	SPG21_DANRE RecName: Full=Maspardin; AltName: Full=Spastic paraplegia 21 autosomal recessive Mast syndrome protein homolog	311	210 bits (535)	9e-54	101/182 (55%)	138/182 (75%)	1/182 (0%)
isotig13224	sp|Q562C6.1|	LZTL1_RAT RecName: Full=Leucine zipper transcription factor-like protein 1	299	65.5 bits (158)	4e-10	30/65 (46%)	44/65 (67%)
isotig07617	sp|Q13231.1|	CHIT1_HUMAN RecName: Full=Chitotriosidase-1; AltName: Full=Chitinase-1; Flags: Precursor	466	390 bits (1003)	e-107	184/376 (48%)	250/376 (66%)	3/376 (0%)
isotig09156	sp|Q90WA0.1|	IVBI2_PSETT RecName: Full=Textilinin-2; Short=Txln-2; Flags: Precursor	83	66.2 bits (160)	4e-10	26/55 (47%)	35/55 (63%)
isotig13541	sp|Q6AZN4.1|	RM15_XENLA RecName: Full=39S ribosomal protein L15, mitochondrial; Short=L15mt; Short=MRP-L15; Flags: Precursor	296	229 bits (584)	1e-59	117/238 (49%)	151/238 (63%)
isotig12175	sp|Q28GQ2.1|	MECR_XENTR RecName: Full=Trans-2-enoyl-CoA reductase, mitochondrial; Flags: Precursor	350	148 bits (373)	1e-69	71/149 (47%)	97/149 (65%)
isotig16599	sp|P86854.1|	PLCL_MYTGA RecName: Full=Perlucin-like protein; Flags: Precursor	156	75.9 bits (185)	2e-13	36/131 (27%)	66/131 (50%)	4/131 (3%)
isotig10712	sp|Q69BJ7.1|	UCRI_SAISC RecName: Full=Cytochrome b-c1 complex subunit Rieske, mitochondrial; AltName: Full=Complex III subunit 5; AltName: Full=Cytochrome b-c1 complex subunit 5; AltName: Full=Rieske iron-sulfur protein; Short=RISP; AltName: Full=Ubiquinol-cytochrome c reductase iron-sulfur subunit; Contains: RecName: Full=Cytochrome b-c1 complex subunit 11; AltName: Full=Complex III subunit IX; AltName: Full…	274	223 bits (569)	1e-57	96/198 (48%)	138/198 (69%)
isotig02778	sp|Q54HA4.1|	GTAO_DICDI RecName: Full=GATA zinc finger domain-containing protein 15	511	57.8 bits (138)	9e-08	63/290 (21%)	114/290 (39%)	17/290 (5%)
isotig15181	sp|Q9JJ50.1|	HGS_RAT RecName: Full=Hepatocyte growth factor-regulated tyrosine kinase substrate; AltName: Full=SNAP-25-interacting protein Hrs-2	776	134 bits (338)	1e-35	71/131 (54%)	88/131 (67%)
isotig08333	sp|Q9VEX0.1|	SULF1_DROME RecName: Full=Extracellular sulfatase SULF-1 homolog; Short=DmSulf-1; Flags: Precursor	1114	487 bits (1253)	e-138	227/395 (57%)	296/395 (74%)	6/395 (1%)
isotig17433	sp|Q8NF91.3|	SYNE1_HUMAN RecName: Full=Nesprin-1; AltName: Full=Enaptin; AltName: Full=Myocyte nuclear envelope protein 1; Short=Myne-1; AltName: Full=Nuclear envelope spectrin repeat protein 1; AltName: Full=Synaptic nuclear envelope protein 1; Short=Syne-1	8797	107 bits (266)	5e-23	55/174 (31%)	98/174 (56%)
isotig08025	sp|Q3UIZ8.1|	MYLK3_MOUSE RecName: Full=Putative myosin light chain kinase 3	795	89.7 bits (221)	5e-17	67/202 (33%)	97/202 (48%)	9/202 (4%)
isotig07881	sp|Q969U6.1|	FBXW5_HUMAN RecName: Full=F-box/WD repeat-containing protein 5; AltName: Full=F-box and WD-40 domain-containing protein 5	566	95.5 bits (236)	1e-18	63/161 (39%)	79/161 (49%)	11/161 (6%)
isotig11438	sp|Q9Y3B3.2|	TMED7_HUMAN RecName: Full=Transmembrane emp24 domain-containing protein 7; Flags: Precursor	224	245 bits (625)	3e-64	116/187 (62%)	149/187 (79%)
isotig07227	sp|O15990.1|	KARG_LIOJA RecName: Full=Arginine kinase; Short=AK	349	447 bits (1149)	e-124	216/353 (61%)	273/353 (77%)	1/353 (0%)
isotig10935	sp|P82808.3|	GFPT1_RAT RecName: Full=Glucosamine--fructose-6-phosphate aminotransferase [isomerizing] 1; AltName: Full=D-fructose-6-phosphate amidotransferase 1; AltName: Full=Glutamine:fructose 6 phosphate amidotransferase 1; Short=GFAT 1; Short=GFAT1; AltName: Full=Hexosephosphate aminotransferase 1	681	411 bits (1057)	e-114	206/327 (62%)	259/327 (79%)	5/327 (1%)
isotig14336	sp|Q9WTR6.1|	XCT_MOUSE RecName: Full=Cystine/glutamate transporter; AltName: Full=Amino acid transport system xc-; AltName: Full=Solute carrier family 7 member 11; AltName: Full=xCT	502	115 bits (288)	6e-27	65/162 (40%)	95/162 (58%)	6/162 (3%)
isotig15213	sp|Q6DCP6.1|	DYM_XENLA RecName: Full=Dymeclin	669	176 bits (446)	1e-43	99/221 (44%)	139/221 (62%)	8/221 (3%)
isotig08397	sp|P20009.3|	DLL_DROME RecName: Full=Homeotic protein distal-less; AltName: Full=Protein brista	327	112 bits (279)	8e-24	62/99 (62%)	66/99 (66%)	8/99 (8%)
isotig07268	sp|A6NFN9.2|	ANKUB_HUMAN RecName: Full=Protein ANKUB1; AltName: Full=Ankyrin repeat and ubiquitin domain-containing 1	424	214 bits (545)	2e-54	126/388 (32%)	202/388 (52%)	5/388 (1%)
isotig07047	sp|Q16956.1|	GRP78_APLCA RecName: Full=78 kDa glucose-regulated protein; Short=GRP-78; AltName: Full=BiP; AltName: Full=Protein 1603; Flags: Precursor	667	947 bits (2449)	0	484/618 (78%)	519/618 (83%)
isotig08421	sp|Q9ULT8.3|	HECD1_HUMAN RecName: Full=E3 ubiquitin-protein ligase HECTD1; AltName: Full=E3 ligase for inhibin receptor; AltName: Full=EULIR; AltName: Full=HECT domain-containing protein 1	2610	61.6 bits (148)	1e-08	42/149 (28%)	69/149 (46%)	2/149 (1%)
isotig01306	sp|Q8MPM1.1|	GELS2_LUMTE RecName: Full=Gelsolin-like protein 2; AltName: Full=Actin-modulator; Short=EWAM-P2	366	328 bits (840)	1e-88	178/368 (48%)	226/368 (61%)	3/368 (0%)
isotig08002	sp|P84173.1|	PHB_CHICK RecName: Full=Prohibitin	272	386 bits (991)	e-106	186/257 (72%)	231/257 (89%)
isotig09648	sp|Q9NYQ6.1|	CELR1_HUMAN RecName: Full=Cadherin EGF LAG seven-pass G-type receptor 1; AltName: Full=Cadherin family member 9; AltName: Full=Flamingo homolog 2; Short=hFmi2; Flags: Precursor	3014	166 bits (419)	4e-40	80/208 (38%)	124/208 (59%)
isotig14760	sp|Q86GC8.2|	ACES_CULPI RecName: Full=Acetylcholinesterase; Short=AChE; Flags: Precursor	702	57.8 bits (138)	6e-08	36/107 (33%)	58/107 (54%)	7/107 (6%)
isotig11850	sp|Q66J30.1|	DCT2A_XENLA RecName: Full=Dynactin subunit 2-A	403	239 bits (609)	2e-62	130/288 (45%)	185/288 (64%)
isotig14346	sp|Q1RM03.1|	TCHP_DANRE RecName: Full=Trichoplein keratin filament-binding protein; Short=Protein TCHP	499	136 bits (343)	1e-31	68/175 (38%)	100/175 (57%)
isotig07127	sp|P26779.3|	SAP_BOVIN RecName: Full=Proactivator polypeptide; Contains: RecName: Full=Saposin-A; AltName: Full=Protein A; Contains: RecName: Full=Saposin-B; AltName: Full=Cerebroside sulfate activator; Short=CSAct; AltName: Full=Dispersin; AltName: Full=Sphingolipid activator protein 1; Short=SAP-1; AltName: Full=Sulfatide/GM1 activator; Contains: RecName: Full=Saposin-C; AltName: Full=A1 activator; AltName:…	525	171 bits (432)	3e-41	127/523 (24%)	220/523 (42%)	75/523 (14%)
isotig18983	sp|Q7PCJ8.1|	SAT2_BOVIN RecName: Full=Diamine acetyltransferase 2; AltName: Full=Polyamine N-acetyltransferase 2; AltName: Full=Spermidine/spermine N(1)-acetyltransferase 2	170	124 bits (310)	3e-28	62/154 (40%)	97/154 (62%)	5/154 (3%)
isotig14172	sp|P86854.1|	PLCL_MYTGA RecName: Full=Perlucin-like protein; Flags: Precursor	156	72.0 bits (175)	3e-12	37/150 (24%)	66/150 (44%)	9/150 (6%)
isotig09763	sp|O69060.1|	HTXA_PSEST RecName: Full=Probable alpha-ketoglutarate-dependent hypophosphite dioxygenase	286	72.8 bits (177)	4e-12	58/225 (25%)	95/225 (42%)	12/225 (5%)
isotig11920	sp|Q9UKD2.2|	MRT4_HUMAN RecName: Full=mRNA turnover protein 4 homolog	239	148 bits (373)	2e-70	70/109 (64%)	88/109 (80%)
isotig05967	sp|O93610.1|	DPOD2_XENLA RecName: Full=DNA polymerase delta subunit 2; AltName: Full=XlCdc1	463	264 bits (675)	3e-70	134/236 (56%)	166/236 (70%)	1/236 (0%)
isotig04279	sp|P26221.2|	GUN4_THEFU RecName: Full=Endoglucanase E-4; AltName: Full=Cellulase E-4; AltName: Full=Cellulase E4; AltName: Full=Endo-1,4-beta-glucanase E-4; Flags: Precursor	880	265 bits (676)	e-112	123/224 (54%)	154/224 (68%)
isotig10331	sp|Q63755.1|	PRDM2_RAT RecName: Full=PR domain zinc finger protein 2; AltName: Full=PR domain-containing protein 2; AltName: Full=Retinoblastoma protein-interacting zinc finger protein; AltName: Full=Zinc finger protein RIZ	1706	97.4 bits (241)	1e-19	53/131 (40%)	77/131 (58%)	5/131 (3%)
isotig09721	sp|P51606.2|	RENBP_HUMAN RecName: Full=N-acylglucosamine 2-epimerase; Short=AGE; AltName: Full=GlcNAc 2-epimerase; AltName: Full=N-acetyl-D-glucosamine 2-epimerase; AltName: Full=Renin-binding protein; Short=RnBP	427	289 bits (739)	6e-93	132/248 (53%)	174/248 (70%)
isotig13322	sp|Q8BGC3.1|	MOT12_MOUSE RecName: Full=Monocarboxylate transporter 12; Short=MCT 12; AltName: Full=Solute carrier family 16 member 12	486	83.2 bits (204)	2e-27	43/131 (32%)	79/131 (60%)	8/131 (6%)
isotig10202	sp|Q68EK7.1|	RAB4B_DANRE RecName: Full=Ras-related protein Rab-4B	213	183 bits (464)	2e-45	91/100 (91%)	95/100 (95%)
isotig24167	sp|Q86X45.3|	LRRC6_HUMAN RecName: Full=Leucine-rich repeat-containing protein 6; AltName: Full=Leucine-rich testis-specific protein; AltName: Full=Testis-specific leucine-rich repeat protein	466	67.0 bits (162)	3e-11	33/54 (61%)	38/54 (70%)
isotig09754	sp|O62515.2|	PAHX_CAEEL RecName: Full=Probable phytanoyl-CoA dioxygenase; AltName: Full=Phytanic acid oxidase; AltName: Full=Phytanoyl-CoA alpha-hydroxylase; Short=PhyH	312	66.6 bits (161)	3e-10	48/166 (28%)	81/166 (48%)	7/166 (4%)
isotig08519	sp|Q14008.3|	CKAP5_HUMAN RecName: Full=Cytoskeleton-associated protein 5; AltName: Full=Colonic and hepatic tumor over-expressed gene protein; Short=Ch-TOG	2032	354 bits (908)	e-109	179/351 (50%)	242/351 (68%)	2/351 (0%)
isotig04635	sp|A2AJN7.1|	S4A11_MOUSE RecName: Full=Sodium bicarbonate transporter-like protein 11; AltName: Full=Bicarbonate transporter-related protein 1; AltName: Full=Sodium borate cotransporter 1; Short=NaBC1; AltName: Full=Solute carrier family 4 member 11	862	82.0 bits (201)	7e-15	49/154 (31%)	86/154 (55%)	9/154 (5%)
isotig13289	sp|Q96EZ8.1|	MCRS1_HUMAN RecName: Full=Microspherule protein 1; AltName: Full=58 kDa microspherule protein; AltName: Full=Cell cycle-regulated factor p78; AltName: Full=INO80 complex subunit J; AltName: Full=MCRS2	462	392 bits (1008)	e-108	190/252 (75%)	219/252 (86%)
isotig14833	sp|Q0P5B9.1|	ANR39_BOVIN RecName: Full=Ankyrin repeat domain-containing protein 39	183	152 bits (383)	2e-36	74/161 (45%)	104/161 (64%)
isotig10811	sp|B7P877.1|	NCBP2_IXOSC RecName: Full=Nuclear cap-binding protein subunit 2; AltName: Full=20 kDa nuclear cap-binding protein; AltName: Full=NCBP 20 kDa subunit; Short=CBP20	152	252 bits (643)	3e-66	114/145 (78%)	132/145 (91%)
isotig23173	sp|Q47537.1|	TAUA_ECOLI RecName: Full=Taurine-binding periplasmic protein; AltName: Full=Sulfate starvation-induced protein 1; Short=SSI1; Flags: Precursor	320	107 bits (267)	2e-23	52/53 (98%)	53/53 (100%)
isotig07789	sp|P50220.1|	NKX21_MOUSE RecName: Full=Homeobox protein Nkx-2.1; AltName: Full=Thyroid nuclear factor 1; AltName: Full=Thyroid transcription factor 1; Short=TTF-1	372	159 bits (401)	7e-38	97/184 (52%)	101/184 (54%)	3/184 (1%)
isotig17638	sp|B4KD90.1|	NMDA1_DROMO RecName: Full=Glutamate [NMDA] receptor subunit 1; Flags: Precursor	980	66.2 bits (160)	1e-10	49/164 (29%)	82/164 (50%)	2/164 (1%)
isotig10183	sp|Q6ZTR5.3|	CX022_HUMAN RecName: Full=Uncharacterized protein CXorf22	976	194 bits (492)	1e-48	122/368 (33%)	195/368 (52%)	4/368 (1%)
isotig16015	sp|Q12986.2|	NFX1_HUMAN RecName: Full=Transcriptional repressor NF-X1; AltName: Full=Nuclear transcription factor, X box-binding protein 1	1120	162 bits (409)	2e-39	81/200 (40%)	122/200 (61%)	5/200 (2%)
isotig13470	sp|A4IF78.1|	TFIP8_BOVIN RecName: Full=Tumor necrosis factor alpha-induced protein 8; Short=TNF alpha-induced protein 8	198	192 bits (487)	2e-48	92/183 (50%)	132/183 (72%)	1/183 (0%)
isotig03162	sp|O01761.3|	UNC89_CAEEL RecName: Full=Muscle M-line assembly protein unc-89; AltName: Full=Uncoordinated protein 89	8081	140 bits (354)	7e-46	104/383 (27%)	164/383 (42%)	13/383 (3%)
isotig08704	sp|Q96JH7.2|	VCIP1_HUMAN RecName: Full=Deubiquitinating protein VCIP135; AltName: Full=Valosin-containing protein p97/p47 complex-interacting protein 1; AltName: Full=Valosin-containing protein p97/p47 complex-interacting protein p135	1222	578 bits (1489)	e-164	274/461 (59%)	348/461 (75%)	2/461 (0%)
isotig13369	sp|Q5RB35.1|	MKLN1_PONAB RecName: Full=Muskelin	735	332 bits (852)	1e-90	147/250 (58%)	196/250 (78%)
isotig16183	sp|Q0P427.1|	CG047_DANRE RecName: Full=UPF0683 protein C7orf47 homolog	251	55.8 bits (133)	2e-07	42/166 (25%)	77/166 (46%)	4/166 (2%)
isotig19263	sp|Q95JD5.1|	ST1B1_CANFA RecName: Full=Sulfotransferase family cytosolic 1B member 1; Short=ST1B1; Short=Sulfotransferase 1B1; Short=cSULT1B1	296	104 bits (259)	2e-22	59/154 (38%)	84/154 (54%)	13/154 (8%)
isotig13686	sp|O75096.4|	LRP4_HUMAN RecName: Full=Low-density lipoprotein receptor-related protein 4; Short=LRP-4; AltName: Full=Multiple epidermal growth factor-like domains 7; Flags: Precursor	1905	110 bits (274)	1e-23	74/220 (33%)	110/220 (50%)	1/220 (0%)
isotig17130	sp|O46160.1|	RL14_LUMRU RecName: Full=60S ribosomal protein L14	152	159 bits (401)	1e-38	78/124 (62%)	93/124 (75%)
isotig10493	sp|Q86T82.2|	UBP37_HUMAN RecName: Full=Ubiquitin carboxyl-terminal hydrolase 37; AltName: Full=Deubiquitinating enzyme 37; AltName: Full=Ubiquitin thiolesterase 37; AltName: Full=Ubiquitin-specific-processing protease 37	979	161 bits (408)	6e-39	112/315 (35%)	162/315 (51%)	2/315 (0%)
isotig21054	sp|Q9QZB7.2|	ARP10_MOUSE RecName: Full=Actin-related protein 10; AltName: Full=Actin-related protein 11	417	147 bits (372)	1e-35	72/130 (55%)	95/130 (73%)
isotig10460	sp|P90747.3|	YE56_CAEEL RecName: Full=Probable cation-transporting ATPase C10C6.6	1178	318 bits (814)	5e-86	165/266 (62%)	202/266 (75%)
isotig18272	sp|Q076A3.1|	MYH13_CANFA RecName: Full=Myosin-13; AltName: Full=Fast myosin heavy chain extraocular; AltName: Full=Myosin heavy chain 13; AltName: Full=Myosin heavy chain, skeletal muscle, extraocular; Short=MyHC-eo	1940	55.8 bits (133)	1e-07	41/162 (25%)	86/162 (53%)	3/162 (1%)
isotig19704	sp|Q9NY64.3|	GTR8_HUMAN RecName: Full=Solute carrier family 2, facilitated glucose transporter member 8; AltName: Full=Glucose transporter type 8; Short=GLUT-8; AltName: Full=Glucose transporter type X1	477	140 bits (352)	3e-33	70/162 (43%)	97/162 (59%)	23/162 (14%)
isotig09207	sp|Q9EST4.1|	PSMG2_MOUSE RecName: Full=Proteasome assembly chaperone 2; AltName: Full=CD40 ligand-activated specific transcript 3; AltName: Full=Tumor necrosis factor superfamily member 5-induced protein 1	264	171 bits (434)	7e-42	106/270 (39%)	163/270 (60%)	10/270 (3%)
isotig13018	sp|Q8QFX6.1|	NRP1A_DANRE RecName: Full=Neuropilin-1a; Short=znrp1; Flags: Precursor	923	70.1 bits (170)	2e-11	50/164 (30%)	80/164 (48%)	13/164 (7%)
isotig14450	sp|Q9VHI4.1|	SF3B5_DROME RecName: Full=Probable splicing factor 3B subunit 5; Short=SF3b5; AltName: Full=Pre-mRNA-splicing factor SF3b 10 kDa subunit	85	149 bits (375)	2e-35	67/77 (87%)	74/77 (96%)
isotig17324	sp|P86229.1|	KTAP2_CANFA RecName: Full=Keratinocyte-associated protein 2; Short=KCP-2	136	142 bits (359)	9e-34	69/116 (59%)	88/116 (75%)
isotig10094	sp|Q9PV94.1|	RSMB_CHICK RecName: Full=Small nuclear ribonucleoprotein-associated protein B'; Short=snRNP-B'; Short=snRPB'; AltName: Full=Sm protein B'; Short=Sm-B'; Short=SmB'	240	144 bits (362)	1e-33	85/152 (55%)	92/152 (60%)	6/152 (3%)
isotig09617	sp|P24788.2|	CDK11_MOUSE RecName: Full=Cyclin-dependent kinase 11; AltName: Full=Cell division cycle 2-like protein kinase 1; AltName: Full=Cell division protein kinase 11; AltName: Full=Galactosyltransferase-associated protein kinase p58/GTA; AltName: Full=PITSLRE serine/threonine-protein kinase CDC2L1	784	498 bits (1283)	e-140	237/326 (72%)	279/326 (85%)	1/326 (0%)
isotig19954	sp|Q53TQ3.2|	IN80D_HUMAN RecName: Full=INO80 complex subunit D	878	92.0 bits (227)	1e-18	48/117 (41%)	63/117 (53%)	2/117 (1%)
isotig04443	sp|P10587.4|	MYH11_CHICK RecName: Full=Myosin-11; AltName: Full=Myosin heavy chain 11; AltName: Full=Myosin heavy chain, gizzard smooth muscle	1979	572 bits (1475)	e-162	276/406 (67%)	338/406 (83%)	1/406 (0%)
isotig08263	sp|Q92968.2|	PEX13_HUMAN RecName: Full=Peroxisomal membrane protein PEX13; AltName: Full=Peroxin-13	403	229 bits (585)	3e-59	121/257 (47%)	165/257 (64%)	5/257 (1%)
isotig11146	sp|Q28147.1|	PP1R8_BOVIN RecName: Full=Nuclear inhibitor of protein phosphatase 1; Short=NIPP-1; AltName: Full=Protein phosphatase 1 regulatory inhibitor subunit 8	351	273 bits (697)	8e-83	146/262 (55%)	187/262 (71%)	11/262 (4%)
isotig07212	sp|A0JP85.1|	CNOT1_XENTR RecName: Full=CCR4-NOT transcription complex subunit 1; AltName: Full=CCR4-associated factor 1	2388	1053 bits (2724)	0	521/674 (77%)	578/674 (85%)	6/674 (0%)
isotig11433	sp|Q9R1D7.1|	GBF1_CRIGR RecName: Full=Golgi-specific brefeldin A-resistance guanine nucleotide exchange factor 1; Short=BFA-resistant GEF 1	1856	112 bits (279)	4e-42	55/65 (84%)	58/65 (89%)
isotig19938	sp|Q8BHT7.1|	RGP1_MOUSE RecName: Full=Retrograde Golgi transport protein RGP1 homolog	391	148 bits (373)	1e-35	73/144 (50%)	98/144 (68%)
isotig06303	sp|Q4U3P8.1|	ORC4_CRIGR RecName: Full=Origin recognition complex subunit 4	436	61.6 bits (148)	3e-09	30/78 (38%)	46/78 (58%)
isotig01756	sp|O19021.1|	SP17_MACFA RecName: Full=Sperm surface protein Sp17; AltName: Full=Sperm autoantigenic protein 17	151	102 bits (254)	1e-27	47/92 (51%)	66/92 (71%)	1/92 (1%)
isotig05263	sp|Q99LQ1.1|	MBIP1_MOUSE RecName: Full=MAP3K12-binding inhibitory protein 1; AltName: Full=MAPK upstream kinase-binding inhibitory protein; Short=MUK-binding inhibitory protein	341	142 bits (359)	4e-33	95/265 (35%)	140/265 (52%)	9/265 (3%)
isotig07673	sp|Q9BZ95.1|	NSD3_HUMAN RecName: Full=Histone-lysine N-methyltransferase NSD3; AltName: Full=Nuclear SET domain-containing protein 3; AltName: Full=Protein whistle; AltName: Full=WHSC1-like 1 isoform 9 with methyltransferase activity to lysine; AltName: Full=Wolf-Hirschhorn syndrome candidate 1-like protein 1; Short=WHSC1-like protein 1	1437	119 bits (299)	5e-26	76/231 (32%)	113/231 (48%)	12/231 (5%)
isotig08215	sp|P49750.3|	YLPM1_HUMAN RecName: Full=YLP motif-containing protein 1; AltName: Full=Nuclear protein ZAP3; AltName: Full=ZAP113	1951	392 bits (1008)	e-108	204/344 (59%)	255/344 (74%)	8/344 (2%)
isotig17268	sp|Q9QYG5.1|	CP2DK_MESAU RecName: Full=Cytochrome P450 2D20; AltName: Full=CYPIID20	500	113 bits (282)	8e-25	54/123 (43%)	74/123 (60%)
isotig08314	sp|Q17QZ7.1|	TTC27_BOVIN RecName: Full=Tetratricopeptide repeat protein 27; Short=TPR repeat protein 27	847	398 bits (1022)	e-119	197/455 (43%)	297/455 (65%)	1/455 (0%)
isotig04821	sp|P82670.2|	RT10_BOVIN RecName: Full=28S ribosomal protein S10, mitochondrial; Short=MRP-S10; Short=S10mt	201	151 bits (382)	8e-36	79/137 (57%)	100/137 (72%)
isotig09121	sp|Q5ZK63.1|	TCP4_CHICK RecName: Full=Activated RNA polymerase II transcriptional coactivator p15; AltName: Full=SUB1 homolog	126	83.2 bits (204)	3e-15	37/64 (57%)	53/64 (82%)	1/64 (1%)
isotig17306	sp|Q91684.1|	DPOG1_XENLA RecName: Full=DNA polymerase subunit gamma-1; AltName: Full=Mitochondrial DNA polymerase catalytic subunit	1200	137 bits (346)	3e-32	71/178 (39%)	105/178 (58%)	1/178 (0%)
isotig03918	sp|Q8N0X2.2|	SPG16_HUMAN RecName: Full=Sperm-associated antigen 16 protein; AltName: Full=Pf20 protein homolog	631	570 bits (1470)	e-162	280/572 (48%)	381/572 (66%)	4/572 (0%)
isotig20701	sp|Q9MYW6.3|	XDH_FELCA RecName: Full=Xanthine dehydrogenase/oxidase; Includes: RecName: Full=Xanthine dehydrogenase; Short=XD; Includes: RecName: Full=Xanthine oxidase; Short=XO; AltName: Full=Xanthine oxidoreductase	1331	120 bits (302)	2e-27	60/133 (45%)	78/133 (58%)
isotig07032	sp|P01023.3|	A2MG_HUMAN RecName: Full=Alpha-2-macroglobulin; Short=Alpha-2-M; AltName: Full=C3 and PZP-like alpha-2-macroglobulin domain-containing protein 5; Flags: Precursor	1474	363 bits (931)	5e-99	217/548 (39%)	321/548 (58%)	18/548 (3%)
isotig01174	sp|Q3ZCF6.1|	APC11_BOVIN RecName: Full=Anaphase-promoting complex subunit 11; Short=APC11; AltName: Full=Cyclosome subunit 11	84	109 bits (273)	4e-36	41/49 (83%)	47/49 (95%)
isotig12117	sp|Q68ED3.2|	PAPD5_MOUSE RecName: Full=PAP-associated domain-containing protein 5; AltName: Full=Topoisomerase-related function protein 4-2; Short=TRF4-2	633	216 bits (550)	2e-55	115/204 (56%)	142/204 (69%)	16/204 (7%)
isotig15745	sp|Q19673.5|	TYR3_CAEEL RecName: Full=Putative tyrosinase-like protein tyr-3; Flags: Precursor	693	67.4 bits (163)	6e-11	28/79 (35%)	41/79 (51%)	9/79 (11%)
isotig02518	sp|Q8R422.1|	CD109_MOUSE RecName: Full=CD109 antigen; AltName: Full=GPI-anchored alpha-2 macroglobulin-related protein; AltName: CD_antigen=CD109; Flags: Precursor	1442	199 bits (507)	6e-95	179/665 (26%)	288/665 (43%)	17/665 (2%)
isotig04197	sp|Q9VUL9.2|	FUCTA_DROME RecName: Full=Glycoprotein 3-alpha-L-fucosyltransferase A; AltName: Full=Core alpha-(1,3)-fucosyltransferase	503	132 bits (331)	8e-30	90/297 (30%)	149/297 (50%)	9/297 (3%)
isotig13663	sp|A5D979.1|	CA124_BOVIN RecName: Full=Zinc finger RAD18 domain-containing protein C1orf124 homolog	487	324 bits (830)	4e-88	146/221 (66%)	177/221 (80%)
isotig04543	sp|Q80TF3.3|	PCD19_MOUSE RecName: Full=Protocadherin-19; Flags: Precursor	1145	88.6 bits (218)	2e-29	43/89 (48%)	62/89 (69%)
isotig11537	sp|P48375.2|	FKB12_DROME RecName: Full=12 kDa FK506-binding protein; Short=FKBP; AltName: Full=Macrolide-binding protein; AltName: Full=Peptidyl-prolyl cis-trans isomerase; Short=PPIase; AltName: Full=Rotamase	108	136 bits (342)	2e-31	60/95 (63%)	79/95 (83%)
isotig15653	sp|Q15643.3|	TRIPB_HUMAN RecName: Full=Thyroid receptor-interacting protein 11; Short=TR-interacting protein 11; Short=TRIP-11; AltName: Full=Clonal evolution-related gene on chromosome 14 protein; AltName: Full=Golgi-associated microtubule-binding protein 210; Short=GMAP-210; AltName: Full=Trip230	1979	121 bits (304)	3e-27	61/148 (41%)	106/148 (71%)	7/148 (4%)
isotig13255	sp|O93257.1|	XRCC6_CHICK RecName: Full=X-ray repair cross-complementing protein 5; AltName: Full=5'-deoxyribose-5-phosphate lyase Ku70; Short=5'-dRP/AP lyase Ku70; AltName: Full=ATP-dependent DNA helicase 2 subunit 1; AltName: Full=ATP-dependent DNA helicase II 70 kDa subunit; AltName: Full=DNA repair protein XRCC6; AltName: Full=Ku autoantigen protein p70 homolog; Short=Ku70	632	246 bits (628)	1e-64	121/248 (48%)	166/248 (66%)
isotig17113	sp|Q1LZH9.1|	GNS_BOVIN RecName: Full=N-acetylglucosamine-6-sulfatase; AltName: Full=Glucosamine-6-sulfatase; Short=G6S; Flags: Precursor	560	60.5 bits (145)	6e-09	31/83 (37%)	42/83 (50%)
isotig04829	sp|Q5VTT2.1|	CI135_HUMAN RecName: Full=Uncharacterized protein C9orf135	229	145 bits (367)	3e-34	91/212 (42%)	122/212 (57%)	4/212 (1%)
isotig17850	sp|P21328.1|	RTJK_DROME RecName: Full=RNA-directed DNA polymerase from mobile element jockey; AltName: Full=Reverse transcriptase	916	62.8 bits (151)	1e-09	44/140 (31%)	63/140 (45%)	6/140 (4%)
isotig12313	sp|Q99J21.1|	MCLN1_MOUSE RecName: Full=Mucolipin-1; AltName: Full=Mucolipidin	580	128 bits (321)	5e-29	76/246 (30%)	127/246 (51%)	5/246 (2%)
isotig08978	sp|Q32NT4.1|	LRC58_XENLA RecName: Full=Leucine-rich repeat-containing protein 58	350	274 bits (701)	8e-73	140/290 (48%)	192/290 (66%)	1/290 (0%)
isotig20776	sp|A8MZA4.3|	GG6L6_HUMAN RecName: Full=Putative golgin subfamily A member 6-like protein 6	750	52.8 bits (125)	6e-07	30/133 (22%)	74/133 (55%)	1/133 (0%)
isotig14964	sp|P07607.1|	TYSY_MOUSE RecName: Full=Thymidylate synthase; Short=TS; Short=TSase	307	286 bits (732)	8e-77	135/181 (74%)	146/181 (80%)
isotig12091	sp|Q4R8R3.1|	CC112_MACFA RecName: Full=Coiled-coil domain-containing protein 112	446	171 bits (433)	6e-42	93/290 (32%)	155/290 (53%)	1/290 (0%)
isotig07105	sp|P17844.1|	DDX5_HUMAN RecName: Full=Probable ATP-dependent RNA helicase DDX5; AltName: Full=DEAD box protein 5; AltName: Full=RNA helicase p68	614	528 bits (1360)	e-149	257/379 (67%)	297/379 (78%)
isotig08140	sp|Q5ZLP2.1|	MTNB_CHICK RecName: Full=Probable methylthioribulose-1-phosphate dehydratase; Short=MTRu-1-P dehydratase; AltName: Full=APAF1-interacting protein homolog	242	149 bits (375)	7e-35	65/123 (52%)	92/123 (74%)
isotig11061	sp|Q96KQ7.3|	EHMT2_HUMAN RecName: Full=Histone-lysine N-methyltransferase EHMT2; AltName: Full=Euchromatic histone-lysine N-methyltransferase 2; AltName: Full=HLA-B-associated transcript 8; AltName: Full=Histone H3-K9 methyltransferase 3; Short=H3-K9-HMTase 3; AltName: Full=Lysine N-methyltransferase 1C; AltName: Full=Protein G9a	1210	274 bits (700)	7e-73	138/320 (43%)	198/320 (61%)	3/320 (0%)
isotig15837	sp|P01267.1|	THYG_BOVIN RecName: Full=Thyroglobulin; Short=Tg; Flags: Precursor	2769	55.8 bits (133)	2e-07	32/108 (29%)	46/108 (42%)	8/108 (7%)
isotig17186	sp|O16277.3|	H16_CAEEL RecName: Full=Putative histone H1.6; AltName: Full=Histone H1-like protein 6	190	82.0 bits (201)	2e-15	40/73 (54%)	52/73 (71%)
isotig07205	sp|B0BLU1.1|	RN168_XENTR RecName: Full=E3 ubiquitin-protein ligase RNF168; AltName: Full=RING finger protein 168	535	162 bits (410)	1e-38	81/177 (45%)	118/177 (66%)	7/177 (3%)
isotig18976	sp|B4MKC7.1|	TULP_DROWI RecName: Full=Protein king tubby	451	73.9 bits (180)	4e-13	37/91 (40%)	57/91 (62%)
isotig12062	sp|Q5RJY2.2|	G2E3_MOUSE RecName: Full=G2/M phase-specific E3 ubiquitin-protein ligase	716	289 bits (739)	2e-77	126/281 (44%)	186/281 (66%)	2/281 (0%)
isotig15372	sp|P82596.3|	PLC_HALLA RecName: Full=Perlucin	155	99.4 bits (246)	2e-20	53/135 (39%)	71/135 (52%)	2/135 (1%)
isotig11083	sp|Q91WE2.1|	F192A_MOUSE RecName: Full=Protein FAM192A; AltName: Full=NEFA-interacting nuclear protein NIP30	254	145 bits (367)	3e-34	90/210 (42%)	123/210 (58%)	15/210 (7%)
isotig23801	sp|Q8CE72.3|	YE031_MOUSE RecName: Full=Transmembrane protein ENSP00000382582 homolog	1092	58.5 bits (140)	1e-08	21/39 (53%)	35/39 (89%)
isotig14010	sp|Q6NY73.1|	L3BPB_DANRE RecName: Full=Galectin-3-binding protein B; AltName: Full=Lectin galactoside-binding soluble 3-binding protein B; Flags: Precursor	572	79.0 bits (193)	3e-14	43/108 (39%)	63/108 (58%)	2/108 (1%)
isotig07442	sp|Q28021.1|	ROCK2_BOVIN RecName: Full=Rho-associated protein kinase 2; AltName: Full=Rho-associated, coiled-coil-containing protein kinase 2; AltName: Full=p164 ROCK-2	1388	412 bits (1060)	e-114	261/690 (37%)	400/690 (57%)	18/690 (2%)
isotig08707	sp|O57429.1|	UBP2_CHICK RecName: Full=Ubiquitin carboxyl-terminal hydrolase 2; AltName: Full=41 kDa ubiquitin-specific protease; AltName: Full=Deubiquitinating enzyme 2; AltName: Full=Ubiquitin thiolesterase 2; AltName: Full=Ubiquitin-specific-processing protease 2	357	361 bits (926)	7e-99	182/342 (53%)	237/342 (69%)	3/342 (0%)
isotig02708	sp|Q9V9Z1.1|	RM32_DROME RecName: Full=39S ribosomal protein L32, mitochondrial; Short=L32mt; Short=MRP-L32; Flags: Precursor	195	99.8 bits (247)	2e-20	54/135 (40%)	86/135 (63%)	3/135 (2%)
isotig07936	sp|Q5R501.2|	OST48_PONAB RecName: Full=Dolichyl-diphosphooligosaccharide--protein glycosyltransferase 48 kDa subunit; Short=DDOST 48 kDa subunit; Short=Oligosaccharyl transferase 48 kDa subunit; Flags: Precursor	439	588 bits (1516)	e-167	285/417 (68%)	349/417 (83%)	1/417 (0%)
isotig13653	sp|Q5EBF8.1|	ATRAP_XENTR RecName: Full=Type-1 angiotensin II receptor-associated protein-like	163	103 bits (256)	1e-21	62/156 (39%)	94/156 (60%)
isotig14142	sp|Q496A3.2|	SPAS1_HUMAN RecName: Full=Spermatogenesis-associated serine-rich protein 1	300	57.0 bits (136)	1e-07	36/92 (39%)	44/92 (47%)	6/92 (6%)
isotig10368	sp|Q6DDX3.1|	F19XB_XENLA RecName: Full=Protein FAM199X-B	377	107 bits (267)	1e-22	88/302 (29%)	142/302 (47%)	62/302 (20%)
isotig13843	sp|Q9H0H0.2|	INT2_HUMAN RecName: Full=Integrator complex subunit 2; Short=Int2	1204	158 bits (400)	3e-38	95/255 (37%)	139/255 (54%)	22/255 (8%)
isotig10734	sp|Q8TBZ2.2|	MYBPP_HUMAN RecName: Full=MYCBP-associated protein; AltName: Full=AMAM-1; AltName: Full=AMY-1-binding protein 1; Short=AMAP-1	947	134 bits (337)	1e-30	92/255 (36%)	133/255 (52%)	11/255 (4%)
isotig09270	sp|Q4U2V3.1|	CBPC1_DANRE RecName: Full=Cytosolic carboxypeptidase 1; AltName: Full=ATP/GTP-binding protein 1	1153	133 bits (334)	5e-34	69/163 (42%)	101/163 (61%)
isotig08076	sp|Q8R016.1|	BLMH_MOUSE RecName: Full=Bleomycin hydrolase; Short=BH; Short=BLM hydrolase; Short=BMH	455	294 bits (752)	e-132	135/267 (50%)	193/267 (72%)	1/267 (0%)
isotig17702	sp|Q80TN5.2|	ZDH17_MOUSE RecName: Full=Palmitoyltransferase ZDHHC17; AltName: Full=Huntingtin-interacting protein 14; AltName: Full=Zinc finger DHHC domain-containing protein 17; Short=DHHC-17	632	196 bits (499)	5e-50	83/142 (58%)	101/142 (71%)
isotig22777	sp|Q14108.2|	SCRB2_HUMAN RecName: Full=Lysosome membrane protein 2; AltName: Full=85 kDa lysosomal membrane sialoglycoprotein; Short=LGP85; AltName: Full=CD36 antigen-like 2; AltName: Full=Lysosome membrane protein II; Short=LIMP II; AltName: Full=Scavenger receptor class B member 2; AltName: CD_antigen=CD36	478	91.3 bits (225)	2e-18	39/105 (37%)	66/105 (62%)
isotig20932	sp|Q3SWT4.1|	IWS1_RAT RecName: Full=Protein IWS1 homolog; AltName: Full=IWS1-like protein	764	172 bits (435)	7e-43	83/133 (62%)	103/133 (77%)
isotig04717	sp|A1A600.2|	EFC4A_DANRE RecName: Full=EF-hand calcium-binding domain-containing protein 4A	390	212 bits (539)	6e-54	121/320 (37%)	192/320 (60%)
isotig09051	sp|Q3T0P5.1|	CASP6_BOVIN RecName: Full=Caspase-6; Short=CASP-6; Contains: RecName: Full=Caspase-6 subunit p18; Contains: RecName: Full=Caspase-6 subunit p11; Flags: Precursor	293	61.2 bits (147)	1e-08	45/125 (36%)	61/125 (48%)	4/125 (3%)
isotig18338	sp|Q8IYI8.1|	ZN440_HUMAN RecName: Full=Zinc finger protein 440	595	69.7 bits (169)	8e-12	30/78 (38%)	47/78 (60%)
isotig08756	sp|C8BKC7.2|	MYD88_SHEEP RecName: Full=Myeloid differentiation primary response protein MyD88	296	146 bits (369)	3e-34	91/256 (35%)	135/256 (52%)	5/256 (1%)
isotig07414	sp|Q6PHZ8.1|	KCIP4_MOUSE RecName: Full=Kv channel-interacting protein 4; Short=KChIP4; AltName: Full=A-type potassium channel modulatory protein 4; AltName: Full=Calsenilin-like protein; AltName: Full=Potassium channel-interacting protein 4	250	264 bits (675)	2e-69	117/192 (60%)	157/192 (81%)
isotig07998	sp|Q9ES53.1|	UFD1_RAT RecName: Full=Ubiquitin fusion degradation protein 1 homolog; Short=UB fusion protein 1	307	358 bits (919)	6e-98	182/290 (62%)	225/290 (77%)	3/290 (1%)
isotig11479	sp|P08938.1|	PURP_CHICK RecName: Full=Purpurin; Flags: Precursor	196	69.7 bits (169)	3e-11	43/183 (23%)	82/183 (44%)	6/183 (3%)
isotig10825	sp|Q6Q2J0.1|	AOFA_PIG RecName: Full=Amine oxidase [flavin-containing] A; AltName: Full=Monoamine oxidase type A; Short=MAO-A	527	80.1 bits (196)	5e-17	50/167 (29%)	76/167 (45%)
isotig13977	sp|Q9QZ67.2|	PPM1D_MOUSE RecName: Full=Protein phosphatase 1D; AltName: Full=Protein phosphatase 2C isoform delta; Short=PP2C-delta; AltName: Full=Protein phosphatase magnesium-dependent 1 delta; AltName: Full=p53-induced protein phosphatase 1	598	216 bits (550)	1e-55	102/204 (50%)	139/204 (68%)
isotig08763	sp|Q9NXG2.2|	THUM1_HUMAN RecName: Full=THUMP domain-containing protein 1	353	153 bits (387)	2e-36	92/236 (38%)	127/236 (53%)
isotig07744	sp|Q17RS7.2|	GEN_HUMAN RecName: Full=Flap endonuclease GEN homolog 1	908	332 bits (851)	5e-90	200/478 (41%)	262/478 (54%)	68/478 (14%)
isotig11618	sp|Q6IC98.1|	GRAM4_HUMAN RecName: Full=GRAM domain-containing protein 4; AltName: Full=Death-inducing protein	578	101 bits (251)	8e-21	67/224 (29%)	109/224 (48%)	10/224 (4%)
isotig12400	sp|Q68CP4.2|	HGNAT_HUMAN RecName: Full=Heparan-alpha-glucosaminide N-acetyltransferase; AltName: Full=Transmembrane protein 76	663	129 bits (325)	2e-29	57/110 (51%)	81/110 (73%)	1/110 (0%)
isotig08910	sp|Q9R154.1|	S26A4_RAT RecName: Full=Pendrin; AltName: Full=Sodium-independent chloride/iodide transporter; AltName: Full=Solute carrier family 26 member 4	780	62.0 bits (149)	9e-09	36/102 (35%)	54/102 (52%)	1/102 (0%)
isotig14070	sp|Q6AZG6.1|	SYFAA_XENLA RecName: Full=Phenylalanyl-tRNA synthetase alpha chain A; AltName: Full=Phenylalanine--tRNA ligase alpha chain A; Short=PheRS	498	285 bits (729)	2e-83	137/207 (66%)	163/207 (78%)	1/207 (0%)
isotig16209	sp|A9JRX0.1|	MSL1_DANRE RecName: Full=Male-specific lethal 1-like 1; Short=MSL1-like 1; AltName: Full=Male-specific lethal-1 homolog 1; Short=MSL-1	489	94.7 bits (234)	3e-19	56/148 (37%)	86/148 (58%)	4/148 (2%)
isotig10745	sp|Q29RQ5.1|	TRIM9_BOVIN RecName: Full=E3 ubiquitin-protein ligase TRIM9; AltName: Full=Tripartite motif-containing protein 9	710	282 bits (722)	2e-75	152/354 (42%)	210/354 (59%)	24/354 (6%)
isotig09818	sp|O88572.1|	LRP6_MOUSE RecName: Full=Low-density lipoprotein receptor-related protein 6; Short=LRP-6; Flags: Precursor	1613	160 bits (406)	1e-38	90/228 (39%)	124/228 (54%)	4/228 (1%)
isotig14219	sp|Q7D5C5.1|	PPE62_MYCTU RecName: Full=Uncharacterized PPE family protein PPE62; Flags: Precursor	582	62.4 bits (150)	3e-09	57/202 (28%)	83/202 (41%)
isotig07776	sp|Q9ER88.1|	RT29_MOUSE RecName: Full=28S ribosomal protein S29, mitochondrial; Short=MRP-S29; Short=S29mt; AltName: Full=Death-associated protein 3; Short=DAP-3; Flags: Precursor	391	113 bits (282)	5e-48	54/180 (30%)	95/180 (52%)
isotig07843	sp|Q19673.5|	TYR3_CAEEL RecName: Full=Putative tyrosinase-like protein tyr-3; Flags: Precursor	693	107 bits (267)	3e-22	61/170 (35%)	87/170 (51%)	17/170 (10%)
isotig22015	sp|A0JNA8.1|	PAXI1_BOVIN RecName: Full=PAX-interacting protein 1; AltName: Full=PAX transactivation activation domain-interacting protein	984	81.6 bits (200)	1e-15	39/73 (53%)	53/73 (72%)
isotig11726	sp|Q6DJK9.1|	CC130_XENLA RecName: Full=Coiled-coil domain-containing protein 130	384	313 bits (801)	1e-84	146/256 (57%)	192/256 (75%)	1/256 (0%)
isotig11120	sp|Q9NR09.2|	BIRC6_HUMAN RecName: Full=Baculoviral IAP repeat-containing protein 6; AltName: Full=Ubiquitin-conjugating BIR domain enzyme apollon	4857	362 bits (929)	2e-99	192/333 (57%)	237/333 (71%)	13/333 (3%)
isotig10554	sp|Q0V9R4.1|	CCD39_XENTR RecName: Full=Coiled-coil domain-containing protein 39	945	291 bits (744)	3e-92	146/277 (52%)	203/277 (73%)
isotig10617	sp|Q5RBB8.1|	SDS3_PONAB RecName: Full=Sin3 histone deacetylase corepressor complex component SDS3; AltName: Full=Suppressor of defective silencing 3 protein homolog	328	279 bits (714)	2e-74	141/270 (52%)	199/270 (73%)	7/270 (2%)
isotig19011	sp|A4IG72.1|	TGFA1_DANRE RecName: Full=Transforming growth factor-beta receptor-associated protein 1 homolog; Short=TGF-beta receptor-associated protein 1 homolog	863	140 bits (354)	2e-33	78/153 (50%)	102/153 (66%)	1/153 (0%)
isotig10891	sp|Q9SIY8.1|	LAC5_ARATH RecName: Full=Laccase-5; AltName: Full=Benzenediol:oxygen oxidoreductase 5; AltName: Full=Diphenol oxidase 5; AltName: Full=Urishiol oxidase 5; Flags: Precursor	580	64.7 bits (156)	9e-10	25/40 (62%)	32/40 (80%)
isotig07157	sp|Q2KJC9.4|	AL7A1_BOVIN RecName: Full=Alpha-aminoadipic semialdehyde dehydrogenase; Short=Alpha-AASA dehydrogenase; AltName: Full=Aldehyde dehydrogenase family 7 member A1; AltName: Full=Antiquitin-1; AltName: Full=Betaine aldehyde dehydrogenase; AltName: Full=Delta1-piperideine-6-carboxylate dehydrogenase; Short=P6c dehydrogenase; Flags: Precursor	539	780 bits (2013)	0	367/511 (71%)	434/511 (84%)
isotig20015	sp|Q7JUX9.1|	MRRP1_DROME RecName: Full=Mitochondrial ribonuclease P protein 1 homolog; Short=Mitochondrial RNase P protein 1; AltName: Full=RNA (guanine-9-)-methyltransferase domain-containing protein 1; Flags: Precursor	446	103 bits (257)	3e-22	56/126 (44%)	80/126 (63%)	3/126 (2%)
isotig04431	sp|O95453.1|	PARN_HUMAN RecName: Full=Poly(A)-specific ribonuclease PARN; AltName: Full=Deadenylating nuclease; AltName: Full=Deadenylation nuclease; AltName: Full=Polyadenylate-specific ribonuclease	639	563 bits (1451)	e-159	281/555 (50%)	380/555 (68%)	2/555 (0%)
isotig23625	sp|O43818.1|	U3IP2_HUMAN RecName: Full=U3 small nucleolar RNA-interacting protein 2; AltName: Full=RRP9 homolog; AltName: Full=U3 small nucleolar ribonucleoprotein-associated 55 kDa protein; Short=U3 snoRNP-associated 55 kDa protein; Short=U3-55K	475	103 bits (256)	4e-22	45/73 (61%)	55/73 (75%)
isotig11221	sp|Q4V8X4.1|	ACBD6_DANRE RecName: Full=Acyl-CoA-binding domain-containing protein 6	300	193 bits (491)	1e-48	102/244 (41%)	144/244 (59%)
isotig13982	sp|Q9XYL0.1|	CTDS_DICDI RecName: Full=Probable C-terminal domain small phosphatase; AltName: Full=Developmental gene 1148 protein	306	126 bits (317)	2e-57	57/94 (60%)	70/94 (74%)
isotig10123	sp|Q9VCA2.1|	ORCT_DROME RecName: Full=Organic cation transporter protein	548	188 bits (478)	5e-47	112/358 (31%)	187/358 (52%)	17/358 (4%)
isotig07988	sp|Q9JHW4.2|	SELB_MOUSE RecName: Full=Selenocysteine-specific elongation factor; AltName: Full=Elongation factor sec; AltName: Full=Eukaryotic elongation factor, selenocysteine-tRNA-specific; Short=mSelB	583	348 bits (892)	e-169	175/326 (53%)	226/326 (69%)	9/326 (2%)
isotig22729	sp|Q9Y2U5.2|	M3K2_HUMAN RecName: Full=Mitogen-activated protein kinase kinase kinase 2; AltName: Full=MAPK/ERK kinase kinase 2; Short=MEK kinase 2; Short=MEKK 2	619	53.9 bits (128)	3e-07	37/117 (31%)	61/117 (52%)	16/117 (13%)
isotig20176	sp|Q6NYV5.1|	SP30L_DANRE RecName: Full=Histone deacetylase complex subunit SAP30L; AltName: Full=Sin3 corepressor complex subunit SAP30L; AltName: Full=Sin3-associated protein p30-like	178	171 bits (432)	2e-42	83/120 (69%)	98/120 (81%)
isotig13639	sp|Q68FT1.2|	COQ9_RAT RecName: Full=Ubiquinone biosynthesis protein COQ9, mitochondrial; Flags: Precursor	312	145 bits (365)	3e-34	68/155 (43%)	103/155 (66%)	1/155 (0%)
isotig07777	sp|Q6JAN0.1|	GPR98_DANRE RecName: Full=G-protein coupled receptor 98; AltName: Full=Monogenic audiogenic seizure susceptibility protein 1 homolog; AltName: Full=Very large G-protein coupled receptor 1; Flags: Precursor	6199	77.0 bits (188)	4e-13	41/108 (37%)	63/108 (58%)
isotig12151	sp|P50241.2|	ESR1_ORYLA RecName: Full=Estrogen receptor; Short=ER; AltName: Full=ER-alpha; AltName: Full=Estradiol receptor; AltName: Full=Nuclear receptor subfamily 3 group A member 1	620	97.1 bits (240)	1e-19	48/114 (42%)	61/114 (53%)
isotig20259	sp|Q5JTJ3.1|	CA031_HUMAN RecName: Full=Uncharacterized protein C1orf31	125	55.1 bits (131)	1e-07	23/52 (44%)	33/52 (63%)
isotig15995	sp|Q7KM13.1|	HEY_DROME RecName: Full=Hairy/enhancer-of-split related with YRPW motif protein	425	96.3 bits (238)	1e-19	49/132 (37%)	77/132 (58%)
isotig13544	sp|P05183.2|	CP3A2_RAT RecName: Full=Cytochrome P450 3A2; AltName: Full=CYPIIIA2; AltName: Full=Cytochrome P450-PCN2; AltName: Full=Cytochrome P450/6-beta-A; AltName: Full=Testosterone 6-beta-hydroxylase	504	165 bits (418)	1e-42	79/155 (50%)	109/155 (70%)	3/155 (1%)
isotig20785	sp|A2A891.1|	CMTA1_MOUSE RecName: Full=Calmodulin-binding transcription activator 1	1682	70.9 bits (172)	2e-12	34/66 (51%)	43/66 (65%)	1/66 (1%)
isotig13030	sp|P16621.2|	LAR_DROME RecName: Full=Tyrosine-protein phosphatase Lar; AltName: Full=Protein-tyrosine-phosphate phosphohydrolase; AltName: Full=dLAR; Flags: Precursor	2029	130 bits (326)	4e-52	68/171 (39%)	104/171 (60%)	1/171 (0%)
isotig09926	sp|Q9BUQ8.3|	DDX23_HUMAN RecName: Full=Probable ATP-dependent RNA helicase DDX23; AltName: Full=100 kDa U5 snRNP-specific protein; AltName: Full=DEAD box protein 23; AltName: Full=PRP28 homolog; AltName: Full=U5-100kD	820	144 bits (362)	1e-33	66/94 (70%)	78/94 (82%)
isotig04613	sp|Q9VF89.1|	RM09_DROME RecName: Full=39S ribosomal protein L9, mitochondrial; Short=L9mt; Short=MRP-L9; Flags: Precursor	248	69.3 bits (168)	4e-11	60/222 (27%)	103/222 (46%)	11/222 (4%)
isotig08635	sp|P18870.2|	JUN_CHICK RecName: Full=Transcription factor AP-1; AltName: Full=Proto-oncogene c-Jun	314	174 bits (441)	1e-42	118/278 (42%)	155/278 (55%)	16/278 (5%)
isotig05787	sp|P03934.1|	TC1A_CAEEL RecName: Full=Transposable element Tc1 transposase	273	87.4 bits (215)	5e-17	49/109 (44%)	64/109 (58%)	6/109 (5%)
isotig11625	sp|Q0IHW3.1|	SMAG1_XENTR RecName: Full=Protein Smaug homolog 1; Short=Smaug 1; AltName: Full=Sterile alpha motif domain-containing protein 4A	712	147 bits (371)	1e-34	73/163 (44%)	111/163 (68%)	2/163 (1%)
isotig04011	sp|P29120.2|	NEC1_HUMAN RecName: Full=Neuroendocrine convertase 1; Short=NEC 1; AltName: Full=Prohormone convertase 1; AltName: Full=Proprotein convertase 1; Short=PC1; Flags: Precursor	753	548 bits (1412)	0	259/437 (59%)	311/437 (71%)	2/437 (0%)
isotig10719	sp|Q7T3S3.1|	CHSTB_DANRE RecName: Full=Carbohydrate sulfotransferase 11; AltName: Full=Chondroitin 4-O-sulfotransferase 1; AltName: Full=Chondroitin 4-sulfotransferase 1; Short=C4ST-1; Short=C4ST1; Short=zC4ST-1	352	76.6 bits (187)	2e-13	55/218 (25%)	93/218 (42%)	17/218 (7%)
isotig14983	sp|Q8BU30.2|	SYIC_MOUSE RecName: Full=Isoleucyl-tRNA synthetase, cytoplasmic; AltName: Full=Isoleucine--tRNA ligase; Short=IRS; Short=IleRS	1262	185 bits (469)	4e-82	89/122 (72%)	102/122 (83%)	2/122 (1%)
isotig09610	sp|Q9CY16.1|	RT28_MOUSE RecName: Full=28S ribosomal protein S28, mitochondrial; Short=MRP-S28; Short=S28mt; Flags: Precursor	186	107 bits (266)	2e-22	50/100 (50%)	70/100 (70%)
isotig12295	sp|P82916.3|	RT17_BOVIN RecName: Full=28S ribosomal protein S17, mitochondrial; Short=MRP-S17; Short=S17mt	130	79.0 bits (193)	4e-14	38/97 (39%)	61/97 (62%)
isotig01093	sp|Q6Y685.1|	TACC1_MOUSE RecName: Full=Transforming acidic coiled-coil-containing protein 1	774	103 bits (256)	6e-21	53/126 (42%)	80/126 (63%)
isotig15729	sp|P80229.1|	ILEU_PIG RecName: Full=Leukocyte elastase inhibitor; Short=LEI; AltName: Full=Leukocyte neutral proteinase inhibitor; Short=LNPI; AltName: Full=Serpin B1	378	129 bits (323)	2e-29	82/212 (38%)	121/212 (57%)	8/212 (3%)
isotig08532	sp|Q8WZ42.2|	TITIN_HUMAN RecName: Full=Titin; AltName: Full=Connectin; AltName: Full=Rhabdomyosarcoma antigen MU-RMS-40.14	34350	227 bits (578)	2e-69	137/381 (35%)	196/381 (51%)	6/381 (1%)
isotig07333	sp|Q4LE39.2|	ARI4B_HUMAN RecName: Full=AT-rich interactive domain-containing protein 4B; Short=ARID domain-containing protein 4B; AltName: Full=180 kDa Sin3-associated polypeptide; Short=Sin3-associated polypeptide p180; AltName: Full=Breast cancer-associated antigen BRCAA1; AltName: Full=Histone deacetylase complex subunit SAP180; AltName: Full=Retinoblastoma-binding protein 1-like 1	1312	310 bits (793)	3e-83	173/400 (43%)	238/400 (59%)	20/400 (5%)
isotig15227	sp|Q9BSV6.1|	SEN34_HUMAN RecName: Full=tRNA-splicing endonuclease subunit Sen34; AltName: Full=Leukocyte receptor cluster member 5; AltName: Full=tRNA-intron endonuclease Sen34; Short=HsSen34	310	113 bits (282)	1e-24	48/101 (47%)	70/101 (69%)
isotig17010	sp|Q70JS2.2|	KELC_ANOST RecName: Full=Ring canal kelch homolog; AltName: Full=Kelch-like protein 1; Contains: RecName: Full=Kelch short protein	1499	74.7 bits (182)	3e-13	46/135 (34%)	75/135 (55%)	2/135 (1%)
isotig18606	sp|Q9U943.2|	APLP_LOCMI RecName: Full=Apolipophorins; Contains: RecName: Full=Apolipophorin-2; AltName: Full=Apolipophorin II; AltName: Full=apoLp-2; Contains: RecName: Full=Apolipophorin-1; AltName: Full=Apolipophorin I; AltName: Full=apoLp-1; Flags: Precursor	3380	99.0 bits (245)	1e-20	42/85 (49%)	62/85 (72%)
isotig07279	sp|Q0VD48.1|	VPS4B_BOVIN RecName: Full=Vacuolar protein sorting-associated protein 4B	444	506 bits (1302)	e-142	251/327 (76%)	279/327 (85%)
isotig20156	sp|Q8HYB7.1|	PERT_CANFA RecName: Full=Thyroid peroxidase; Short=TPO; Flags: Precursor	933	87.8 bits (216)	2e-17	40/114 (35%)	69/114 (60%)
isotig07729	sp|Q5R511.1|	GRP75_PONAB RecName: Full=Stress-70 protein, mitochondrial; AltName: Full=75 kDa glucose-regulated protein; Short=GRP-75; AltName: Full=Heat shock 70 kDa protein 9; Flags: Precursor	679	637 bits (1642)	0	325/427 (76%)	362/427 (84%)
isotig04861	sp|Q8WU03.1|	GLYL2_HUMAN RecName: Full=Glycine N-acyltransferase-like protein 2; AltName: Full=Acyl-CoA:glycine N-acyltransferase-like protein 2	294	55.8 bits (133)	4e-07	66/269 (24%)	119/269 (44%)	20/269 (7%)
isotig22044	sp|P82596.3|	PLC_HALLA RecName: Full=Perlucin	155	70.5 bits (171)	3e-12	34/84 (40%)	44/84 (52%)	1/84 (1%)
isotig16031	sp|Q8UW76.1|	TBX20_CHICK RecName: Full=T-box transcription factor TBX20; Short=T-box protein 20; Short=cTbx20	440	176 bits (447)	7e-44	95/175 (54%)	114/175 (65%)
isotig08336	sp|Q8TDF5.2|	NETO1_HUMAN RecName: Full=Neuropilin and tolloid-like protein 1; AltName: Full=Brain-specific transmembrane protein containing 2 CUB and 1 LDL-receptor class A domains protein 1; Flags: Precursor	533	58.5 bits (140)	1e-07	39/129 (30%)	66/129 (51%)	1/129 (0%)
isotig08537	sp|O15034.3|	RIMB2_HUMAN RecName: Full=RIMS-binding protein 2; Short=RIM-BP2	1052	82.4 bits (202)	7e-15	40/89 (44%)	58/89 (65%)	5/89 (5%)
isotig17901	sp|A3KG59.1|	P20D2_MOUSE RecName: Full=Peptidase M20 domain-containing protein 2; AltName: Full=Aminoacylase-1-like protein 2	431	172 bits (436)	9e-43	86/168 (51%)	110/168 (65%)	2/168 (1%)
isotig12380	sp|P91791.1|	PPIA_HEMPU RecName: Full=Peptidyl-prolyl cis-trans isomerase; Short=PPIase; AltName: Full=Cyclophilin; AltName: Full=Cyclosporin A-binding protein; AltName: Full=Rotamase	164	289 bits (739)	2e-77	134/164 (81%)	148/164 (90%)
isotig07718	sp|Q7ZV35.1|	MED7_DANRE RecName: Full=Mediator of RNA polymerase II transcription subunit 7; AltName: Full=Cofactor required for Sp1 transcriptional activation subunit 9; Short=CRSP complex subunit 9; AltName: Full=Mediator complex subunit 7	241	248 bits (633)	1e-64	125/198 (63%)	148/198 (74%)	1/198 (0%)
isotig09965	sp|Q9JJT0.1|	RCL1_MOUSE RecName: Full=RNA 3'-terminal phosphate cyclase-like protein	373	310 bits (794)	1e-83	162/267 (60%)	199/267 (74%)
isotig09953	sp|Q9D0S4.1|	NEUL2_MOUSE RecName: Full=Neuralized-like protein 2	285	97.8 bits (242)	1e-19	70/199 (35%)	107/199 (53%)	9/199 (4%)
isotig17718	sp|Q8ITC3.1|	RS19_AEQIR RecName: Full=40S ribosomal protein S19	144	282 bits (721)	9e-76	138/144 (95%)	143/144 (99%)
isotig20032	sp|Q29548.2|	HEXB_PIG RecName: Full=Beta-hexosaminidase subunit beta; AltName: Full=65 kDa epididymal boar protein; AltName: Full=Beta-N-acetylhexosaminidase subunit beta; Short=Hexosaminidase subunit B; AltName: Full=N-acetyl-beta-glucosaminidase subunit beta; Flags: Precursor	531	96.7 bits (239)	4e-20	45/91 (49%)	58/91 (63%)
isotig12702	sp|O09172.1|	GSH0_MOUSE RecName: Full=Glutamate--cysteine ligase regulatory subunit; AltName: Full=GCS light chain; AltName: Full=Gamma-ECS regulatory subunit; AltName: Full=Gamma-glutamylcysteine synthetase regulatory subunit; AltName: Full=Glutamate--cysteine ligase modifier subunit	274	204 bits (520)	4e-52	98/262 (37%)	168/262 (64%)	2/262 (0%)
isotig04879	sp|Q2TA51.1|	KRA55_MOUSE RecName: Full=Keratin-associated protein 5-5	241	65.9 bits (159)	5e-10	45/116 (38%)	50/116 (43%)	5/116 (4%)
isotig09275	sp|Q5M9F1.1|	RBM34_RAT RecName: Full=RNA-binding protein 34; AltName: Full=RNA-binding motif protein 34	428	162 bits (409)	6e-39	87/188 (46%)	123/188 (65%)	1/188 (0%)
isotig08295	sp|Q6PF21.1|	SYMC_XENLA RecName: Full=Methionyl-tRNA synthetase, cytoplasmic; AltName: Full=Methionine--tRNA ligase; Short=MetRS	905	615 bits (1587)	e-175	287/481 (59%)	366/481 (76%)
isotig05301	sp|Q5ZJD3.1|	LSG1_CHICK RecName: Full=Large subunit GTPase 1 homolog	653	289 bits (739)	3e-77	142/259 (54%)	183/259 (70%)	8/259 (3%)
isotig00056	sp|Q642G4.1|	PEX14_RAT RecName: Full=Peroxisomal membrane protein PEX14; AltName: Full=PTS1 receptor-docking protein; AltName: Full=Peroxin-14; AltName: Full=Peroxisomal membrane anchor protein PEX14	376	136 bits (343)	6e-31	82/223 (36%)	120/223 (53%)	5/223 (2%)
isotig16648	sp|Q08C93.1|	ABD12_DANRE RecName: Full=Monoacylglycerol lipase ABHD12; AltName: Full=Abhydrolase domain-containing protein 12	382	207 bits (526)	4e-53	89/175 (50%)	128/175 (73%)
isotig10489	sp|P20061.2|	TCO1_HUMAN RecName: Full=Transcobalamin-1; Short=TC-1; AltName: Full=Transcobalamin I; Short=TC I; Short=TCI; Flags: Precursor	433	57.4 bits (137)	2e-07	81/295 (27%)	119/295 (40%)	37/295 (12%)
isotig10957	sp|Q17LW0.1|	MYO7A_AEDAE RecName: Full=Myosin-VIIa; AltName: Full=Protein crinkled	2163	422 bits (1085)	e-117	203/330 (61%)	260/330 (78%)
isotig13508	sp|Q96PX1.3|	RN157_HUMAN RecName: Full=RING finger protein 157	679	112 bits (280)	2e-24	82/239 (34%)	115/239 (48%)	33/239 (13%)
isotig07493	sp|Q9XZV3.3|	GNAO_GEOCY RecName: Full=Guanine nucleotide-binding protein G(o) subunit alpha	359	390 bits (1003)	e-107	196/359 (54%)	256/359 (71%)
isotig08727	sp|Q08CX2.1|	SH24A_XENTR RecName: Full=SH2 domain-containing protein 4A	453	129 bits (324)	5e-29	92/302 (30%)	147/302 (48%)	3/302 (0%)
isotig23852	sp|P83829.1|	IFT81_RAT RecName: Full=Intraflagellar transport protein 81 homolog; AltName: Full=Carnitine deficiency-associated protein expressed in ventricle 1; Short=CDV-1	675	85.5 bits (210)	8e-17	42/56 (75%)	47/56 (83%)
isotig11887	sp|B0UZC8.1|	VWC2L_DANRE RecName: Full=von Willebrand factor C domain-containing protein 2-like; Flags: Precursor	223	70.9 bits (172)	1e-11	39/88 (44%)	48/88 (54%)	2/88 (2%)
isotig09054	sp|Q58CU0.2|	EAF6_BOVIN RecName: Full=Chromatin modification-related protein MEAF6; Short=MYST/Esa1-associated factor 6; AltName: Full=Esa1-associated factor 6 homolog; Short=Protein EAF6 homolog	191	135 bits (339)	8e-31	81/181 (44%)	98/181 (54%)	7/181 (3%)
isotig16741	sp|Q8K2L8.2|	TTC15_MOUSE RecName: Full=Tetratricopeptide repeat protein 15; Short=TPR repeat protein 15	797	150 bits (379)	5e-36	78/185 (42%)	114/185 (61%)	1/185 (0%)
isotig11672	sp|Q7Z4S6.2|	KI21A_HUMAN RecName: Full=Kinesin-like protein KIF21A; AltName: Full=Kinesin-like protein KIF2; AltName: Full=Renal carcinoma antigen NY-REN-62	1674	382 bits (980)	e-105	195/300 (65%)	233/300 (77%)	2/300 (0%)
isotig20467	sp|Q6DRM0.1|	WRB_DANRE RecName: Full=Tryptophan-rich protein	170	70.5 bits (171)	3e-12	28/63 (44%)	43/63 (68%)
isotig14742	sp|P33981.2|	TTK_HUMAN RecName: Full=Dual specificity protein kinase TTK; AltName: Full=Phosphotyrosine picked threonine-protein kinase; Short=PYT	857	54.7 bits (130)	5e-07	30/72 (41%)	45/72 (62%)
isotig09867	sp|Q9WTR8.1|	PHLP1_RAT RecName: Full=PH domain leucine-rich repeat protein phosphatase 1; AltName: Full=Pleckstrin homology domain-containing family E member 1; Short=PH domain-containing family E member 1; AltName: Full=Suprachiasmatic nucleus circadian oscillatory protein	1696	231 bits (590)	5e-60	140/371 (37%)	208/371 (56%)	4/371 (1%)
isotig21291	sp|Q5UR67.1|	YR617_MIMIV RecName: Full=Uncharacterized protein R617	170	64.7 bits (156)	8e-22	33/60 (55%)	40/60 (66%)
isotig17393	sp|Q8IUZ5.1|	AT2L2_HUMAN RecName: Full=Alanine--glyoxylate aminotransferase 2-like 2	450	181 bits (458)	3e-45	84/152 (55%)	120/152 (78%)	4/152 (2%)
isotig06383	sp|Q2KID2.1|	NTHL1_BOVIN RecName: Full=Endonuclease III-like protein 1	305	160 bits (405)	2e-39	75/121 (61%)	88/121 (72%)
isotig11965	sp|P61859.2|	CALM_NEUCR RecName: Full=Calmodulin; Short=CaM	149	83.6 bits (205)	2e-15	45/138 (32%)	83/138 (60%)	2/138 (1%)
isotig09494	sp|Q54G05.1|	LRRX1_DICDI RecName: Full=Putative leucine-rich repeat-containing protein DDB_G0290503	1492	52.8 bits (125)	7e-14	49/188 (26%)	93/188 (49%)	20/188 (10%)
isotig13850	sp|Q3B7U2.1|	TAF1A_RAT RecName: Full=TATA box-binding protein-associated factor RNA polymerase I subunit A; AltName: Full=TATA box-binding protein-associated factor 1A; Short=TBP-associated factor 1A; AltName: Full=Transcription initiation factor SL1/TIF-IB subunit A	453	90.1 bits (222)	1e-17	61/218 (27%)	106/218 (48%)	7/218 (3%)
isotig09377	sp|P08953.1|	TOLL_DROME RecName: Full=Protein toll; Flags: Precursor	1097	129 bits (323)	5e-29	84/264 (31%)	132/264 (50%)	2/264 (0%)
isotig20288	sp|Q03188.2|	CENPC_HUMAN RecName: Full=Centromere protein C 1; Short=CENP-C 1; AltName: Full=Centromere autoantigen C; AltName: Full=Interphase centromere complex protein 7	943	58.9 bits (141)	9e-09	28/71 (39%)	50/71 (70%)
isotig02244	sp|Q9CXS4.2|	CENPV_MOUSE RecName: Full=Centromere protein V; Short=CENP-V; AltName: Full=Proline-rich protein 6	252	202 bits (514)	2e-51	86/117 (73%)	101/117 (86%)
isotig20583	sp|Q91Z67.2|	FNBP2_MOUSE RecName: Full=SLIT-ROBO Rho GTPase-activating protein 2; Short=srGAP2; AltName: Full=Formin-binding protein 2; AltName: Full=Formin-binding protein 27; Short=FBP-27	1071	80.5 bits (197)	3e-15	36/88 (40%)	64/88 (72%)	2/88 (2%)
isotig10113	sp|Q6IP57.1|	F00BA_XENLA RecName: Full=Protein FAM100B-A	166	93.2 bits (230)	3e-18	56/117 (47%)	72/117 (61%)	2/117 (1%)
isotig04355	sp|O75800.2|	ZMY10_HUMAN RecName: Full=Zinc finger MYND domain-containing protein 10; AltName: Full=Protein BLu	440	370 bits (951)	e-101	173/350 (49%)	247/350 (70%)
isotig12639	sp|Q9VZW5.1|	FMAR_DROME RecName: Full=FMRFamide receptor; Short=DFR; Short=DrmFMRFa-R; AltName: Full=Larval opioid receptor	549	123 bits (309)	1e-27	70/214 (32%)	120/214 (56%)
isotig02557	sp|Q5XGG3.1|	PIHD2_XENTR RecName: Full=PIH1 domain-containing protein 2	321	129 bits (325)	5e-29	81/286 (28%)	141/286 (49%)	3/286 (1%)
isotig02080	sp|P00507.2|	AATM_RAT RecName: Full=Aspartate aminotransferase, mitochondrial; Short=mAspAT; AltName: Full=Fatty acid-binding protein; Short=FABP-1; AltName: Full=Glutamate oxaloacetate transaminase 2; AltName: Full=Plasma membrane-associated fatty acid-binding protein; Short=FABPpm; AltName: Full=Transaminase A; Flags: Precursor	430	355 bits (910)	e-162	162/258 (62%)	204/258 (79%)
isotig15533	sp|Q68FU5.1|	CI085_RAT RecName: Full=Uncharacterized protein C9orf85 homolog	155	68.6 bits (166)	3e-23	31/74 (41%)	47/74 (63%)	1/74 (1%)
isotig10140	sp|Q6NU40.1|	CTF18_XENLA RecName: Full=Chromosome transmission fidelity protein 18 homolog	1000	80.5 bits (197)	2e-25	40/97 (41%)	61/97 (62%)	4/97 (4%)
isotig07449	sp|Q3ZC89.1|	AMPM2_BOVIN RecName: Full=Methionine aminopeptidase 2; Short=MAP 2; Short=MetAP 2; AltName: Full=Peptidase M 2	477	619 bits (1596)	e-176	287/367 (78%)	332/367 (90%)
isotig09713	sp|Q5U2X2.1|	SPAG1_RAT RecName: Full=Sperm-associated antigen 1; AltName: Full=HSD-3.8; AltName: Full=Infertility-related sperm protein Spag-1	893	235 bits (599)	5e-61	128/327 (39%)	182/327 (55%)
isotig07545	sp|Q9Y385.2|	UB2J1_HUMAN RecName: Full=Ubiquitin-conjugating enzyme E2 J1; AltName: Full=Non-canonical ubiquitin-conjugating enzyme 1; Short=NCUBE-1; AltName: Full=Yeast ubiquitin-conjugating enzyme UBC6 homolog E; Short=HsUBC6e	318	75.5 bits (184)	1e-12	54/187 (28%)	83/187 (44%)	9/187 (4%)
isotig02284	sp|Q8SWD4.1|	UBIQ_ENCCU RecName: Full=Ubiquitin; Flags: Precursor	77	150 bits (380)	7e-36	76/76 (100%)	76/76 (100%)
isotig10705	sp|Q6PGD0.2|	APR3_MOUSE RecName: Full=Apoptosis-related protein 3; Short=APR-3; Flags: Precursor	223	107 bits (267)	1e-22	63/186 (33%)	93/186 (50%)	5/186 (2%)
isotig12362	sp|P55809.1|	SCOT1_HUMAN RecName: Full=Succinyl-CoA:3-ketoacid-coenzyme A transferase 1, mitochondrial; AltName: Full=3-oxoacid-CoA transferase 1; AltName: Full=Somatic-type succinyl-CoA:3-oxoacid-CoA-transferase; Short=SCOT-s; Flags: Precursor	520	343 bits (879)	1e-93	168/243 (69%)	195/243 (80%)
isotig19332	sp|Q60803.2|	TRAF3_MOUSE RecName: Full=TNF receptor-associated factor 3; AltName: Full=CD40 receptor-associated factor 1; Short=CRAF1; AltName: Full=TRAFAMN	567	71.6 bits (174)	2e-12	35/107 (32%)	52/107 (48%)
isotig07143	sp|Q01484.3|	ANK2_HUMAN RecName: Full=Ankyrin-2; Short=ANK-2; AltName: Full=Ankyrin-B; AltName: Full=Brain ankyrin; AltName: Full=Non-erythroid ankyrin	3924	574 bits (1480)	e-163	298/578 (51%)	391/578 (67%)	31/578 (5%)
isotig14937	sp|Q08DE5.1|	EI24_BOVIN RecName: Full=Etoposide-induced protein 2.4 homolog	340	91.7 bits (226)	4e-18	45/94 (47%)	60/94 (63%)	6/94 (6%)
isotig07183	sp|Q16960.1|	DYI3_ANTCR RecName: Full=Dynein intermediate chain 3, ciliary	597	838 bits (2166)	0	391/518 (75%)	445/518 (85%)
isotig00659	sp|Q9WUW9.2|	S1C2A_RAT RecName: Full=Sulfotransferase 1C2A; Short=ST1C2A; Short=rSULT1C2A; AltName: Full=Sulfotransferase K2	296	145 bits (367)	8e-34	90/261 (34%)	141/261 (54%)	12/261 (4%)
isotig15138	sp|Q8NDM7.3|	WDR96_HUMAN RecName: Full=WD repeat-containing protein 96	1665	95.5 bits (236)	2e-19	54/146 (36%)	94/146 (64%)	1/146 (0%)
isotig16446	sp|A4QNP7.1|	DMTA2_XENTR RecName: Full=Doublesex- and mab-3-related transcription factor A2; AltName: Full=Doublesex- and mab-3-related transcription factor 5	437	79.7 bits (195)	1e-14	66/163 (40%)	90/163 (55%)	30/163 (18%)
isotig08178	sp|O96952.1|	THIO_GEOCY RecName: Full=Thioredoxin; Short=Trx	106	124 bits (311)	2e-27	64/102 (62%)	78/102 (76%)	3/102 (2%)
isotig03873	sp|P22758.2|	TGM1_RABIT RecName: Full=Protein-glutamine gamma-glutamyltransferase K; AltName: Full=Epidermal TGase; AltName: Full=Transglutaminase K; Short=TG(K); Short=TGK; Short=TGase K; AltName: Full=Transglutaminase-1; Short=TGase-1	836	63.5 bits (153)	8e-09	38/152 (25%)	73/152 (48%)
isotig17470	sp|Q6DC02.1|	KCD15_DANRE RecName: Full=BTB/POZ domain-containing protein kctd15	257	66.6 bits (161)	8e-11	30/48 (62%)	38/48 (79%)
isotig19462	sp|Q3TVW5.2|	TCHP_MOUSE RecName: Full=Trichoplein keratin filament-binding protein; Short=Protein TCHP; AltName: Full=Mitochondrial protein with oncostatic activity; Short=Mitostatin	497	127 bits (319)	2e-29	70/151 (46%)	93/151 (61%)	1/151 (0%)
isotig17449	sp|A2AR50.2|	RGPS1_MOUSE RecName: Full=Ras-specific guanine nucleotide-releasing factor RalGPS1; AltName: Full=Ral GEF with PH domain and SH3-binding motif 1; AltName: Full=Ral guanine nucleotide exchange factor 2; Short=RalGEF 2; AltName: Full=RalA exchange factor RalGPS1	585	151 bits (381)	2e-36	93/186 (50%)	120/186 (64%)	9/186 (4%)
isotig10629	sp|O35343.1|	IMA4_MOUSE RecName: Full=Importin subunit alpha-4; AltName: Full=Importin alpha Q1; Short=Qip1; AltName: Full=Karyopherin subunit alpha-4	521	97.4 bits (241)	1e-19	45/77 (58%)	62/77 (80%)	2/77 (2%)
isotig20855	sp|O08746.1|	MATN2_MOUSE RecName: Full=Matrilin-2; Flags: Precursor	956	82.4 bits (202)	7e-16	43/126 (34%)	66/126 (52%)	4/126 (3%)
isotig19289	sp|Q684R7.1|	FREM1_MOUSE RecName: Full=FRAS1-related extracellular matrix protein 1; AltName: Full=Protein QBRICK; Flags: Precursor	2191	43.9 bits (102)	3e-07	16/37 (43%)	23/37 (62%)
isotig14091	sp|Q8SPK1.1|	CP4AO_PIG RecName: Full=Cytochrome P450 4A24; AltName: Full=CYPIVA24; AltName: Full=Fatty acid omega-hydroxylase	504	187 bits (474)	8e-51	87/201 (43%)	135/201 (67%)	1/201 (0%)
isotig13062	sp|Q9VXF1.4|	PP2B3_DROME RecName: Full=Serine/threonine-protein phosphatase 2B catalytic subunit 3; AltName: Full=Calmodulin-dependent calcineurin A3 subunit	584	426 bits (1095)	e-119	209/255 (81%)	223/255 (87%)
isotig11051	sp|Q14680.3|	MELK_HUMAN RecName: Full=Maternal embryonic leucine zipper kinase; Short=hMELK; AltName: Full=Protein kinase PK38; Short=hPK38	651	400 bits (1029)	e-111	188/270 (69%)	218/270 (80%)
isotig11697	sp|Q8C1F4.1|	CGAT2_MOUSE RecName: Full=Chondroitin sulfate N-acetylgalactosaminyltransferase 2; AltName: Full=Chondroitin beta-1,4-N-acetylgalactosaminyltransferase 2; Short=Beta4GalNAcT-2; Short=GalNAcT-2	542	63.5 bits (153)	2e-09	48/181 (26%)	91/181 (50%)	5/181 (2%)
isotig21990	sp|Q9BZ29.2|	DOCK9_HUMAN RecName: Full=Dedicator of cytokinesis protein 9; AltName: Full=Cdc42 guanine nucleotide exchange factor zizimin-1	2069	94.4 bits (233)	2e-19	53/121 (43%)	73/121 (60%)	2/121 (1%)
isotig14109	sp|Q61091.2|	FZD8_MOUSE RecName: Full=Frizzled-8; Short=Fz-8; Short=mFz8; Flags: Precursor	685	209 bits (532)	1e-53	95/150 (63%)	118/150 (78%)	4/150 (2%)
isotig11568	sp|Q9UTA8.1|	YL8A_SCHPO RecName: Full=Uncharacterized methyltransferase-like C25B8.10	256	126 bits (316)	2e-28	73/217 (33%)	117/217 (53%)	4/217 (1%)
isotig09446	sp|Q5R7A2.1|	ALG1_PONAB RecName: Full=Chitobiosyldiphosphodolichol beta-mannosyltransferase; AltName: Full=Asparagine-linked glycosylation protein 1 homolog; AltName: Full=Beta-1,4-mannosyltransferase; AltName: Full=GDP-Man:GlcNAc2-PP-dolichol mannosyltransferase; AltName: Full=GDP-mannose-dolichol diphosphochitobiose mannosyltransferase	464	354 bits (909)	6e-97	181/347 (52%)	234/347 (67%)	5/347 (1%)
isotig21302	sp|Q9VYD7.1|	TIM9_DROME RecName: Full=Mitochondrial import inner membrane translocase subunit Tim9	95	71.2 bits (173)	2e-12	35/88 (39%)	52/88 (59%)	4/88 (4%)
isotig13247	sp|Q6NZW0.1|	C102A_DANRE RecName: Full=Coiled-coil domain-containing protein 102A	581	97.4 bits (241)	9e-20	56/146 (38%)	74/146 (50%)	11/146 (7%)
isotig07118	sp|Q9ER58.1|	TICN2_MOUSE RecName: Full=Testican-2; AltName: Full=SPARC/osteonectin, CWCV, and Kazal-like domains proteoglycan 2; Flags: Precursor	423	108 bits (270)	2e-22	82/316 (25%)	125/316 (39%)	5/316 (1%)
isotig18511	sp|Q924I2.2|	M4K3_RAT RecName: Full=Mitogen-activated protein kinase kinase kinase kinase 3; AltName: Full=Germinal center kinase-related protein kinase; Short=GLK; AltName: Full=MAPK/ERK kinase kinase kinase 3; Short=MEK kinase kinase 3; Short=MEKKK 3	873	217 bits (553)	2e-56	100/116 (86%)	112/116 (96%)
isotig06557	sp|Q8C8R3.2|	ANK2_MOUSE RecName: Full=Ankyrin-2; Short=ANK-2; AltName: Full=Brain ankyrin	3898	90.1 bits (222)	3e-18	43/65 (66%)	52/65 (80%)
isotig14407	sp|Q08DR0.1|	PHF6_BOVIN RecName: Full=PHD finger protein 6	365	69.3 bits (168)	2e-11	52/164 (31%)	77/164 (46%)	3/164 (1%)
isotig08208	sp|Q07722.1|	PLCB4_BOVIN RecName: Full=1-phosphatidylinositol-4,5-bisphosphate phosphodiesterase beta-4; AltName: Full=PCL-C1; AltName: Full=Phosphoinositide phospholipase C-beta-4; AltName: Full=Phospholipase C-beta-4; Short=PLC-beta-4	1023	222 bits (566)	7e-71	129/308 (41%)	178/308 (57%)	1/308 (0%)
isotig16856	sp|P80276.2|	ALDR_PIG RecName: Full=Aldose reductase; Short=AR; AltName: Full=Aldehyde reductase	316	113 bits (283)	6e-25	62/128 (48%)	79/128 (61%)	1/128 (0%)
isotig08391	sp|Q8IZH2.1|	XRN1_HUMAN RecName: Full=5'-3' exoribonuclease 1; AltName: Full=Strand-exchange protein 1 homolog	1706	488 bits (1255)	e-137	250/411 (60%)	298/411 (72%)	8/411 (1%)
isotig08569	sp|Q8R3N1.2|	NOP14_MOUSE RecName: Full=Nucleolar protein 14; AltName: Full=Nucleolar complex protein 14	860	221 bits (562)	5e-63	126/256 (49%)	172/256 (67%)	7/256 (2%)
isotig20481	sp|Q0IH86.1|	SLX1_XENLA RecName: Full=Structure-specific endonuclease subunit slx1; AltName: Full=GIY-YIG domain-containing protein 1	282	157 bits (396)	2e-38	68/95 (71%)	79/95 (83%)
isotig19728	sp|Q8BXA7.3|	PHLP2_MOUSE RecName: Full=PH domain leucine-rich repeat-containing protein phosphatase 2; AltName: Full=PH domain leucine-rich repeat-containing protein phosphatase-like; Short=PHLPP-like	1320	63.5 bits (153)	4e-10	29/69 (42%)	47/69 (68%)
isotig04045	sp|Q7SYR1.1|	OSGEP_XENLA RecName: Full=Probable tRNA threonylcarbamoyladenosine biosynthesis protein osgep; AltName: Full=t(6)A37 threonylcarbamoyladenosine biosynthesis protein osgep	335	567 bits (1461)	e-160	269/334 (80%)	309/334 (92%)
isotig19113	sp|P18052.3|	PTPRA_MOUSE RecName: Full=Receptor-type tyrosine-protein phosphatase alpha; Short=Protein-tyrosine phosphatase alpha; Short=R-PTP-alpha; AltName: Full=LCA-related phosphatase; AltName: Full=PTPTY-28; Flags: Precursor	829	37.4 bits (85)	3e-07	14/41 (34%)	26/41 (63%)
isotig12954	sp|P62318.1|	SMD3_HUMAN RecName: Full=Small nuclear ribonucleoprotein Sm D3; Short=Sm-D3; AltName: Full=snRNP core protein D3	126	157 bits (396)	1e-37	88/133 (66%)	95/133 (71%)
isotig07003	sp|P35224.1|	CTNB_URECA RecName: Full=Catenin beta; AltName: Full=Beta-catenin	818	1186 bits (3067)	0	642/848 (75%)	702/848 (82%)	12/848 (1%)
isotig06451	sp|Q32NR4.1|	TTC29_XENLA RecName: Full=Tetratricopeptide repeat protein 29; Short=TPR repeat protein 29	487	115 bits (287)	1e-25	56/134 (41%)	87/134 (64%)
isotig09540	sp|Q2KJ84.1|	TMED5_BOVIN RecName: Full=Transmembrane emp24 domain-containing protein 5; Flags: Precursor	226	171 bits (432)	1e-41	89/219 (40%)	133/219 (60%)	10/219 (4%)
isotig07198	sp|Q3SZ52.1|	UB2V1_BOVIN RecName: Full=Ubiquitin-conjugating enzyme E2 variant 1; Short=UEV-1	147	132 bits (333)	9e-30	65/135 (48%)	87/135 (64%)	2/135 (1%)
isotig11696	sp|O94788.3|	AL1A2_HUMAN RecName: Full=Retinal dehydrogenase 2; Short=RALDH 2; Short=RalDH2; AltName: Full=Aldehyde dehydrogenase family 1 member A2; AltName: Full=Retinaldehyde-specific dehydrogenase type 2; Short=RALDH(II)	518	282 bits (721)	2e-75	128/202 (63%)	166/202 (82%)
isotig17541	sp|A6H8I0.1|	UBP22_DANRE RecName: Full=Ubiquitin carboxyl-terminal hydrolase 22; AltName: Full=Deubiquitinating enzyme 22; AltName: Full=Ubiquitin thiolesterase 22; AltName: Full=Ubiquitin-specific-processing protease 22	506	166 bits (420)	7e-41	67/145 (46%)	101/145 (69%)
isotig08160	sp|Q8C2P3.1|	DUS1L_MOUSE RecName: Full=tRNA-dihydrouridine synthase 1-like	475	544 bits (1401)	e-154	256/433 (59%)	328/433 (75%)	3/433 (0%)
isotig08213	sp|Q9DBU6.1|	RSRC1_MOUSE RecName: Full=Serine/Arginine-related protein 53; Short=SRrp53; AltName: Full=Arginine/serine-rich coiled-coil protein 1	334	62.0 bits (149)	1e-08	43/170 (25%)	76/170 (44%)	18/170 (10%)
isotig23589	sp|Q13813.3|	SPTA2_HUMAN RecName: Full=Spectrin alpha chain, brain; AltName: Full=Alpha-II spectrin; AltName: Full=Fodrin alpha chain; AltName: Full=Spectrin, non-erythroid alpha chain	2472	55.1 bits (131)	1e-07	30/91 (32%)	50/91 (54%)
isotig14507	sp|Q5FVF1.1|	F10C1_RAT RecName: Full=Protein FRA10AC1 homolog	315	245 bits (626)	2e-64	117/191 (61%)	141/191 (73%)
isotig20047	sp|Q24157.2|	BRN_DROME RecName: Full=Beta-1,3-galactosyltransferase brn; AltName: Full=Brainiac protein; AltName: Full=Neurogenic secreted-signaling protein brn	325	63.2 bits (152)	5e-10	33/95 (34%)	52/95 (54%)	1/95 (1%)
isotig07908	sp|Q28GL6.1|	S7A6O_XENTR RecName: Full=Probable RNA polymerase II nuclear localization protein SLC7A6OS; AltName: Full=Solute carrier family 7 member 6 opposite strand transcript homolog	314	45.1 bits (105)	9e-12	48/213 (22%)	103/213 (48%)	16/213 (7%)
isotig04753	sp|Q811S7.1|	UBIP1_MOUSE RecName: Full=Upstream-binding protein 1; AltName: Full=Nuclear factor 2d9; Short=NF2d9	540	249 bits (636)	2e-65	125/238 (52%)	171/238 (71%)	15/238 (6%)
isotig15596	sp|P86854.1|	PLCL_MYTGA RecName: Full=Perlucin-like protein; Flags: Precursor	156	57.4 bits (137)	7e-08	38/138 (27%)	66/138 (47%)	4/138 (2%)
isotig07860	sp|O88873.1|	GMEB2_RAT RecName: Full=Glucocorticoid modulatory element-binding protein 2; Short=GMEB-2	529	85.5 bits (210)	1e-15	39/99 (39%)	60/99 (60%)
isotig13958	sp|Q9QZB9.1|	DCTN5_MOUSE RecName: Full=Dynactin subunit 5; AltName: Full=Dynactin subunit p25	182	280 bits (715)	8e-75	132/176 (75%)	146/176 (82%)
isotig09344	sp|Q925N0.2|	SFXN5_MOUSE RecName: Full=Sideroflexin-5	342	268 bits (686)	4e-71	137/273 (50%)	182/273 (66%)
isotig09348	sp|Q60ZR7.1|	RIC3_CAEBR RecName: Full=Resistance to inhibitors of cholinesterase protein 3	385	86.7 bits (213)	3e-16	64/227 (28%)	102/227 (44%)	6/227 (2%)
isotig14570	sp|Q7M370.1|	AAAD_RABIT RecName: Full=Arylacetamide deacetylase; AltName: Full=50 kDa microsomal esterase/N-deacetylase	398	150 bits (379)	7e-36	88/208 (42%)	125/208 (60%)	4/208 (1%)
isotig10421	sp|Q9Y333.1|	LSM2_HUMAN RecName: Full=U6 snRNA-associated Sm-like protein LSm2; AltName: Full=Protein G7b; AltName: Full=Small nuclear ribonuclear protein D homolog; AltName: Full=snRNP core Sm-like protein Sm-x5	95	181 bits (460)	6e-45	89/95 (93%)	93/95 (97%)
isotig12021	sp|Q1W674.1|	HXK2_PIG RecName: Full=Hexokinase-2; AltName: Full=Hexokinase type II; Short=HK II	917	112 bits (280)	2e-34	58/119 (48%)	78/119 (65%)
isotig03356	sp|A6H782.1|	TEKT3_BOVIN RecName: Full=Tektin-3	490	159 bits (401)	3e-55	105/250 (42%)	132/250 (52%)	14/250 (5%)
isotig09223	sp|Q2TBN5.1|	COMD9_BOVIN RecName: Full=COMM domain-containing protein 9	198	159 bits (401)	1e-42	76/128 (59%)	102/128 (79%)
isotig14950	sp|Q61214.1|	DYR1A_MOUSE RecName: Full=Dual specificity tyrosine-phosphorylation-regulated kinase 1A; AltName: Full=Dual specificity YAK1-related kinase; AltName: Full=MP86; AltName: Full=Protein kinase minibrain homolog; Short=MNBH	763	408 bits (1048)	e-113	197/221 (89%)	212/221 (95%)
isotig04889	sp|Q8C7E9.2|	CSTFT_MOUSE RecName: Full=Cleavage stimulation factor subunit 2 tau variant; AltName: Full=CF-1 64 kDa subunit tau variant; AltName: Full=Cleavage stimulation factor 64 kDa subunit tau variant; Short=CSTF 64 kDa subunit tau variant; AltName: Full=TauCstF-64	632	66.2 bits (160)	3e-10	38/62 (61%)	47/62 (75%)	2/62 (3%)
isotig09086	sp|Q9DCM4.2|	DNAL4_MOUSE RecName: Full=Dynein light chain 4, axonemal	105	171 bits (432)	1e-41	73/105 (69%)	92/105 (87%)
isotig07388	sp|Q9VA73.1|	CMC_DROME RecName: Full=Calcium-binding mitochondrial carrier protein Aralar1	695	724 bits (1870)	0	376/663 (56%)	473/663 (71%)	7/663 (1%)
isotig09319	sp|Q5TGI0.2|	CF168_HUMAN RecName: Full=Uncharacterized protein C6orf168	409	143 bits (361)	2e-33	78/241 (32%)	138/241 (57%)	6/241 (2%)
isotig17134	sp|O43236.1|	SEPT4_HUMAN RecName: Full=Septin-4; AltName: Full=Apoptosis-related protein in the TGF-beta signaling pathway; Short=ARTS; AltName: Full=Bradeion beta; AltName: Full=Brain protein H5; AltName: Full=CE5B3 beta; AltName: Full=Cell division control-related protein 2; Short=hCDCREL-2; AltName: Full=Cerebral protein 7; AltName: Full=Peanut-like protein 2	478	151 bits (381)	3e-36	86/172 (50%)	111/172 (64%)	4/172 (2%)
isotig03935	sp|Q04205.2|	TENS_CHICK RecName: Full=Tensin	1744	419 bits (1078)	e-116	214/445 (48%)	299/445 (67%)	3/445 (0%)
isotig17150	sp|Q8QGW7.1|	LITAF_CHICK RecName: Full=Lipopolysaccharide-induced tumor necrosis factor-alpha factor homolog; Short=LPS-induced TNF-alpha factor homolog; AltName: Full=Small integral membrane protein of lysosome/late endosome	148	57.0 bits (136)	7e-08	27/75 (36%)	34/75 (45%)	1/75 (1%)
isotig00127	sp|P22700.2|	ATC1_DROME RecName: Full=Calcium-transporting ATPase sarcoplasmic/endoplasmic reticulum type; AltName: Full=Calcium ATPase at 60A; AltName: Full=Calcium pump	1020	1396 bits (3614)	0	696/921 (75%)	784/921 (85%)	1/921 (0%)
isotig10005	sp|P00491.2|	PNPH_HUMAN RecName: Full=Purine nucleoside phosphorylase; Short=PNP; AltName: Full=Inosine phosphorylase	289	318 bits (816)	3e-86	151/282 (53%)	201/282 (71%)
isotig07330	sp|Q29RL1.2|	CF165_BOVIN RecName: Full=UPF0704 protein C6orf165 homolog	622	756 bits (1952)	0	384/625 (61%)	481/625 (76%)	1/625 (0%)
isotig15165	sp|Q8N7Z2.2|	GG6L1_HUMAN RecName: Full=Golgin subfamily A member 6-like protein 1	621	67.4 bits (163)	7e-11	63/207 (30%)	98/207 (47%)	22/207 (10%)
isotig07817	sp|B2GUW6.1|	AEN_RAT RecName: Full=Apoptosis-enhancing nuclease; AltName: Full=Interferon-stimulated 20 kDa exonuclease-like 1	332	170 bits (431)	2e-41	88/207 (42%)	133/207 (64%)	2/207 (0%)
isotig05041	sp|Q99N89.1|	RM43_MOUSE RecName: Full=39S ribosomal protein L43, mitochondrial; Short=L43mt; Short=MRP-L43; AltName: Full=Mitochondrial ribosomal protein bMRP36a; Flags: Precursor	183	93.2 bits (230)	2e-25	47/89 (52%)	58/89 (65%)
isotig10869	sp|Q4KKZ1.1|	CA158_MOUSE RecName: Full=Uncharacterized protein C1orf158 homolog	194	130 bits (327)	1e-29	71/180 (39%)	99/180 (55%)	1/180 (0%)
isotig14993	sp|Q9W0Y8.5|	SCN60_DROME RecName: Full=Sodium channel protein 60E; AltName: Full=Drosophila ion channel 60; AltName: Full=Drosophila sodium channel 1; AltName: Full=Protein smell-impaired 60E; AltName: Full=Sodium channel 2; Short=DmNav2	2821	95.1 bits (235)	3e-19	38/57 (66%)	46/57 (80%)	4/57 (7%)
isotig18774	sp|Q6INC1.1|	TT21B_XENLA RecName: Full=Tetratricopeptide repeat protein 21B; Short=TPR repeat protein 21B	1312	151 bits (381)	2e-36	75/137 (54%)	97/137 (70%)
isotig17630	sp|P51958.1|	CDK1_CARAU RecName: Full=Cyclin-dependent kinase 1; Short=CDK1; AltName: Full=Cell division control protein 2 homolog; AltName: Full=Cell division protein kinase 1; AltName: Full=p34 protein kinase	302	170 bits (431)	3e-46	79/120 (65%)	94/120 (78%)
isotig10334	sp|Q9WUU8.1|	TNIP1_MOUSE RecName: Full=TNFAIP3-interacting protein 1; AltName: Full=A20-binding inhibitor of NF-kappa-B activation; Short=ABIN; AltName: Full=Nef-associated factor 1; Short=Naf1; AltName: Full=Virion-associated nuclear shuttling protein; Short=VAN; Short=mVAN	647	90.9 bits (224)	1e-17	61/233 (26%)	111/233 (47%)	23/233 (9%)
isotig09071	sp|O01404.2|	PHM_DROME RecName: Full=Peptidylglycine alpha-hydroxylating monooxygenase; Short=dPHM; Flags: Precursor	365	307 bits (787)	9e-83	159/303 (52%)	193/303 (63%)	8/303 (2%)
isotig09326	sp|Q7Z7A1.2|	CE110_HUMAN RecName: Full=Centriolin; AltName: Full=Centrosomal protein 1; AltName: Full=Centrosomal protein of 110 kDa; Short=Cep110	2325	232 bits (591)	4e-60	124/410 (30%)	225/410 (54%)
isotig16865	sp|B9A8D7.1|	SPI2_CRAVI RecName: Full=Serine protease inhibitor Cvsi-2; Flags: Precursor	85	60.5 bits (145)	6e-09	29/72 (40%)	38/72 (52%)	1/72 (1%)
isotig10435	sp|P98203.2|	ARVC_MOUSE RecName: Full=Armadillo repeat protein deleted in velo-cardio-facial syndrome homolog	962	242 bits (617)	3e-63	131/264 (49%)	170/264 (64%)	6/264 (2%)
isotig05059	sp|Q7ZXE2.1|	CELF2_XENLA RecName: Full=CUGBP Elav-like family member 2; Short=CELF-2; AltName: Full=Bruno-like protein 3; AltName: Full=CUG triplet repeat RNA-binding protein 2; Short=CUG-BP2; AltName: Full=CUG-BP- and ETR-3-like factor 2; AltName: Full=ELAV-type RNA-binding protein 3; Short=ETR-3; AltName: Full=RNA-binding protein BRUNOL-3	536	155 bits (392)	4e-69	79/131 (60%)	94/131 (71%)	2/131 (1%)
isotig11558	sp|Q6SR68.1|	OTP_HELTB RecName: Full=Homeobox protein orthopedia	363	115 bits (288)	4e-25	76/174 (43%)	95/174 (54%)	29/174 (16%)
isotig16020	sp|P0CJ20.1|	VP9_LYCMC RecName: Full=Venom protein 9.1; Flags: Precursor	80	55.8 bits (133)	2e-07	25/71 (35%)	36/71 (50%)
isotig12603	sp|P62909.1|	RS3_RAT RecName: Full=40S ribosomal protein S3	243	348 bits (892)	3e-95	182/238 (76%)	200/238 (84%)	4/238 (1%)
isotig08099	sp|P91929.2|	NDUAA_DROME RecName: Full=NADH dehydrogenase [ubiquinone] 1 alpha subcomplex subunit 10, mitochondrial; AltName: Full=Complex I-42kD; Short=CI-42kD; AltName: Full=NADH-ubiquinone oxidoreductase 42 kDa subunit; Flags: Precursor	407	170 bits (431)	2e-41	106/339 (31%)	172/339 (50%)	2/339 (0%)
isotig08549	sp|Q07G10.2|	ALKB8_XENTR RecName: Full=Alkylated DNA repair protein alkB homolog 8; AltName: Full=Probable alpha-ketoglutarate-dependent dioxygenase ABH8; AltName: Full=S-adenosyl-L-methionine-dependent tRNA methyltransferase ABH8	628	439 bits (1129)	e-126	218/423 (51%)	295/423 (69%)	14/423 (3%)
isotig08791	sp|Q6NZQ0.2|	CP093_MOUSE RecName: Full=Coiled-coil domain-containing protein C16orf93 homolog	333	173 bits (438)	3e-42	89/273 (32%)	151/273 (55%)	6/273 (2%)
isotig08955	sp|Q9UHN6.1|	TMEM2_HUMAN RecName: Full=Transmembrane protein 2	1383	96.7 bits (239)	3e-19	85/332 (25%)	148/332 (44%)	13/332 (3%)
isotig10788	sp|Q3MHE8.1|	SRPR_BOVIN RecName: Full=Signal recognition particle receptor subunit alpha; Short=SR-alpha; AltName: Full=Docking protein alpha; Short=DP-alpha	639	78.6 bits (192)	6e-14	38/46 (82%)	43/46 (93%)
isotig20722	sp|Q8JHV9.1|	BIR7A_XENLA RecName: Full=Baculoviral IAP repeat-containing protein 7-A; AltName: Full=E3 ubiquitin-protein ligase EIAP-A; AltName: Full=Embryonic/Egg IAP; Short=xEIAP/XLX; AltName: Full=Inhibitor of apoptosis-like protein; Short=IAP-like protein; AltName: Full=XIAP homolog XLX; Short=XLX	401	74.7 bits (182)	1e-13	37/119 (31%)	61/119 (51%)
isotig11188	sp|Q9NWF9.3|	RN216_HUMAN RecName: Full=E3 ubiquitin-protein ligase RNF216; AltName: Full=RING finger protein 216; AltName: Full=Triad domain-containing protein 3; AltName: Full=Ubiquitin-conjugating enzyme 7-interacting protein 1; AltName: Full=Zinc finger protein inhibiting NF-kappa-B	866	326 bits (836)	1e-88	151/302 (50%)	199/302 (65%)	1/302 (0%)
isotig16642	sp|Q5SPF7.1|	UN93A_DANRE RecName: Full=Protein unc-93 homolog A; Short=Unc-93A	465	63.2 bits (152)	1e-09	25/63 (39%)	37/63 (58%)
isotig16374	sp|P78524.3|	ST5_HUMAN RecName: Full=Suppression of tumorigenicity 5 protein; AltName: Full=DENN domain-containing protein 2B; AltName: Full=HeLa tumor suppression 1	1137	155 bits (392)	2e-37	80/198 (40%)	125/198 (63%)	9/198 (4%)
isotig15949	sp|Q8CE90.1|	MP2K7_MOUSE RecName: Full=Dual specificity mitogen-activated protein kinase kinase 7; Short=MAP kinase kinase 7; Short=MAPKK 7; AltName: Full=JNK-activating kinase 2; AltName: Full=MAPK/ERK kinase 7; Short=MEK 7; AltName: Full=c-Jun N-terminal kinase kinase 2; Short=JNK kinase 2; Short=JNKK 2	535	108 bits (270)	2e-23	74/191 (38%)	101/191 (52%)	4/191 (2%)
isotig12599	sp|Q80T85.2|	DCAF5_MOUSE RecName: Full=DDB1- and CUL4-associated factor 5; AltName: Full=WD repeat-containing protein 22	946	214 bits (546)	4e-55	105/177 (59%)	129/177 (72%)	3/177 (1%)
isotig17126	sp|P46872.1|	KRP85_STRPU RecName: Full=Kinesin-II 85 kDa subunit; AltName: Full=KRP-85/95 85 kDa subunit	699	241 bits (616)	1e-63	117/150 (78%)	129/150 (86%)
isotig13128	sp|Q5F3N1.3|	PIMT_CHICK RecName: Full=Protein-L-isoaspartate(D-aspartate) O-methyltransferase; Short=PIMT; AltName: Full=L-isoaspartyl protein carboxyl methyltransferase; AltName: Full=Protein L-isoaspartyl/D-aspartyl methyltransferase; AltName: Full=Protein-beta-aspartate methyltransferase	228	209 bits (531)	2e-53	104/165 (63%)	131/165 (79%)	2/165 (1%)
isotig18591	sp|Q05481.2|	ZNF91_HUMAN RecName: Full=Zinc finger protein 91; AltName: Full=Zinc finger protein HPF7; AltName: Full=Zinc finger protein HTF10	1191	95.9 bits (237)	4e-34	46/113 (40%)	63/113 (55%)	9/113 (7%)
isotig17209	sp|Q9BU79.1|	CG023_HUMAN RecName: Full=Transmembrane protein C7orf23	118	84.7 bits (208)	3e-16	38/91 (41%)	59/91 (64%)
isotig09027	sp|P26221.2|	GUN4_THEFU RecName: Full=Endoglucanase E-4; AltName: Full=Cellulase E-4; AltName: Full=Cellulase E4; AltName: Full=Endo-1,4-beta-glucanase E-4; Flags: Precursor	880	342 bits (877)	3e-93	187/425 (44%)	242/425 (56%)	21/425 (4%)
isotig10348	sp|Q92506.2|	DHB8_HUMAN RecName: Full=Estradiol 17-beta-dehydrogenase 8; AltName: Full=17-beta-hydroxysteroid dehydrogenase 8; Short=17-beta-HSD 8; AltName: Full=3-oxoacyl-[acyl-carrier-protein] reductase; AltName: Full=Protein Ke6; Short=Ke-6; AltName: Full=Really interesting new gene 2 protein; AltName: Full=Testosterone 17-beta-dehydrogenase 8	261	218 bits (555)	5e-56	121/241 (50%)	157/241 (65%)	9/241 (3%)
isotig09566	sp|Q9BY12.1|	SCAPE_HUMAN RecName: Full=S phase cyclin A-associated protein in the endoplasmic reticulum; Short=S phase cyclin A-associated protein in the ER; AltName: Full=Zinc finger protein 291	1399	170 bits (430)	2e-41	121/304 (39%)	155/304 (50%)	10/304 (3%)
isotig05121	sp|Q58CN9.1|	NAPEP_BOVIN RecName: Full=N-acyl-phosphatidylethanolamine-hydrolyzing phospholipase D; Short=N-acyl phosphatidylethanolamine phospholipase D; Short=NAPE-PLD; Short=NAPE-hydrolyzing phospholipase D	392	135 bits (339)	4e-31	72/179 (40%)	101/179 (56%)	4/179 (2%)
isotig23917	sp|Q6P0C6.1|	LHPL2_DANRE RecName: Full=Lipoma HMGIC fusion partner-like 2 protein	225	70.1 bits (170)	4e-12	29/57 (50%)	43/57 (75%)
isotig05561	sp|Q60803.2|	TRAF3_MOUSE RecName: Full=TNF receptor-associated factor 3; AltName: Full=CD40 receptor-associated factor 1; Short=CRAF1; AltName: Full=TRAFAMN	567	165 bits (417)	7e-55	71/117 (60%)	96/117 (82%)
isotig14561	sp|Q6NXY1.1|	WDR67_MOUSE RecName: Full=WD repeat-containing protein 67; AltName: Full=Protein 4-B-3	996	242 bits (618)	1e-63	113/174 (64%)	145/174 (83%)
isotig17084	sp|P43003.1|	EAA1_HUMAN RecName: Full=Excitatory amino acid transporter 1; AltName: Full=Sodium-dependent glutamate/aspartate transporter 1; Short=GLAST-1; AltName: Full=Solute carrier family 1 member 3	542	77.8 bits (190)	4e-14	37/45 (82%)	41/45 (91%)
isotig04139	sp|Q99700.2|	ATX2_HUMAN RecName: Full=Ataxin-2; AltName: Full=Spinocerebellar ataxia type 2 protein; AltName: Full=Trinucleotide repeat-containing gene 13 protein	1313	181 bits (459)	1e-44	109/289 (37%)	153/289 (52%)	8/289 (2%)
isotig07706	sp|Q7TMK9.2|	HNRPQ_MOUSE RecName: Full=Heterogeneous nuclear ribonucleoprotein Q; Short=hnRNP Q; AltName: Full=Glycine- and tyrosine-rich RNA-binding protein; Short=GRY-RBP; AltName: Full=NS1-associated protein 1; AltName: Full=Synaptotagmin-binding, cytoplasmic RNA-interacting protein; AltName: Full=pp68	623	491 bits (1263)	e-138	237/405 (58%)	307/405 (75%)	1/405 (0%)
isotig03957	sp|O00566.2|	MPP10_HUMAN RecName: Full=U3 small nucleolar ribonucleoprotein protein MPP10; AltName: Full=M phase phosphoprotein 10	681	268 bits (686)	1e-70	150/328 (45%)	199/328 (60%)	1/328 (0%)
isotig06495	sp|Q55EX9.2|	Y8948_DICDI RecName: Full=Putative methyltransferase DDB_G0268948	263	102 bits (253)	1e-21	55/157 (35%)	93/157 (59%)	2/157 (1%)
isotig11550	sp|Q3SZ20.1|	GLYM_BOVIN RecName: Full=Serine hydroxymethyltransferase, mitochondrial; Short=SHMT; AltName: Full=Glycine hydroxymethyltransferase; AltName: Full=Serine methylase; Flags: Precursor	504	401 bits (1031)	e-111	193/310 (62%)	245/310 (79%)	1/310 (0%)
isotig14086	sp|P41111.2|	EI2BD_RABIT RecName: Full=Translation initiation factor eIF-2B subunit delta; AltName: Full=eIF-2B GDP-GTP exchange factor subunit delta	523	244 bits (622)	5e-64	121/190 (63%)	150/190 (78%)
isotig14320	sp|P20959.3|	IBP3_BOVIN RecName: Full=Insulin-like growth factor-binding protein 3; Short=IBP-3; Short=IGF-binding protein 3; Short=IGFBP-3; Flags: Precursor	291	58.9 bits (141)	3e-08	34/83 (40%)	43/83 (51%)	7/83 (8%)
isotig13449	sp|Q5ZKQ7.1|	CT011_CHICK RecName: Full=Protein C20orf11 homolog	228	275 bits (704)	2e-73	136/205 (66%)	170/205 (82%)	3/205 (1%)
isotig13053	sp|O44252.2|	ROST_DROME RecName: Full=Protein rolling stone	275	81.3 bits (199)	7e-15	58/228 (25%)	105/228 (46%)	22/228 (9%)
isotig13799	sp|Q86SX6.2|	GLRX5_HUMAN RecName: Full=Glutaredoxin-related protein 5, mitochondrial; AltName: Full=Monothiol glutaredoxin-5; Flags: Precursor	157	158 bits (399)	4e-38	71/116 (61%)	95/116 (81%)
isotig13608	sp|P46199.2|	IF2M_HUMAN RecName: Full=Translation initiation factor IF-2, mitochondrial; Short=IF-2(Mt); Short=IF-2Mt; Short=IF2(mt); Flags: Precursor	727	169 bits (429)	3e-42	85/232 (36%)	144/232 (62%)	1/232 (0%)
isotig22748	sp|Q16739.1|	CEGT_HUMAN RecName: Full=Ceramide glucosyltransferase; AltName: Full=GLCT-1; AltName: Full=Glucosylceramide synthase; Short=GCS; AltName: Full=UDP-glucose ceramide glucosyltransferase; AltName: Full=UDP-glucose:N-acylsphingosine D-glucosyltransferase	394	78.6 bits (192)	1e-14	45/84 (53%)	54/84 (64%)	1/84 (1%)
isotig08049	sp|Q9V6L0.3|	KDM4B_DROME RecName: Full=Probable lysine-specific demethylase 4B; AltName: Full=Probable JmjC domain-containing histone demethylation protein 3B	590	545 bits (1405)	e-154	251/339 (74%)	290/339 (85%)	3/339 (0%)
isotig11510	sp|P79114.1|	MYO10_BOVIN RecName: Full=Myosin-X; AltName: Full=Unconventional myosin-10	2052	188 bits (477)	5e-47	106/308 (34%)	174/308 (56%)	1/308 (0%)
isotig16058	sp|Q9D0C1.1|	RN115_MOUSE RecName: Full=E3 ubiquitin-protein ligase RNF115; AltName: Full=RING finger protein 115; AltName: Full=Rabring 7; AltName: Full=Zinc finger protein 364	305	159 bits (402)	1e-38	79/163 (48%)	102/163 (62%)	6/163 (3%)
isotig15197	sp|Q6ZQY2.2|	YV012_HUMAN RecName: Full=Leucine-rich repeat-containing protein LOC400891	391	115 bits (287)	3e-25	69/179 (38%)	101/179 (56%)
isotig10961	sp|Q05941.2|	ACHA7_RAT RecName: Full=Neuronal acetylcholine receptor subunit alpha-7; Flags: Precursor	502	123 bits (308)	2e-28	66/231 (28%)	122/231 (52%)	7/231 (3%)
isotig10110	sp|Q4QY64.1|	ATAD5_MOUSE RecName: Full=ATPase family AAA domain-containing protein 5; AltName: Full=Chromosome fragility-associated gene 1 protein	1826	90.5 bits (223)	9e-25	67/226 (29%)	97/226 (42%)	5/226 (2%)
isotig12109	sp|Q2TLY1.1|	MACO2_DANRE RecName: Full=Macoilin-2; AltName: Full=Transmembrane protein 57b	699	382 bits (981)	e-105	186/252 (73%)	213/252 (84%)	16/252 (6%)
isotig15481	sp|Q2TBP8.1|	MET17_BOVIN RecName: Full=Methyltransferase-like protein 17, mitochondrial; AltName: Full=Methyltransferase 11 domain-containing protein 1; AltName: Full=Protein RSM22 homolog, mitochondrial; Flags: Precursor	462	102 bits (254)	2e-21	56/152 (36%)	85/152 (55%)	2/152 (1%)
isotig09642	sp|Q7T2F6.1|	WSB1_DANRE RecName: Full=WD repeat and SOCS box-containing protein 1; Short=WSB-1	423	224 bits (571)	9e-58	134/303 (44%)	176/303 (58%)	5/303 (1%)
isotig00993	sp|A4IGK3.1|	CRBL2_XENTR RecName: Full=cAMP-responsive element-binding protein-like 2	118	102 bits (255)	4e-21	57/96 (59%)	69/96 (71%)	1/96 (1%)
isotig09481	sp|Q27433.1|	MEC2_CAEEL RecName: Full=Mechanosensory protein 2	481	340 bits (872)	1e-92	167/266 (62%)	212/266 (79%)
isotig10834	sp|Q5BK24.1|	CH076_RAT RecName: Full=Uncharacterized protein C8orf76 homolog	374	87.8 bits (216)	1e-16	51/168 (30%)	89/168 (52%)	1/168 (0%)
isotig07376	sp|Q8WYA0.1|	IFT81_HUMAN RecName: Full=Intraflagellar transport protein 81 homolog; AltName: Full=Carnitine deficiency-associated protein expressed in ventricle 1; Short=CDV-1	676	652 bits (1681)	0	326/592 (55%)	440/592 (74%)	2/592 (0%)
isotig11003	sp|Q3YK19.1|	FANCJ_CHICK RecName: Full=Fanconi anemia group J protein homolog; Short=Protein FACJ; AltName: Full=ATP-dependent RNA helicase BRIP1	1252	268 bits (685)	4e-71	142/335 (42%)	207/335 (61%)	10/335 (2%)
isotig07541	sp|Q54J55.1|	MYBX_DICDI RecName: Full=Myb-like protein X	1620	62.4 bits (150)	1e-08	73/324 (22%)	137/324 (42%)	23/324 (7%)
isotig11898	sp|Q4PMB3.1|	RS4_IXOSC RecName: Full=40S ribosomal protein S4	262	434 bits (1115)	e-121	209/258 (81%)	231/258 (89%)
isotig09997	sp|B4P562.1|	EIF3C_DROYA RecName: Full=Eukaryotic translation initiation factor 3 subunit C; Short=eIF3c; AltName: Full=Eukaryotic translation initiation factor 3 subunit 8	910	176 bits (447)	2e-43	88/132 (66%)	102/132 (77%)	2/132 (1%)
isotig11405	sp|Q0VA16.1|	WDR70_XENTR RecName: Full=WD repeat-containing protein 70	622	204 bits (518)	9e-52	94/174 (54%)	124/174 (71%)
isotig05327	sp|Q95K73.1|	ELOV4_MACFA RecName: Full=Elongation of very long chain fatty acids protein 4; AltName: Full=3-keto acyl-CoA synthase Elovl4	314	324 bits (830)	6e-88	147/266 (55%)	193/266 (72%)	2/266 (0%)
isotig18486	sp|Q2M1V0.2|	ISX_HUMAN RecName: Full=Intestine-specific homeobox; AltName: Full=RAX-like homeobox	245	104 bits (259)	3e-22	60/147 (40%)	81/147 (55%)	3/147 (2%)
isotig12135	sp|Q8IPH9.2|	SLOB_DROME RecName: Full=Slowpoke-binding protein	515	136 bits (343)	2e-31	74/226 (32%)	127/226 (56%)	6/226 (2%)
isotig04343	sp|Q5EA75.1|	PCY2_BOVIN RecName: Full=Ethanolamine-phosphate cytidylyltransferase; AltName: Full=CTP:phosphoethanolamine cytidylyltransferase; AltName: Full=Phosphorylethanolamine transferase	389	412 bits (1058)	e-128	199/299 (66%)	236/299 (78%)	3/299 (1%)
isotig12857	sp|P81117.2|	NUCB2_MOUSE RecName: Full=Nucleobindin-2; AltName: Full=DNA-binding protein NEFA; Flags: Precursor	420	131 bits (330)	4e-30	65/147 (44%)	98/147 (66%)	8/147 (5%)
isotig16157	sp|Q5YCC5.1|	TMC7_CHICK RecName: Full=Transmembrane channel-like protein 7	735	71.6 bits (174)	3e-12	38/101 (37%)	54/101 (53%)
isotig03967	sp|Q5T848.1|	GP158_HUMAN RecName: Full=Probable G-protein coupled receptor 158; Flags: Precursor	1215	65.5 bits (158)	2e-09	45/163 (27%)	72/163 (44%)	12/163 (7%)
isotig20487	sp|Q9BYD5.2|	CNFN_HUMAN RecName: Full=Cornifelin	112	85.9 bits (211)	6e-17	44/108 (40%)	61/108 (56%)
isotig12177	sp|Q4H4B6.1|	SCRIB_DANRE RecName: Full=Protein scribble homolog; AltName: Full=Scribble1	1724	218 bits (555)	4e-56	104/207 (50%)	143/207 (69%)	1/207 (0%)
isotig07630	sp|Q8N0N3.1|	BGBP_PENMO RecName: Full=Beta-1,3-glucan-binding protein; Short=GBP; Flags: Precursor	366	360 bits (924)	2e-98	183/352 (51%)	237/352 (67%)	3/352 (0%)
isotig11978	sp|Q9DC33.1|	HM20A_MOUSE RecName: Full=High mobility group protein 20A; AltName: Full=HMG box-containing protein 20A; AltName: Full=HMG domain-containing protein HMGX1; AltName: Full=Inhibitor of BRAF35; Short=iBRAF	346	217 bits (553)	7e-56	107/188 (56%)	136/188 (72%)	8/188 (4%)
isotig01772	sp|P10959.3|	EST2_RAT RecName: Full=Liver carboxylesterase 1; AltName: Full=Carboxyesterase ES-1; Short=E1; AltName: Full=ES-THET; AltName: Full=Esterase-2; AltName: Full=Neutral retinyl ester hydrolase; Short=NREH; AltName: Full=Retinyl ester hydrolase; Short=REH; Flags: Precursor	549	86.7 bits (213)	3e-16	55/177 (31%)	85/177 (48%)	6/177 (3%)
isotig13924	sp|Q68LP1.2|	MIB2_RAT RecName: Full=E3 ubiquitin-protein ligase MIB2; AltName: Full=Mind bomb homolog 2; AltName: Full=RBSC-skeletrophin/dystrophin-like polypeptide	971	55.1 bits (131)	4e-07	30/77 (38%)	38/77 (49%)	6/77 (7%)
isotig11412	sp|Q8BTY2.2|	S4A7_MOUSE RecName: Full=Sodium bicarbonate cotransporter 3; AltName: Full=Solute carrier family 4 member 7	1034	258 bits (658)	5e-68	135/295 (45%)	203/295 (68%)	1/295 (0%)
isotig22979	sp|Q2YDJ8.1|	SETD8_BOVIN RecName: Full=N-lysine methyltransferase SETD8; AltName: Full=H4-K20-HMTase SETD8; AltName: Full=Histone-lysine N-methyltransferase SETD8; AltName: Full=PR/SET domain-containing protein 07; Short=PR-Set7; Short=PR/SET07; AltName: Full=SET domain-containing protein 8	352	80.5 bits (197)	3e-15	37/73 (50%)	55/73 (75%)
isotig10941	sp|Q7ZWP1.1|	FRMD8_XENLA RecName: Full=FERM domain-containing protein 8	452	151 bits (381)	7e-36	90/310 (29%)	157/310 (50%)	15/310 (4%)
isotig09700	sp|Q7ZYC4.1|	ACBG2_XENLA RecName: Full=Long-chain-fatty-acid--CoA ligase ACSBG2; AltName: Full=Acyl-CoA synthetase bubblegum family member 2	739	368 bits (945)	e-101	181/331 (54%)	228/331 (68%)	3/331 (0%)
isotig04651	sp|Q9NDJ2.2|	DOM_DROME RecName: Full=Helicase domino	3198	296 bits (757)	3e-79	194/498 (38%)	263/498 (52%)	58/498 (11%)
isotig13779	sp|Q6P1E8.2|	EFCB6_MOUSE RecName: Full=EF-hand calcium-binding domain-containing protein 6; AltName: Full=DJ-1-binding protein; Short=DJBP	1516	81.6 bits (200)	4e-15	48/187 (25%)	98/187 (52%)	1/187 (0%)
isotig06915	sp|Q6NRK9.2|	FA58A_XENLA RecName: Full=Cyclin-related protein FAM58A	244	180 bits (456)	3e-44	80/149 (53%)	111/149 (74%)	1/149 (0%)
isotig23836	sp|Q3SZX9.1|	CC113_BOVIN RecName: Full=Coiled-coil domain-containing protein 113	391	84.0 bits (206)	2e-16	43/84 (51%)	57/84 (67%)
isotig18924	sp|Q3UV48.1|	LRC30_MOUSE RecName: Full=Leucine-rich repeat-containing protein 30	300	85.1 bits (209)	2e-16	56/156 (35%)	95/156 (60%)
isotig11427	sp|Q4KLB0.2|	GLOD5_XENLA RecName: Full=Glyoxalase domain-containing protein 5	160	187 bits (474)	1e-46	91/137 (66%)	107/137 (78%)	1/137 (0%)
isotig21252	sp|Q3TDQ1.2|	STT3B_MOUSE RecName: Full=Dolichyl-diphosphooligosaccharide--protein glycosyltransferase subunit STT3B; Short=Oligosaccharyl transferase subunit STT3B; Short=STT3-B; AltName: Full=B6dom1 antigen; AltName: Full=Source of immunodominant MHC-associated peptides	823	191 bits (485)	1e-48	84/105 (80%)	92/105 (87%)
isotig07345	sp|P29562.2|	IF4A1_RABIT RecName: Full=Eukaryotic initiation factor 4A-I; Short=eIF-4A-I; Short=eIF4A-I; AltName: Full=ATP-dependent RNA helicase eIF4A-1	398	582 bits (1500)	e-165	295/394 (74%)	344/394 (87%)	1/394 (0%)
isotig10049	sp|P15800.1|	LAMB2_RAT RecName: Full=Laminin subunit beta-2; AltName: Full=Laminin chain B3; AltName: Full=Laminin-11 subunit beta; AltName: Full=Laminin-14 subunit beta; AltName: Full=Laminin-15 subunit beta; AltName: Full=Laminin-3 subunit beta; AltName: Full=Laminin-4 subunit beta; AltName: Full=Laminin-7 subunit beta; AltName: Full=Laminin-9 subunit beta; AltName: Full=S-laminin subunit beta; Short=S-LAM …	1801	314 bits (804)	8e-85	154/252 (61%)	187/252 (74%)	1/252 (0%)
isotig08733	sp|Q24537.1|	HMG2_DROME RecName: Full=High mobility group protein DSP1; AltName: Full=Protein dorsal switch 1	393	203 bits (517)	2e-51	102/175 (58%)	125/175 (71%)	7/175 (4%)
isotig23407	sp|Q14590.3|	ZN235_HUMAN RecName: Full=Zinc finger protein 235; AltName: Full=Zinc finger protein 270; AltName: Full=Zinc finger protein 93 homolog; Short=Zfp-93; AltName: Full=Zinc finger protein HZF6	738	72.8 bits (177)	6e-13	30/77 (38%)	45/77 (58%)
isotig14948	sp|Q008S8.2|	ECT2L_HUMAN RecName: Full=Epithelial cell-transforming sequence 2 oncogene-like; AltName: Full=Lung-specific F-box and DH domain-containing protein; AltName: Full=Putative guanine nucleotide exchange factor LFDH	904	79.0 bits (193)	4e-21	40/86 (46%)	56/86 (65%)	1/86 (1%)
isotig04915	sp|Q9BWW4.1|	SSBP3_HUMAN RecName: Full=Single-stranded DNA-binding protein 3; AltName: Full=Sequence-specific single-stranded-DNA-binding protein	388	184 bits (467)	7e-46	87/105 (82%)	90/105 (85%)
isotig07073	sp|Q5ZME2.1|	MDHC_CHICK RecName: Full=Malate dehydrogenase, cytoplasmic; AltName: Full=Cytosolic malate dehydrogenase	334	382 bits (981)	e-105	202/331 (61%)	239/331 (72%)	1/331 (0%)
isotig13413	sp|O43414.2|	ERI3_HUMAN RecName: Full=ERI1 exoribonuclease 3; AltName: Full=Prion interactor 1; AltName: Full=Prion protein-interacting protein	337	152 bits (385)	5e-49	78/139 (56%)	93/139 (66%)	2/139 (1%)
isotig13231	sp|Q8R331.1|	ZNHI1_MOUSE RecName: Full=Zinc finger HIT domain-containing protein 1	154	109 bits (273)	1e-34	47/87 (54%)	64/87 (73%)
isotig18062	sp|Q66HY8.1|	PDXD1_DANRE RecName: Full=Pyridoxal-dependent decarboxylase domain-containing protein 1	751	125 bits (314)	1e-28	69/160 (43%)	107/160 (66%)	5/160 (3%)
isotig07010	sp|Q86V88.1|	MGDP1_HUMAN RecName: Full=Magnesium-dependent phosphatase 1; Short=MDP-1	176	135 bits (339)	3e-30	65/157 (41%)	103/157 (65%)
isotig14921	sp|Q29503.1|	UB2R2_RABIT RecName: Full=Ubiquitin-conjugating enzyme E2 R2; AltName: Full=Ubiquitin carrier protein R2; AltName: Full=Ubiquitin-conjugating enzyme E2-CDC34B; AltName: Full=Ubiquitin-protein ligase R2	238	305 bits (781)	2e-82	137/176 (77%)	158/176 (89%)
isotig08328	sp|A1L2T6.2|	ZCHC7_XENLA RecName: Full=Zinc finger CCHC domain-containing protein 7	563	143 bits (361)	3e-33	77/201 (38%)	102/201 (50%)	6/201 (2%)
isotig08802	sp|B0CM26.1|	CG063_PAPAN RecName: Full=Uncharacterized protein C7orf63 homolog	941	133 bits (334)	3e-30	72/162 (44%)	100/162 (61%)
isotig10921	sp|Q9QUK3.1|	CLN8_MOUSE RecName: Full=Protein CLN8	288	119 bits (297)	2e-26	58/163 (35%)	93/163 (57%)	5/163 (3%)
isotig11939	sp|Q7TNF8.2|	RIMB1_MOUSE RecName: Full=Peripheral-type benzodiazepine receptor-associated protein 1; Short=PRAX-1; AltName: Full=Peripheral benzodiazepine receptor-interacting protein; Short=PBR-IP; AltName: Full=RIMS-binding protein 1; Short=RIM-BP1	1846	70.1 bits (170)	2e-11	43/132 (32%)	72/132 (54%)	2/132 (1%)
isotig08089	sp|Q9NR50.1|	EI2BG_HUMAN RecName: Full=Translation initiation factor eIF-2B subunit gamma; AltName: Full=eIF-2B GDP-GTP exchange factor subunit gamma	452	377 bits (968)	e-103	197/461 (42%)	295/461 (63%)	6/461 (1%)
isotig07624	sp|Q6DFS6.1|	CHM2A_XENTR RecName: Full=Charged multivesicular body protein 2a; AltName: Full=Chromatin-modifying protein 2a; Short=CHMP2a	220	271 bits (693)	1e-71	146/199 (73%)	162/199 (81%)
isotig09400	sp|P40424.1|	PBX1_HUMAN RecName: Full=Pre-B-cell leukemia transcription factor 1; AltName: Full=Homeobox protein PBX1; AltName: Full=Homeobox protein PRL	430	308 bits (788)	e-106	160/236 (67%)	177/236 (75%)
isotig09559	sp|Q9DCC8.1|	TOM20_MOUSE RecName: Full=Mitochondrial import receptor subunit TOM20 homolog; AltName: Full=Mitochondrial 20 kDa outer membrane protein; AltName: Full=Outer mitochondrial membrane receptor Tom20	145	133 bits (334)	3e-30	75/150 (50%)	92/150 (61%)	4/150 (2%)
isotig05477	sp|Q9VTP4.2|	R10AB_DROME RecName: Full=60S ribosomal protein L10a-2	217	214 bits (545)	4e-55	104/173 (60%)	131/173 (75%)
isotig08265	sp|Q16819.2|	MEP1A_HUMAN RecName: Full=Meprin A subunit alpha; AltName: Full=Endopeptidase-2; AltName: Full=N-benzoyl-L-tyrosyl-P-amino-benzoic acid hydrolase subunit alpha; AltName: Full=PABA peptide hydrolase; AltName: Full=PPH alpha; Flags: Precursor	746	98.2 bits (243)	1e-19	78/290 (26%)	130/290 (44%)	16/290 (5%)
isotig09833	sp|Q2TBK0.1|	CF163_BOVIN RecName: Full=Uncharacterized protein C6orf163 homolog	329	58.9 bits (141)	6e-08	33/117 (28%)	62/117 (52%)
isotig19933	sp|Q8NI36.1|	WDR36_HUMAN RecName: Full=WD repeat-containing protein 36; AltName: Full=T-cell activation WD repeat-containing protein; Short=TA-WDRP	951	76.6 bits (187)	5e-14	33/76 (43%)	53/76 (69%)
isotig22960	sp|Q9CWR2.1|	SMYD3_MOUSE RecName: Full=SET and MYND domain-containing protein 3; AltName: Full=Zinc finger MYND domain-containing protein 1	428	76.3 bits (186)	5e-14	39/95 (41%)	58/95 (61%)	5/95 (5%)
isotig07466	sp|P54611.1|	VATE_DROME RecName: Full=V-type proton ATPase subunit E; Short=V-ATPase subunit E; AltName: Full=V-ATPase 26 kDa subunit; AltName: Full=Vacuolar proton pump subunit E	226	188 bits (477)	4e-56	96/186 (51%)	131/186 (70%)
isotig21327	sp|A4QNG1.1|	CF129_XENTR RecName: Full=Transmembrane and coiled-coil domain-containing protein C6orf129 homolog	97	58.9 bits (141)	8e-09	33/88 (37%)	54/88 (61%)
isotig19976	sp|P62311.2|	LSM3_MOUSE RecName: Full=U6 snRNA-associated Sm-like protein LSm3	102	135 bits (341)	6e-32	68/102 (66%)	75/102 (73%)
isotig17588	sp|Q8K363.1|	DDX18_MOUSE RecName: Full=ATP-dependent RNA helicase DDX18; AltName: Full=DEAD box protein 18	660	138 bits (348)	2e-32	71/113 (62%)	90/113 (79%)
isotig08724	sp|Q9H0C1.3|	ZMY12_HUMAN RecName: Full=Zinc finger MYND domain-containing protein 12	365	325 bits (833)	4e-88	166/350 (47%)	231/350 (66%)
isotig13662	sp|Q9GP32.1|	ALF_ECHMU RecName: Full=Fructose-bisphosphate aldolase	363	264 bits (675)	4e-70	128/182 (70%)	149/182 (81%)
isotig07668	sp|Q8C8R3.2|	ANK2_MOUSE RecName: Full=Ankyrin-2; Short=ANK-2; AltName: Full=Brain ankyrin	3898	109 bits (272)	7e-23	91/308 (29%)	144/308 (46%)
isotig22090	sp|Q96M34.2|	CC030_HUMAN RecName: Full=Uncharacterized protein C3orf30	536	60.1 bits (144)	4e-09	23/43 (53%)	36/43 (83%)
isotig09416	sp|O54753.2|	H17B6_RAT RecName: Full=17-beta-hydroxysteroid dehydrogenase type 6; Short=17-beta-HSD 6; Short=17-beta-HSD6; AltName: Full=3-alpha->beta-hydroxysteroid epimerase; Short=3-alpha->beta-HSE; AltName: Full=Oxidative 3-alpha hydroxysteroid dehydrogenase; Flags: Precursor	317	228 bits (582)	5e-59	131/310 (42%)	177/310 (57%)
isotig11370	sp|P00522.3|	ABL_DROME RecName: Full=Tyrosine-protein kinase Abl; AltName: Full=D-ash; AltName: Full=Protein abelson	1620	522 bits (1344)	e-147	249/318 (78%)	283/318 (88%)	2/318 (0%)
isotig12728	sp|Q17058.1|	MAL1_APIME RecName: Full=Alpha-glucosidase; AltName: Full=Maltase; Flags: Precursor	567	76.6 bits (187)	2e-13	55/204 (26%)	92/204 (45%)	18/204 (8%)
isotig22244	sp|Q5TAP6.1|	UT14C_HUMAN RecName: Full=U3 small nucleolar RNA-associated protein 14 homolog C	766	93.2 bits (230)	4e-19	46/98 (46%)	68/98 (69%)
isotig07742	sp|P41824.1|	YBOXH_APLCA RecName: Full=Y-box factor homolog; AltName: Full=APY1	253	169 bits (428)	6e-41	80/88 (90%)	86/88 (97%)
isotig13267	sp|Q1XHY1.1|	RT18B_PANTR RecName: Full=28S ribosomal protein S18b, mitochondrial; Short=MRP-S18-b; Short=Mrps18-b; Short=S18mt-b; AltName: Full=28S ribosomal protein S18-2, mitochondrial; Short=MRP-S18-2; Flags: Precursor	258	108 bits (271)	3e-23	59/152 (38%)	86/152 (56%)	1/152 (0%)
isotig07558	sp|P16905.2|	KAPR1_DROME RecName: Full=cAMP-dependent protein kinase type I regulatory subunit; Short=DRI class I to class IV	376	452 bits (1164)	e-147	227/281 (80%)	252/281 (89%)
isotig09430	sp|Q64542.1|	AT2B4_RAT RecName: Full=Plasma membrane calcium-transporting ATPase 4; Short=PMCA4; AltName: Full=Plasma membrane calcium ATPase isoform 4; AltName: Full=Plasma membrane calcium pump isoform 4	1203	331 bits (848)	7e-90	170/282 (60%)	199/282 (70%)	9/282 (3%)
isotig11223	sp|Q09225.3|	NRF6_CAEEL RecName: Full=Nose resistant to fluoxetine protein 6; Short=Protein nrf-6; Flags: Precursor	822	101 bits (251)	8e-21	69/260 (26%)	125/260 (48%)	15/260 (5%)
isotig04081	sp|Q7Z3K3.2|	POGZ_HUMAN RecName: Full=Pogo transposable element with ZNF domain; AltName: Full=Suppressor of hairy wing homolog 5; AltName: Full=Zinc finger protein 280E; AltName: Full=Zinc finger protein 635	1410	67.0 bits (162)	5e-10	42/129 (32%)	62/129 (48%)	8/129 (6%)
isotig11384	sp|Q0P5H2.1|	TDIF2_BOVIN RecName: Full=Deoxynucleotidyltransferase terminal-interacting protein 2	766	176 bits (445)	3e-43	96/229 (41%)	133/229 (58%)
isotig06591	sp|Q2KIJ5.1|	KDSR_BOVIN RecName: Full=3-ketodihydrosphingosine reductase; Short=KDS reductase; AltName: Full=3-dehydrosphinganine reductase; AltName: Full=Follicular variant translocation protein 1 homolog; Short=FVT-1; Flags: Precursor	331	58.9 bits (141)	8e-09	30/64 (46%)	45/64 (70%)
isotig13534	sp|A1L251.1|	ENASE_DANRE RecName: Full=Cytosolic endo-beta-N-acetylglucosaminidase; Short=ENGase	713	219 bits (558)	1e-56	109/245 (44%)	144/245 (58%)
isotig19304	sp|Q9NPI0.1|	TM138_HUMAN RecName: Full=Transmembrane protein 138	162	84.7 bits (208)	2e-16	41/84 (48%)	56/84 (66%)
isotig11289	sp|Q7ZW63.1|	NUF2_DANRE RecName: Full=Kinetochore protein Nuf2; AltName: Full=Cell division cycle-associated protein 1	454	120 bits (301)	1e-26	71/301 (23%)	153/301 (50%)
isotig06996	sp|P87498.1|	VIT1_CHICK RecName: Full=Vitellogenin-1; AltName: Full=Minor vitellogenin; AltName: Full=Vitellogenin I; Contains: RecName: Full=Lipovitellin-1; AltName: Full=Lipovitellin I; Short=LVI; Contains: RecName: Full=Phosvitin; Short=PV; Contains: RecName: Full=Lipovitellin-2; AltName: Full=Lipovitellin II; Short=LVII; Contains: RecName: Full=YGP42; Flags: Precursor	1912	95.1 bits (235)	4e-18	65/257 (25%)	108/257 (42%)	7/257 (2%)
isotig14246	sp|Q8BP00.2|	IQCB1_MOUSE RecName: Full=IQ calmodulin-binding motif-containing protein 1	598	87.4 bits (215)	7e-17	48/140 (34%)	78/140 (55%)
isotig23768	sp|Q9NPB1.1|	NT5M_HUMAN RecName: Full=5'(3')-deoxyribonucleotidase, mitochondrial; Short=5',3'-nucleotidase, mitochondrial; AltName: Full=Deoxy-5'-nucleotidase 2; Short=dNT-2; Flags: Precursor	228	69.3 bits (168)	6e-12	30/55 (54%)	44/55 (80%)
isotig19174	sp|P49657.2|	MNB_DROME RecName: Full=Serine/threonine-protein kinase minibrain	908	144 bits (363)	2e-34	74/112 (66%)	82/112 (73%)
isotig10075	sp|Q5RE65.1|	CWC15_PONAB RecName: Full=Protein CWC15 homolog	229	125 bits (314)	3e-55	71/125 (56%)	85/125 (68%)	3/125 (2%)
isotig12522	sp|Q9WTZ1.1|	RBX2_MOUSE RecName: Full=RING-box protein 2; Short=Rbx2; AltName: Full=RING finger protein 7; AltName: Full=Sensitive to apoptosis gene protein	113	77.0 bits (188)	1e-13	31/36 (86%)	32/36 (88%)
isotig07119	sp|Q4UMH6.1|	Y381_RICFE RecName: Full=Putative ankyrin repeat protein RF_0381	1179	96.3 bits (238)	1e-18	72/263 (27%)	120/263 (45%)	10/263 (3%)
isotig21391	sp|A3KG59.1|	P20D2_MOUSE RecName: Full=Peptidase M20 domain-containing protein 2; AltName: Full=Aminoacylase-1-like protein 2	431	83.2 bits (204)	4e-16	40/95 (42%)	63/95 (66%)
isotig22584	sp|Q9GKX2.1|	DHRS4_RABIT RecName: Full=Dehydrogenase/reductase SDR family member 4; AltName: Full=NADPH-dependent carbonyl reductase/NADP-retinol dehydrogenase; Short=CR; Short=PHCR; AltName: Full=NADPH-dependent retinol dehydrogenase/reductase; Short=NDRD; AltName: Full=Peroxisomal short-chain alcohol dehydrogenase; Short=PSCD; AltName: Full=rabNRDR	260	79.3 bits (194)	6e-15	39/64 (60%)	49/64 (76%)
isotig09261	sp|Q99MN1.1|	SYK_MOUSE RecName: Full=Lysyl-tRNA synthetase; AltName: Full=Lysine--tRNA ligase; Short=LysRS	595	662 bits (1707)	0	304/412 (73%)	364/412 (88%)
isotig09425	sp|Q96DB5.1|	RMD1_HUMAN RecName: Full=Regulator of microtubule dynamics protein 1; Short=RMD-1; Short=hRMD-1; AltName: Full=Protein FAM82B	314	209 bits (532)	3e-53	105/232 (45%)	156/232 (67%)	1/232 (0%)
isotig08874	sp|Q9BZ19.3|	ANR60_HUMAN RecName: Full=Ankyrin repeat domain-containing protein 60; Flags: Precursor	345	150 bits (380)	1e-35	80/214 (37%)	123/214 (57%)	3/214 (1%)
isotig14097	sp|P57788.1|	MOT4_CHICK RecName: Full=Monocarboxylate transporter 4; Short=MCT 4; AltName: Full=Solute carrier family 16 member 3	473	89.0 bits (219)	3e-17	54/197 (27%)	93/197 (47%)	3/197 (1%)
isotig12662	sp|P49706.1|	CCND2_CHICK RecName: Full=G1/S-specific cyclin-D2	291	140 bits (352)	1e-32	70/121 (57%)	85/121 (70%)
isotig08166	sp|P54318.1|	LIPR2_RAT RecName: Full=Pancreatic lipase-related protein 2; Short=PL-RP2; AltName: Full=Galactolipase; AltName: Full=Secretory glycoprotein GP-3; Flags: Precursor	468	248 bits (632)	1e-81	126/261 (48%)	172/261 (65%)	3/261 (1%)
isotig10966	sp|P27166.2|	CALM_STYLE RecName: Full=Calmodulin; Short=CaM	149	132 bits (331)	5e-30	61/152 (40%)	100/152 (65%)
isotig01721	sp|A1L0Y5.1|	SEP2B_XENTR RecName: Full=Septin-2B	355	526 bits (1355)	e-148	259/378 (68%)	308/378 (81%)
isotig09412	sp|Q4VBT5.1|	MKRN1_DANRE RecName: Full=Probable E3 ubiquitin-protein ligase makorin-1	439	360 bits (924)	1e-98	173/406 (42%)	243/406 (59%)	13/406 (3%)
isotig15204	sp|Q9WV30.1|	NFAT5_MOUSE RecName: Full=Nuclear factor of activated T-cells 5; Short=NF-AT5; AltName: Full=Rel domain-containing transcription factor NFAT5; AltName: Full=T-cell transcription factor NFAT5	1225	100 bits (248)	2e-35	54/120 (45%)	70/120 (58%)
isotig19407	sp|Q5M8K8.1|	RABL5_XENTR RecName: Full=Rab-like protein 5	184	136 bits (342)	1e-35	57/102 (55%)	80/102 (78%)	1/102 (0%)
isotig11357	sp|O14602.4|	IF1AY_HUMAN RecName: Full=Eukaryotic translation initiation factor 1A, Y-chromosomal; Short=eIF-1A Y isoform; AltName: Full=Eukaryotic translation initiation factor 4C; Short=eIF-4C	144	176 bits (446)	2e-43	86/108 (79%)	95/108 (87%)	1/108 (0%)
isotig03432	sp|P0C1J5.1|	FKB2B_RHIOR RecName: Full=FK506-binding protein 2B; AltName: Full=Peptidyl-prolyl cis-trans isomerase; Short=PPIase; AltName: Full=Rotamase; Flags: Precursor	209	77.4 bits (189)	2e-13	37/77 (48%)	51/77 (66%)
isotig09732	sp|Q62148.2|	AL1A2_MOUSE RecName: Full=Retinal dehydrogenase 2; Short=RALDH 2; Short=RalDH2; AltName: Full=Aldehyde dehydrogenase family 1 member A2; AltName: Full=Retinaldehyde-specific dehydrogenase type 2; Short=RALDH(II)	518	401 bits (1030)	e-111	195/306 (63%)	239/306 (78%)
isotig11123	sp|P31430.2|	DPEP1_RAT RecName: Full=Dipeptidase 1; AltName: Full=Microsomal dipeptidase; AltName: Full=Renal dipeptidase; Flags: Precursor	410	278 bits (711)	4e-74	131/253 (51%)	182/253 (71%)	2/253 (0%)
isotig07756	sp|Q14118.2|	DAG1_HUMAN RecName: Full=Dystroglycan; AltName: Full=Dystrophin-associated glycoprotein 1; Contains: RecName: Full=Alpha-dystroglycan; Short=Alpha-DG; Contains: RecName: Full=Beta-dystroglycan; Short=Beta-DG; Flags: Precursor	895	166 bits (420)	5e-40	116/336 (34%)	168/336 (50%)	12/336 (3%)
isotig07684	sp|Q2KIG0.1|	ETFD_BOVIN RecName: Full=Electron transfer flavoprotein-ubiquinone oxidoreductase, mitochondrial; Short=ETF-QO; Short=ETF-ubiquinone oxidoreductase; AltName: Full=Electron-transferring-flavoprotein dehydrogenase; Short=ETF dehydrogenase; Flags: Precursor	617	474 bits (1220)	0	217/307 (70%)	259/307 (84%)	1/307 (0%)
isotig19315	sp|Q01780.2|	EXOSX_HUMAN RecName: Full=Exosome component 10; AltName: Full=Autoantigen PM/Scl 2; AltName: Full=P100 polymyositis-scleroderma overlap syndrome-associated autoantigen; AltName: Full=Polymyositis/scleroderma autoantigen 100 kDa; Short=PM/Scl-100; AltName: Full=Polymyositis/scleroderma autoantigen 2	885	112 bits (281)	6e-25	60/143 (41%)	82/143 (57%)
isotig14226	sp|Q78P75.1|	DYL2_RAT RecName: Full=Dynein light chain 2, cytoplasmic; AltName: Full=Dynein light chain LC8-type 2	89	179 bits (453)	2e-44	86/90 (95%)	88/90 (97%)
isotig13593	sp|O54926.1|	SIVA_MOUSE RecName: Full=Apoptosis regulatory protein Siva; AltName: Full=CD27-binding protein; Short=CD27BP	175	71.2 bits (173)	6e-12	46/121 (38%)	63/121 (52%)
isotig13669	sp|Q9QYP1.2|	LRP4_RAT RecName: Full=Low-density lipoprotein receptor-related protein 4; Short=LRP-4; AltName: Full=Multiple epidermal growth factor-like domains 7; Flags: Precursor	1905	126 bits (317)	1e-28	62/159 (38%)	100/159 (62%)	2/159 (1%)
isotig21348	sp|Q8TB22.3|	SPT20_HUMAN RecName: Full=Spermatogenesis-associated protein 20; AltName: Full=Sperm-specific protein 411; Short=Ssp411; Flags: Precursor	786	99.0 bits (245)	7e-21	47/96 (48%)	65/96 (67%)	1/96 (1%)
isotig07576	sp|P97481.2|	EPAS1_MOUSE RecName: Full=Endothelial PAS domain-containing protein 1; Short=EPAS-1; AltName: Full=HIF-1-alpha-like factor; Short=HLF; Short=mHLF; AltName: Full=HIF-related factor; Short=HRF; AltName: Full=Hypoxia-inducible factor 2-alpha; Short=HIF-2-alpha; Short=HIF2-alpha	874	344 bits (883)	1e-93	213/567 (37%)	323/567 (56%)	15/567 (2%)
isotig17031	sp|O44252.2|	ROST_DROME RecName: Full=Protein rolling stone	275	62.8 bits (151)	1e-09	40/143 (27%)	75/143 (52%)	9/143 (6%)
isotig06055	sp|Q7M370.1|	AAAD_RABIT RecName: Full=Arylacetamide deacetylase; AltName: Full=50 kDa microsomal esterase/N-deacetylase	398	71.2 bits (173)	6e-20	39/82 (47%)	54/82 (65%)	5/82 (6%)
isotig15588	sp|Q7T2H2.1|	FGRL1_CHICK RecName: Full=Fibroblast growth factor receptor-like 1; Flags: Precursor	487	119 bits (297)	2e-26	57/96 (59%)	75/96 (78%)
isotig20518	sp|Q6P1G6.1|	F167A_MOUSE RecName: Full=Protein FAM167A	215	61.6 bits (148)	1e-09	32/89 (35%)	58/89 (65%)	7/89 (7%)
isotig08972	sp|Q9NX07.1|	TSAP1_HUMAN RecName: Full=tRNA selenocysteine 1-associated protein 1; AltName: Full=SECp43; AltName: Full=tRNA selenocysteine-associated protein 1	287	253 bits (647)	2e-66	127/283 (44%)	184/283 (65%)	4/283 (1%)
isotig04171	sp|Q58CR3.1|	EIF2D_BOVIN RecName: Full=Eukaryotic translation initiation factor 2D; Short=eIF2d; AltName: Full=Ligatin	579	211 bits (538)	1e-53	100/196 (51%)	131/196 (66%)
isotig19187	sp|P46429.1|	GST2_MANSE RecName: Full=Glutathione S-transferase 2; AltName: Full=GST class-sigma	203	104 bits (259)	2e-22	52/134 (38%)	81/134 (60%)
isotig06425	sp|P11121.2|	CALM_PYUSP RecName: Full=Calmodulin; Short=CaM	149	55.1 bits (131)	1e-07	24/64 (37%)	41/64 (64%)
isotig08379	sp|Q9HBR0.2|	S38AA_HUMAN RecName: Full=Putative sodium-coupled neutral amino acid transporter 10	1119	90.9 bits (224)	5e-36	40/100 (40%)	73/100 (73%)
isotig03867	sp|P49760.1|	CLK2_HUMAN RecName: Full=Dual specificity protein kinase CLK2; AltName: Full=CDC-like kinase 2	499	522 bits (1345)	e-147	246/347 (70%)	286/347 (82%)	1/347 (0%)
isotig02749	sp|Q66JT5.2|	TPGS2_MOUSE RecName: Full=Tubulin polyglutamylase complex subunit 2; Short=PGs2	296	231 bits (589)	1e-59	132/314 (42%)	188/314 (59%)	1/314 (0%)
isotig16981	sp|Q8HYC0.1|	CLC4M_PANTR RecName: Full=C-type lectin domain family 4 member M; AltName: Full=CD209 antigen-like protein 1; AltName: CD_antigen=CD299	445	78.6 bits (192)	2e-14	41/133 (30%)	64/133 (48%)	3/133 (2%)
isotig13076	sp|Q8TE73.3|	DYH5_HUMAN RecName: Full=Dynein heavy chain 5, axonemal; AltName: Full=Axonemal beta dynein heavy chain 5; AltName: Full=Ciliary dynein heavy chain 5	4624	224 bits (572)	3e-74	111/197 (56%)	145/197 (73%)	2/197 (1%)
isotig20768	sp|Q5ZL16.1|	WIPI3_CHICK RecName: Full=WD repeat domain phosphoinositide-interacting protein 3; Short=WIPI-3; AltName: Full=WD repeat protein 45-like; Short=WDR45-like protein	344	162 bits (409)	7e-40	70/88 (79%)	79/88 (89%)
isotig14294	sp|Q55EA1.1|	ZNTD_DICDI RecName: Full=Protein zntD	683	67.0 bits (162)	1e-10	47/170 (27%)	75/170 (44%)	19/170 (11%)
isotig11114	sp|P25069.3|	CALM2_ARATH RecName: Full=Calmodulin-2/3/5; Short=CaM-2/3/5	149	216 bits (551)	1e-55	100/142 (70%)	123/142 (86%)
isotig09581	sp|P54317.1|	LIPR2_HUMAN RecName: Full=Pancreatic lipase-related protein 2; Short=PL-RP2; AltName: Full=Galactolipase; Flags: Precursor	469	239 bits (610)	3e-62	137/334 (41%)	186/334 (55%)	11/334 (3%)
isotig20998	sp|Q5R5W2.1|	TADBP_PONAB RecName: Full=TAR DNA-binding protein 43; Short=TDP-43	414	117 bits (293)	2e-26	51/94 (54%)	72/94 (76%)
isotig11496	sp|P10621.1|	IPNS_STRCL RecName: Full=Isopenicillin N synthase; Short=IPNS	329	110 bits (275)	1e-23	82/292 (28%)	135/292 (46%)	9/292 (3%)
isotig16667	sp|P15700.1|	UMPK_YEAST RecName: Full=Uridylate kinase; Short=UK; AltName: Full=Uridine monophosphate kinase; Short=UMP kinase	204	80.5 bits (197)	6e-15	46/123 (37%)	72/123 (58%)	3/123 (2%)
isotig14458	sp|Q923J6.2|	DYH12_RAT RecName: Full=Dynein heavy chain 12, axonemal; AltName: Full=Bm259	3092	311 bits (798)	2e-84	147/208 (70%)	172/208 (82%)	1/208 (0%)
isotig08558	sp|Q7L1S5.2|	CHST9_HUMAN RecName: Full=Carbohydrate sulfotransferase 9; AltName: Full=GalNAc-4-O-sulfotransferase 2; Short=GalNAc-4-ST2; Short=GalNAc4ST-2; AltName: Full=N-acetylgalactosamine-4-O-sulfotransferase 2	443	74.3 bits (181)	4e-20	38/111 (34%)	57/111 (51%)
isotig10301	sp|Q32NB8.1|	PGPS1_HUMAN RecName: Full=CDP-diacylglycerol--glycerol-3-phosphate 3-phosphatidyltransferase, mitochondrial; AltName: Full=Phosphatidylglycerophosphate synthase 1; Short=PGP synthase 1; Flags: Precursor	556	231 bits (589)	6e-60	131/303 (43%)	179/303 (59%)	23/303 (7%)
isotig07520	sp|O15995.1|	CCNE_HEMPU RecName: Full=G1/S-specific cyclin-E	424	353 bits (906)	2e-96	200/429 (46%)	262/429 (61%)	15/429 (3%)
isotig15703	sp|A1A5R8.1|	K1841_RAT RecName: Full=Uncharacterized protein KIAA1841 homolog	737	109 bits (273)	1e-23	51/69 (73%)	57/69 (82%)	1/69 (1%)
isotig14328	sp|Q13563.3|	PKD2_HUMAN RecName: Full=Polycystin-2; AltName: Full=Autosomal dominant polycystic kidney disease type II protein; AltName: Full=Polycystic kidney disease 2 protein; AltName: Full=Polycystwin; AltName: Full=R48321	968	170 bits (430)	9e-42	98/221 (44%)	135/221 (61%)	2/221 (0%)
isotig18959	sp|Q7Z7A1.2|	CE110_HUMAN RecName: Full=Centriolin; AltName: Full=Centrosomal protein 1; AltName: Full=Centrosomal protein of 110 kDa; Short=Cep110	2325	57.0 bits (136)	5e-08	36/141 (25%)	70/141 (49%)	2/141 (1%)
isotig07813	sp|P34147.2|	RACA_DICDI RecName: Full=Rho-related protein racA	598	147 bits (370)	4e-80	69/138 (50%)	99/138 (71%)
isotig10552	sp|B1AJZ9.2|	FHAD1_HUMAN RecName: Full=Forkhead-associated domain-containing protein 1; Short=FHA domain-containing protein 1	1412	91.7 bits (226)	7e-18	66/229 (28%)	115/229 (50%)	11/229 (4%)
isotig10166	sp|P42578.1|	FRIY_LYMST RecName: Full=Yolk ferritin; Flags: Precursor	239	147 bits (371)	1e-34	81/204 (39%)	119/204 (58%)	7/204 (3%)
isotig02422	sp|Q9W4E2.2|	NBEA_DROME RecName: Full=Neurobeachin; AltName: Full=A-kinase anchor protein 550; Short=AKAP 550; AltName: Full=Protein rugose; AltName: Full=dAKAP550	3584	264 bits (674)	1e-80	136/211 (64%)	162/211 (76%)
isotig14974	sp|Q68Y62.1|	CPT1A_HORSE RecName: Full=Carnitine O-palmitoyltransferase 1, liver isoform; Short=CPT1-L; AltName: Full=Carnitine O-palmitoyltransferase I, liver isoform; Short=CPT I; Short=CPTI-L; AltName: Full=Carnitine palmitoyltransferase 1A	776	142 bits (357)	2e-33	66/101 (65%)	78/101 (77%)
isotig17874	sp|P62249.2|	RS16_HUMAN RecName: Full=40S ribosomal protein S16	146	235 bits (600)	9e-62	120/142 (84%)	125/142 (88%)
isotig07044	sp|Q6P0N0.1|	M18BP_HUMAN RecName: Full=Mis18-binding protein 1; AltName: Full=Kinetochore-associated protein KNL-2 homolog; Short=HsKNL-2; AltName: Full=P243	1132	54.3 bits (129)	7e-11	28/61 (45%)	37/61 (60%)
isotig05431	sp|P11707.2|	CP3A6_RABIT RecName: Full=Cytochrome P450 3A6; AltName: Full=CYPIIIA6; AltName: Full=Cytochrome P450-3C	501	145 bits (365)	5e-34	89/254 (35%)	147/254 (57%)	2/254 (0%)
isotig09874	sp|Q9UKG9.2|	OCTC_HUMAN RecName: Full=Peroxisomal carnitine O-octanoyltransferase; Short=COT	612	338 bits (867)	4e-92	168/367 (45%)	236/367 (64%)	4/367 (1%)
isotig08115	sp|Q9HA26.2|	RUN2A_HUMAN RecName: Full=RUN domain-containing protein 2A	375	226 bits (576)	3e-58	130/279 (46%)	168/279 (60%)	29/279 (10%)
isotig20557	sp|P91791.1|	PPIA_HEMPU RecName: Full=Peptidyl-prolyl cis-trans isomerase; Short=PPIase; AltName: Full=Cyclophilin; AltName: Full=Cyclosporin A-binding protein; AltName: Full=Rotamase	164	206 bits (524)	3e-53	97/130 (74%)	106/130 (81%)
isotig11017	sp|E6ZIJ1.1|	HOIL1_DICLA RecName: Full=RanBP-type and C3HC4-type zinc finger-containing protein 1; AltName: Full=Heme-oxidized IRP2 ubiquitin ligase 1 homolog; Short=HOIL-1	707	266 bits (680)	2e-70	113/194 (58%)	139/194 (71%)
isotig15714	sp|P23098.1|	DYHC_TRIGR RecName: Full=Dynein beta chain, ciliary	4466	282 bits (721)	1e-75	139/206 (67%)	170/206 (82%)	4/206 (1%)
isotig06795	sp|A7SNN5.1|	PLK4_NEMVE RecName: Full=Serine/threonine-protein kinase PLK4; AltName: Full=Polo-like kinase 4; Short=PLK-4	978	75.5 bits (184)	9e-14	36/50 (72%)	42/50 (84%)
isotig19789	sp|P08111.2|	L2GL_DROME RecName: Full=Lethal(2) giant larvae protein	1161	132 bits (332)	7e-31	68/147 (46%)	88/147 (59%)	3/147 (2%)
isotig15660	sp|P70694.1|	DHB5_MOUSE RecName: Full=Estradiol 17 beta-dehydrogenase 5; AltName: Full=17-beta-HSD 5	323	105 bits (263)	2e-22	53/119 (44%)	78/119 (65%)	1/119 (0%)
isotig07531	sp|A6QR16.1|	RNPS1_BOVIN RecName: Full=RNA-binding protein with serine-rich domain 1	305	124 bits (310)	3e-27	56/78 (71%)	70/78 (89%)
isotig09807	sp|Q9Y266.1|	NUDC_HUMAN RecName: Full=Nuclear migration protein nudC; AltName: Full=Nuclear distribution protein C homolog	331	286 bits (732)	2e-76	130/178 (73%)	158/178 (88%)
isotig01461	sp|P40222.3|	TXLNA_HUMAN RecName: Full=Alpha-taxilin	546	302 bits (774)	8e-81	156/316 (49%)	223/316 (70%)	9/316 (2%)
isotig14355	sp|P83088.3|	FUCTC_DROME RecName: Full=Alpha-(1,3)-fucosyltransferase C; AltName: Full=Galactoside 3-L-fucosyltransferase	424	138 bits (347)	4e-32	70/195 (35%)	108/195 (55%)	2/195 (1%)
isotig17169	sp|P62877.1|	RBX1_HUMAN RecName: Full=E3 ubiquitin-protein ligase RBX1; AltName: Full=Protein ZYP; AltName: Full=RING finger protein 75; AltName: Full=RING-box protein 1; Short=Rbx1; AltName: Full=Regulator of cullins 1	108	216 bits (549)	9e-56	100/114 (87%)	103/114 (90%)
isotig17365	sp|P46778.2|	RL21_HUMAN RecName: Full=60S ribosomal protein L21	160	219 bits (557)	1e-56	106/160 (66%)	123/160 (76%)
isotig15968	sp|Q3SX04.1|	PRCM_BOVIN RecName: Full=Probable proline racemase	354	177 bits (450)	3e-44	90/173 (52%)	121/173 (69%)	1/173 (0%)
isotig09125	sp|Q2YDF6.1|	RT35_BOVIN RecName: Full=28S ribosomal protein S35, mitochondrial; Short=MRP-S35; Short=S35mt; AltName: Full=28S ribosomal protein S28, mitochondrial; Short=MRP-S28; Short=S28mt; Flags: Precursor	325	254 bits (648)	1e-66	126/295 (42%)	182/295 (61%)
isotig04931	sp|Q9BYD5.2|	CNFN_HUMAN RecName: Full=Cornifelin	112	87.8 bits (216)	9e-17	46/108 (42%)	62/108 (57%)
isotig08058	sp|P20042.2|	IF2B_HUMAN RecName: Full=Eukaryotic translation initiation factor 2 subunit 2; AltName: Full=Eukaryotic translation initiation factor 2 subunit beta; Short=eIF-2-beta	333	298 bits (762)	9e-80	139/178 (78%)	164/178 (92%)
isotig12191	sp|Q6E2N3.1|	TRI33_DANRE RecName: Full=E3 ubiquitin-protein ligase TRIM33; AltName: Full=Ectodermin homolog; AltName: Full=Protein moonshine; AltName: Full=Transcription intermediary factor 1-gamma; Short=TIF1-gamma; AltName: Full=Tripartite motif-containing protein 33	1163	42.4 bits (98)	1e-08	21/72 (29%)	39/72 (54%)	3/72 (4%)
isotig13107	sp|Q8WVN8.1|	UB2Q2_HUMAN RecName: Full=Ubiquitin-conjugating enzyme E2 Q2; AltName: Full=Ubiquitin carrier protein Q2; AltName: Full=Ubiquitin-protein ligase Q2	375	121 bits (304)	4e-27	77/220 (35%)	116/220 (52%)	9/220 (4%)
isotig17691	sp|Q9NXW2.4|	DJB12_HUMAN RecName: Full=DnaJ homolog subfamily B member 12	375	162 bits (410)	1e-39	82/167 (49%)	114/167 (68%)
isotig09112	sp|Q61371.2|	IFT88_MOUSE RecName: Full=Intraflagellar transport protein 88 homolog; AltName: Full=Recessive polycystic kidney disease protein Tg737; AltName: Full=Tetratricopeptide repeat protein 10; Short=TPR repeat protein 10; AltName: Full=TgN(Imorpk)737Rpw	824	379 bits (973)	e-142	191/324 (58%)	227/324 (70%)	6/324 (1%)
isotig05723	sp|P46781.3|	RS9_HUMAN RecName: Full=40S ribosomal protein S9	194	316 bits (810)	7e-86	158/173 (91%)	165/173 (95%)
isotig03149	sp|Q61830.2|	MRC1_MOUSE RecName: Full=Macrophage mannose receptor 1; Short=MMR; AltName: CD_antigen=CD206; Flags: Precursor	1456	75.1 bits (183)	3e-21	69/248 (27%)	110/248 (44%)	17/248 (6%)
isotig07239	sp|A4FV97.1|	RL1D1_BOVIN RecName: Full=Ribosomal L1 domain-containing protein 1	482	109 bits (273)	7e-23	64/155 (41%)	93/155 (60%)	2/155 (1%)
isotig20588	sp|Q9HCM4.3|	E41L5_HUMAN RecName: Full=Band 4.1-like protein 5	733	160 bits (404)	3e-39	74/112 (66%)	87/112 (77%)
isotig13517	sp|O75096.4|	LRP4_HUMAN RecName: Full=Low-density lipoprotein receptor-related protein 4; Short=LRP-4; AltName: Full=Multiple epidermal growth factor-like domains 7; Flags: Precursor	1905	60.1 bits (144)	1e-08	45/141 (31%)	69/141 (48%)	1/141 (0%)
isotig08657	sp|Q811I0.1|	ATPF1_MOUSE RecName: Full=ATP synthase mitochondrial F1 complex assembly factor 1; Flags: Precursor	324	161 bits (408)	9e-39	82/240 (34%)	134/240 (55%)	1/240 (0%)
isotig09143	sp|Q9JM76.3|	ARPC3_MOUSE RecName: Full=Actin-related protein 2/3 complex subunit 3; AltName: Full=Arp2/3 complex 21 kDa subunit; Short=p21-ARC	178	272 bits (696)	3e-72	125/178 (70%)	152/178 (85%)	2/178 (1%)
isotig07570	sp|Q8TBY9.2|	WDR66_HUMAN RecName: Full=WD repeat-containing protein 66	1149	369 bits (946)	e-101	184/391 (47%)	252/391 (64%)	2/391 (0%)
isotig08905	sp|Q7ZYP6.1|	MCMBP_XENLA RecName: Full=Mini-chromosome maintenance complex-binding protein; Short=MCM-BP; Short=MCM-binding protein	626	409 bits (1050)	e-113	209/406 (51%)	278/406 (68%)
[truncated: 5,923 more rows]

## Sheet: NCBI Nt Database 
Query	Accession	Description	Length	Score	Expect	Identities	Positives
[truncated: 1,498 more rows]
