# Supplementary material for: Transcriptome Sequencing of Zhikong Scallop (Chlamys farreri) and Comparative Transcriptomic Analysis with Yesso Scallop (Patinopecten yessoensis)
Source: PLoS One. 2013 May 7;8(5):e63927. doi: 10.1371/journal.pone.0063927 (PMC3646770; doi:10.1371/journal.pone.0063927)
Supplement: Table S2 — Putative orthologous genes with Ka/Ks values significantly different from one (p<0.05). (XLS) [file pone.0063927.s002.xls]

## Sheet: <1
Sequence	Ka	Ks	Ka/Ks	P-Value	Description
cf-isotig03900	2.65763	3.95847	0.671378	0.00170703	Proliferation-associated protein 2G4
cf-isotig07915	0.099865	0.163516	0.610737	0.0450861	Probable D-lactate dehydrogenase, mitochondrial
cf-isotig12722	0.106389	0.179705	0.592021	0.0232832	Putative protein tag-278
cf-isotig09935	0.111347	0.194634	0.572084	0.0165561	ATP synthase subunit d, mitochondrial
cf-isotig03829	1.0859	2.03961	0.532408	0.0454963	Fatty acid-binding protein, brain
cf-isotig14396	0.193076	0.366019	0.527503	0.00622107	Mitochondrial inner membrane protease ATP23 homolog
cf-isotig10051	0.146914	0.281776	0.521386	0.0252148	UPF0693 protein C10orf32 homolog
cf-isotig03159	0.176352	0.340105	0.518523	0.0207698	Interferon-induced helicase C domain-containing protein 1
cf-isotig05449	0.100015	0.195292	0.512128	0.0322277	39S ribosomal protein L48, mitochondrial
cf-isotig12902	0.0704865	0.141247	0.499031	0.0129116	ATP synthase subunit O, mitochondrial
cf-isotig07542	0.0413412	0.0847729	0.48767	0.0168147	Ras-related protein Rab-10
cf-isotig13446	0.203657	0.423263	0.48116	0.0109446	Nicotinamide riboside kinase 1
cf-isotig10432	0.105735	0.225633	0.468615	0.00362032	Ribonuclease P protein subunit p38
cf-isotig06495	0.0752848	0.163695	0.459909	0.0155174	Putative methyltransferase DDB_G0268948
cf-isotig02128	0.250938	0.549755	0.456455	0.00774107	Doublecortin domain-containing protein 2
cf-isotig07776	0.13384	0.295905	0.452309	0.00149858	28S ribosomal protein S29, mitochondrial
cf-isotig15436	0.140168	0.312485	0.448559	0.00873164	Cytochrome c oxidase subunit 6A, mitochondrial
cf-isotig17177	0.0726966	0.162241	0.448078	0.0160831	NADH dehydrogenase [ubiquinone] 1 alpha subcomplex subunit 6
cf-isotig07880	0.109134	0.244127	0.44704	0.00284955	Pentatricopeptide repeat-containing protein 1
cf-isotig13371	0.0846342	0.189526	0.446557	0.0215526	Methionyl-tRNA synthetase, mitochondrial
cf-isotig09522	0.160858	0.360573	0.446119	0.000299205	NADH dehydrogenase [ubiquinone] 1 alpha subcomplex assembly factor 4
cf-isotig09426	0.244372	0.548778	0.445302	1.29e-05	Carboxypeptidase A2
cf-isotig13582	0.113987	0.256376	0.444608	0.0104825	Uncharacterized protein C6orf125
cf-isotig04961	0.17895	0.404801	0.442069	0.00828737	Rho GDP-dissociation inhibitor 2
cf-isotig22768	0.571599	1.29353	0.44189	0.0108496	Receptor-type tyrosine-protein phosphatase mu
cf-isotig01827	0.144723	0.331216	0.436945	0.000101699	Multicystatin
cf-isotig04573	0.112713	0.261363	0.431251	0.0010144	Zinc finger protein ubi-d4 B
cf-isotig10874	0.0488118	0.113464	0.430198	0.0279257	Ribosome-recycling factor, mitochondrial
cf-isotig07186	0.0557624	0.131576	0.423805	0.00438669	ERC protein 2
cf-isotig13918	0.126899	0.301013	0.421573	0.0318071	Mitochondrial inner membrane protein OXA1L
cf-isotig19293	0.151041	0.362997	0.416095	0.00466955	Cytochrome c oxidase subunit 6B
cf-isotig08301	0.0800612	0.19286	0.415126	0.000117075	Bax inhibitor 1
cf-isotig07127	0.0980667	0.236957	0.41386	8.55e-10	Proactivator polypeptide
cf-isotig11127	0.0669395	0.161962	0.413304	0.0254515	Zinc finger protein 318
cf-isotig12107	0.124	0.301022	0.411931	0.000603448	CASP8-associated protein 2
cf-isotig07404	0.136424	0.331339	0.411735	3.75e-09	Probable ATP-dependent RNA helicase DDX5
cf-isotig09756	0.0706473	0.172022	0.410687	0.0164123	Uncharacterized protein C1orf109 homolog
cf-isotig07124	0.0767829	0.188897	0.406481	0.00204581	Inorganic pyrophosphatase
cf-isotig15355	0.108064	0.266381	0.405674	0.00320084	UPF0728 protein
cf-isotig10950	0.051001	0.126557	0.402989	0.0270441	La-related protein 7
cf-isotig13493	0.226039	0.563184	0.401359	8.79e-05	Cytochrome b-c1 complex subunit 7
cf-isotig05433	0.0642039	0.160122	0.400968	0.00477601	Heat shock factor-binding protein 1
cf-isotig08263	0.0737852	0.184351	0.400243	0.00220111	Peroxisomal membrane protein PEX13
cf-isotig02199	0.0961463	0.243107	0.395489	0.00852946	Deoxyribonucleoside 5'-monophosphate N-glycosidase
cf-isotig08657	0.0626911	0.158958	0.394387	0.00560312	ATP synthase mitochondrial F1 complex assembly factor 1
cf-isotig11244	0.0911904	0.231495	0.39392	0.00057565	BRCA1-associated ATM activator 1
cf-isotig12244	0.0581684	0.148499	0.391709	0.00920233	Protein UXT homolog
cf-isotig12934	0.051498	0.132217	0.389498	0.0398108	DNA damage-inducible transcript 4-like protein
cf-isotig07073	0.0970434	0.249368	0.389157	4.39e-06	Malate dehydrogenase, cytoplasmic
cf-isotig07577	0.0811373	0.211235	0.384108	2.48e-05	Protein DBF4 homolog A
cf-isotig12295	0.0609802	0.160005	0.381114	0.00782388	28S ribosomal protein S17, mitochondrial
cf-isotig03879	0.0432278	0.114938	0.376098	0.00178042	Adenylate kinase isoenzyme 1
cf-isotig03333	0.214236	0.571014	0.375184	0.0150264	Sushi, nidogen and EGF-like domain-containing protein 1
cf-isotig10748	0.693779	1.86518	0.371963	0.0171403	Lactoylglutathione lyase
cf-isotig07720	0.0722702	0.195544	0.369586	4.47e-06	Protein LAS1 homolog
cf-isotig03461	0.0941727	0.255049	0.369234	0.00251505	Mitotic-spindle organizing protein 1
cf-isotig03598	0.0345207	0.0935777	0.368898	0.0351295	Acyl carrier protein, mitochondrial
cf-isotig04223	0.0840968	0.228661	0.367779	6.49e-05	Leucine-rich repeat-containing protein 23
cf-isotig08583	0.115706	0.314767	0.367593	4.18e-05	Tumor necrosis factor ligand superfamily member 6
cf-isotig08535	0.113011	0.30846	0.366372	0.000907389	Annexin A4
cf-isotig09713	0.0608135	0.166213	0.365877	0.01003	Sperm-associated antigen 1
cf-isotig07932	0.0727489	0.198931	0.365699	5.66e-05	Sperm flagellar protein 2
cf-isotig14466	0.0676399	0.185073	0.365476	0.000762483	39S ribosomal protein L18, mitochondrial
cf-isotig10979	0.0770455	0.212267	0.362965	0.00030391	Autophagy-related protein 16
cf-isotig05298	0.163208	0.451201	0.361718	5.53e-06	Ganglioside GM2 activator
cf-isotig19789	0.620875	1.73014	0.358859	0.0238865	Lethal(2) giant larvae protein
cf-isotig11647	0.111507	0.311057	0.358477	1.09e-05	Poly [ADP-ribose] polymerase 16
cf-isotig17289	0.0975964	0.272398	0.358286	0.00153918	Meiotic nuclear division protein 1 homolog
cf-isotig08233	0.0156422	0.0436995	0.35795	0.0468252	UPF0468 protein C16orf80 homolog
cf-isotig11199	0.0656941	0.184177	0.35669	0.0264939	PHD finger and CXXC domain-containing protein CG17446
cf-isotig13930	0.0332188	0.093337	0.355901	0.0172826	40S ribosomal protein S27
cf-isotig09923	0.0489386	0.139061	0.351921	0.00296733	Succinate dehydrogenase [ubiquinone] cytochrome b small subunit, mitochondrial
cf-isotig08545	0.061311	0.174488	0.351377	6.45e-05	NADH dehydrogenase [ubiquinone] 1 alpha subcomplex subunit 9, mitochondrial
cf-isotig02322	0.0631574	0.179922	0.351026	8.11e-05	Membrane-associated guanylate kinase, WW and PDZ domain-containing protein 1
cf-isotig11333	0.14169	0.406649	0.348434	0.000542468	Proteasome activator complex subunit 3
cf-isotig09100	0.104208	0.301265	0.345902	2.08e-05	Heat shock protein 27
cf-isotig07528	0.0339557	0.0984542	0.344888	0.0158872	Protein FAM161A
cf-isotig04108	0.092311	0.268117	0.344294	1.43e-06	Cytochrome b-c1 complex subunit 2, mitochondrial
cf-isotig08487	0.0865198	0.252467	0.342697	1.16e-05	Adenosine kinase
cf-isotig08076	0.115178	0.336381	0.342404	0.000211593	Bleomycin hydrolase
cf-isotig15520	0.0760863	0.222789	0.341518	7.9e-05	Zinc finger MYND domain-containing protein 11
cf-isotig11389	0.0795005	0.234791	0.338602	3.87e-05	Myosin-9
cf-isotig04563	0.0715213	0.211234	0.338588	0.0144798	CDK5 regulatory subunit-associated protein 2
cf-isotig08481	0.137178	0.405287	0.33847	3.4e-08	Mitochondrial inner membrane protein COX18
cf-isotig09466	0.130407	0.385314	0.338442	0.000891522	Peptidyl-prolyl cis-trans isomerase FKBP2
cf-isotig05263	0.0685996	0.202833	0.338207	1.85e-05	MAP3K12-binding inhibitory protein 1
cf-isotig10474	0.604853	1.79323	0.337298	0.00137195	Lactase-phlorizin hydrolase
cf-isotig16759	0.0539129	0.159997	0.336961	0.0164861	RWD domain-containing protein 4
cf-isotig02564	0.0521923	0.155527	0.335584	0.000725543	Collagen alpha-1(XI) chain
cf-isotig12176	0.122067	0.364993	0.334437	8.55e-06	NADH dehydrogenase [ubiquinone] 1 beta subcomplex subunit 5, mitochondrial
cf-isotig10063	0.0925044	0.280802	0.32943	0.0106624	Thioredoxin domain-containing protein 17
cf-isotig12112	0.651316	1.97976	0.328987	0.0327952	Methylmalonyl-CoA epimerase, mitochondrial
cf-isotig12144	0.14453	0.44119	0.327591	5.1e-07	Asialoglycoprotein receptor 2
cf-isotig17287	0.040555	0.123892	0.327341	0.0452847	60S acidic ribosomal protein P1
cf-isotig09368	0.0655389	0.200468	0.326929	0.044375	Nucleolin
cf-isotig12644	0.0963433	0.294973	0.326617	5.85e-06	Nucleoside diphosphate kinase A
cf-isotig09989	0.0467948	0.143284	0.326587	0.00236924	Protein translation factor SUI1 homolog
cf-isotig12205	0.0848211	0.259855	0.326418	0.000861576	Elongation factor 1-beta
cf-isotig05894	0.0885019	0.271806	0.325607	0.00018031	NADH dehydrogenase [ubiquinone] 1 alpha subcomplex subunit 12
cf-isotig09233	0.0434269	0.133529	0.325225	0.000355062	Golgi to ER traffic protein 4 homolog
cf-isotig05091	0.112744	0.346849	0.325053	0.00016493	Fatty acid-binding protein, adipocyte
cf-isotig14293	0.0762157	0.234899	0.324462	3.44e-05	28S ribosomal protein S12, mitochondrial
cf-isotig10281	0.122926	0.378942	0.324393	0.00128126	Low molecular weight phosphotyrosine protein phosphatase
cf-isotig11212	0.0909028	0.280554	0.324011	7.94e-05	NADH dehydrogenase [ubiquinone] 1 alpha subcomplex assembly factor 3
cf-isotig07779	0.0469959	0.1458	0.322331	0.00131747	Cytochrome P450 1A1
cf-isotig11243	0.0712164	0.222032	0.320748	9.96e-06	MORN repeat-containing protein 2
cf-isotig02708	0.0842725	0.263058	0.320358	0.00033417	39S ribosomal protein L32, mitochondrial
cf-isotig03196	0.102333	0.320537	0.319255	1.02e-05	Methylosome subunit pICln
cf-isotig17989	0.0579755	0.181832	0.318841	0.00015944	Tubulin-specific chaperone E
cf-isotig05669	0.0666151	0.209394	0.318132	0.00429397	UPF0562 protein C7orf55 homolog
cf-isotig09590	0.0512809	0.161208	0.318104	4.7e-06	ATP synthase subunit gamma, mitochondrial
cf-isotig04299	0.0528909	0.166752	0.317183	0.0062863	Serpin B8
cf-isotig07466	0.0645511	0.203788	0.316756	5.99e-05	V-type proton ATPase subunit E
cf-isotig13860	0.0853154	0.269573	0.316483	0.000200285	Cadmium-metallothionein
cf-isotig16942	0.0768414	0.242869	0.316391	0.000365636	NADH dehydrogenase [ubiquinone] 1 alpha subcomplex subunit 7
cf-isotig07804	0.044977	0.142188	0.316321	0.00440614	Myosin light chain kinase, smooth muscle
cf-isotig09271	0.137927	0.437603	0.315188	2.19e-06	RNA pseudouridylate synthase domain-containing protein 4
cf-isotig08356	0.090398	0.287701	0.314209	1.05e-05	Tetratricopeptide repeat protein 19, mitochondrial
cf-isotig11147	0.0659832	0.210315	0.313736	0.00598739	Importin-5
cf-isotig17854	0.0834492	0.266482	0.313151	0.00284561	39S ribosomal protein L46, mitochondrial
cf-isotig14026	0.0646035	0.206406	0.312992	0.00146742	tRNA (adenine-N(1)-)-methyltransferase catalytic subunit TRMT61A
cf-isotig16233	0.144661	0.462846	0.312546	2.84e-06	NADH dehydrogenase [ubiquinone] 1 alpha subcomplex subunit 13
cf-isotig04357	0.139051	0.447498	0.310731	1.48e-06	Dynein light chain 1, axonemal
cf-isotig11754	0.0590551	0.190357	0.310233	5.49e-05	WD repeat-containing protein 75
cf-isotig13195	0.132583	0.42793	0.309824	2.87e-06	Sel1 repeat-containing protein 1
cf-isotig17593	0.0460799	0.14927	0.308701	0.00156207	40S ribosomal protein S20
cf-isotig12686	0.0592804	0.192123	0.308554	0.0131057	Arginyl-tRNA synthetase, mitochondrial
cf-isotig07863	0.0580409	0.188484	0.307935	0.00324521	SUMO-conjugating enzyme UBC9-B
cf-isotig07713	0.125792	0.409597	0.307111	4.62e-06	Tumor necrosis factor ligand superfamily member 6
cf-isotig10166	0.077349	0.252317	0.306555	3.92e-05	Yolk ferritin
cf-isotig18006	0.0696024	0.227145	0.306422	0.00647723	Chromobox protein homolog 5
cf-isotig01898	0.127351	0.417984	0.30468	0.000195208	Peroxiredoxin-6
cf-isotig10702	0.083264	0.273724	0.30419	0.00173912	Protein deltex-3
cf-isotig14951	0.0624943	0.205472	0.30415	0.00536352	Probable 39S ribosomal protein L23, mitochondrial
cf-isotig08815	0.0972041	0.321194	0.302634	2.82e-08	Caffeoyl-CoA O-methyltransferase 2
cf-isotig09207	0.0500821	0.166019	0.301664	0.000219064	Proteasome assembly chaperone 2
cf-isotig12127	0.130508	0.433863	0.300805	4.29e-05	Cytochrome c oxidase subunit 4 isoform 2, mitochondrial
cf-isotig09225	0.0793689	0.264574	0.299987	2.51e-08	28S ribosomal protein S22, mitochondrial
cf-isotig09737	0.051661	0.173139	0.298378	0.00032164	Calcyclin-binding protein
cf-isotig07031	0.110497	0.370473	0.298259	2.23e-23	Elongation factor 2
cf-isotig04821	0.0908969	0.306485	0.296579	2.97e-10	28S ribosomal protein S10, mitochondrial
cf-isotig08031	0.0679824	0.229231	0.296567	0.000237902	ADP-ribosylation factor 6
cf-isotig15357	0.0956004	0.323456	0.295559	4.15e-05	CDGSH iron-sulfur domain-containing protein 3, mitochondrial
cf-isotig07623	0.0591729	0.201035	0.294341	1.39e-07	Uncharacterized protein C20orf111
cf-isotig10852	0.0692265	0.235308	0.294195	3.54e-06	28S ribosomal protein S2, mitochondrial
cf-isotig15587	0.0672405	0.228745	0.293954	0.000607981	Mitochondrial import inner membrane translocase subunit Tim8
cf-isotig08335	0.0959673	0.327094	0.293394	2.37e-06	Cell division cycle protein 23 homolog
cf-isotig04265	0.091746	0.313028	0.293093	5.65e-12	p21-activated protein kinase-interacting protein 1-like
cf-isotig02690	0.0650162	0.221969	0.292906	0.000170634	UPF0691 protein C9orf116 homolog
cf-isotig09784	0.328055	1.12225	0.292318	0.0153569	Suppressor of cytokine signaling 6
cf-isotig13705	0.0867579	0.298858	0.290298	3.18e-07	Probable 28S ribosomal protein S26, mitochondrial
cf-isotig11043	0.026905	0.0927282	0.290149	0.0117168	ATP synthase mitochondrial F1 complex assembly factor 2
cf-isotig11487	0.0725288	0.250601	0.28942	1.57e-05	NADH dehydrogenase [ubiquinone] 1 beta subcomplex subunit 10
cf-isotig10974	0.0812519	0.281485	0.288655	0.000606543	G patch domain-containing protein 4
cf-isotig00171	0.202405	0.701399	0.288574	0.00074055	Superoxide dismutase [Cu-Zn]
cf-isotig16736	0.0758982	0.26308	0.288498	9.01e-06	Nuclear ribonuclease Z
cf-isotig10519	0.116465	0.403835	0.288399	7.67e-09	A disintegrin and metalloproteinase with thrombospondin motifs 9
cf-isotig02116	0.0448252	0.155551	0.28817	0.00153113	Selenoprotein S
cf-isotig08797	0.146443	0.509166	0.287613	5.33e-05	Tubulin-specific chaperone A
cf-isotig23398	0.693355	2.42474	0.285951	0.00177521	Poly [ADP-ribose] polymerase 14
cf-isotig08303	0.905796	3.16794	0.285926	0.000246191	Glypican-6
cf-isotig17939	0.0613092	0.214578	0.28572	0.000158281	Ribonuclease H2 subunit C
cf-isotig10137	0.0832679	0.291583	0.285572	1.09e-06	TATA box-binding protein-associated factor, RNA polymerase I, subunit C
cf-isotig07342	0.0800298	0.280256	0.28556	0.000104205	2-oxoglutarate dehydrogenase, mitochondrial
cf-isotig13708	0.0666792	0.234163	0.284756	7.38e-05	Secretion-regulating guanine nucleotide exchange factor
cf-isotig11788	0.0481503	0.169302	0.284406	5.86e-05	Uncharacterized protein C2orf73 homolog
cf-isotig14947	0.0307682	0.10823	0.284285	0.00455172	6-phosphofructo-2-kinase/fructose-2,6-biphosphatase
cf-isotig05309	0.0607878	0.214086	0.283941	8.8e-06	Putative hexokinase HKDC1
cf-isotig11055	0.077111	0.271667	0.283844	6.11e-07	39S ribosomal protein L51, mitochondrial
cf-isotig11740	0.0972063	0.342748	0.283608	5.42e-05	Ubiquitin-conjugating enzyme E2-22 kDa
cf-isotig12063	0.0846361	0.298869	0.283188	2.72e-07	28S ribosomal protein S18c, mitochondrial
cf-isotig17881	0.250986	0.8883	0.282547	0.000897619	Scavenger receptor class F member 1
cf-isotig14320	0.0897028	0.317952	0.282127	7.68e-06	Insulin-like growth factor-binding protein 3
cf-isotig11018	0.0425871	0.151115	0.28182	0.000214897	Glycine cleavage system H protein, mitochondrial
cf-isotig12077	0.132875	0.471693	0.281698	3.53e-05	Stress-associated endoplasmic reticulum protein 2
cf-isotig03558	0.0672129	0.240581	0.279377	0.00103228	StAR-related lipid transfer protein 7, mitochondrial
cf-isotig07943	0.158968	0.570063	0.278861	4.36e-10	Hatching enzyme
cf-isotig09857	0.0773942	0.277903	0.278494	2.55e-07	Vacuolar protein sorting-associated protein 4B
cf-isotig08196	0.0876525	0.316647	0.276814	1.04e-05	Grancalcin
cf-isotig16260	0.0567675	0.20514	0.276725	0.000284779	Methylmalonic aciduria and homocystinuria type C protein homolog
cf-isotig10949	0.0485882	0.175623	0.276663	0.0384216	TP53-regulating kinase
cf-isotig07042	0.105698	0.382566	0.276287	5.86e-05	Insulin receptor substrate 2-B
cf-isotig07079	0.740606	2.68373	0.275961	4.49e-05	Fructose-1,6-bisphosphatase 1
cf-isotig12517	0.0426043	0.154391	0.275951	0.000307327	E3 ubiquitin-protein ligase RNF181
cf-isotig04141	0.0609691	0.221521	0.275229	9.94e-09	Delta(3,5)-Delta(2,4)-dienoyl-CoA isomerase, mitochondrial
cf-isotig16041	0.0407713	0.148174	0.275159	0.00046575	Anamorsin
cf-isotig11928	0.0560808	0.204396	0.274373	1.72e-05	DNA-directed RNA polymerase III subunit RPC9
cf-isotig14467	0.0640548	0.234146	0.273568	0.0040959	Cation-dependent mannose-6-phosphate receptor
cf-isotig13880	0.0757283	0.276939	0.273447	8.65e-05	NADH dehydrogenase [ubiquinone] 1 alpha subcomplex subunit 8
cf-isotig01465	0.170208	0.622513	0.273421	4.11e-10	Retrograde protein of 51 kDa
cf-isotig04201	0.0655776	0.239997	0.273243	3.64e-08	39S ribosomal protein L38, mitochondrial
cf-isotig07233	0.0721182	0.26438	0.272782	2.92e-09	tRNA (cytosine(34)-C(5))-methyltransferase
cf-contig04465	0.0419706	0.154255	0.272086	0.00173871	Phosphatase and actin regulator 4
cf-isotig13740	0.100945	0.371139	0.271986	1.56e-05	Probable Dol-P-Man:Man(7)GlcNAc(2)-PP-Dol alpha-1,6-mannosyltransferase
cf-isotig07640	0.0367264	0.135621	0.270802	0.000322634	GTP-binding protein 128up
cf-isotig08507	0.0660299	0.244047	0.270563	0.000149853	Proteasome assembly chaperone 3
cf-isotig09498	0.0773908	0.286077	0.270524	5.32e-05	Transmembrane protein 79
cf-isotig07866	0.0675409	0.249992	0.270172	5.04e-08	MMP37-like protein, mitochondrial
cf-isotig17011	0.0531065	0.197032	0.269533	0.00553143	UPF0608 protein C19orf42 homolog A
cf-isotig04911	0.884032	3.28803	0.268864	1.09e-12	Neuroligin-3
cf-isotig05003	0.0637083	0.238718	0.266877	1.31e-07	BAG family molecular chaperone regulator 1
cf-isotig17324	0.0556183	0.208704	0.266494	0.000370619	Keratinocyte-associated protein 2
cf-isotig09232	0.0368367	0.138352	0.266253	0.00433578	Krueppel-like factor 12
cf-isotig12579	0.0570279	0.214487	0.26588	0.00246135	Uncharacterized protein PFB0765w
cf-isotig18692	0.0582232	0.220054	0.264586	0.0156945	La-related protein 7
cf-isotig12097	0.0884949	0.336524	0.262967	8.1e-08	Thyroglobulin
cf-isotig06383	0.0449896	0.171112	0.262926	0.000538112	Endonuclease III-like protein 1
cf-isotig06107	0.156926	0.59841	0.262239	0.00040059	Procollagen-lysine,2-oxoglutarate 5-dioxygenase 3
cf-isotig08708	0.0643035	0.245899	0.261503	0.00128807	Uncharacterized protein F10B5.2
cf-isotig09155	0.0273558	0.104801	0.261026	0.00369917	C-Myc-binding protein
cf-isotig10411	0.0464714	0.178228	0.260742	8.58e-06	Probable G-protein coupled receptor No18
cf-isotig15028	0.0506839	0.194553	0.260515	0.000365153	TCF3 fusion partner homolog
cf-isotig20228	0.0749918	0.288672	0.259782	0.000703156	Adenylate kinase isoenzyme 5
cf-isotig18097	0.115897	0.446741	0.259427	6.5e-07	UPF0082 protein Pmob_0807
cf-isotig19224	0.862457	3.33344	0.258729	3.47e-06	Abhydrolase domain-containing protein 13
cf-isotig09344	0.0473169	0.183074	0.258457	0.000432844	Sideroflexin-5
cf-isotig08753	0.0732569	0.28394	0.258002	1.42e-12	39S ribosomal protein L37, mitochondrial
cf-isotig03005	0.0823096	0.319029	0.258001	2.26e-07	Kinesin-like protein KIF1A
cf-isotig07442	0.0395076	0.153171	0.257931	4.58e-06	Rho-associated protein kinase 2
cf-isotig18152	0.0554527	0.215325	0.257531	0.000305613	NADH dehydrogenase [ubiquinone] 1 alpha subcomplex subunit 5
cf-isotig14013	0.0288201	0.111928	0.257488	0.00472091	Death-associated protein 1
cf-isotig13810	0.046315	0.180079	0.257193	0.000612408	5'-3' exoribonuclease 2
cf-isotig07968	0.0786136	0.306308	0.256649	2.82e-09	Quinone oxidoreductase
cf-isotig14833	0.0584157	0.227746	0.256495	0.000124445	Ankyrin repeat domain-containing protein 39
cf-isotig09938	0.0904876	0.353541	0.255946	9.64e-09	Calumenin
cf-isotig09072	0.0564054	0.220418	0.255901	0.0432052	G patch domain-containing protein 1
cf-isotig05341	0.102797	0.401919	0.255765	3.14e-07	Heat shock protein beta-11
cf-isotig17046	0.0767168	0.300117	0.255623	1.47e-06	Tissue alpha-L-fucosidase
cf-isotig23057	0.13962	0.548718	0.254447	3.92e-05	cGMP-specific 3',5'-cyclic phosphodiesterase
cf-isotig07739	0.0707861	0.278419	0.254243	3.57e-10	rRNA methyltransferase 1, mitochondrial
cf-isotig15486	0.0563458	0.221868	0.25396	0.00096729	Fibroblast growth factor receptor 2
cf-isotig08604	0.0782151	0.308405	0.253612	1.98e-13	Nucleolar complex protein 3 homolog
cf-isotig08125	0.0703541	0.278048	0.253028	5.66e-05	Ribonuclease H1
cf-isotig09962	0.0862845	0.34305	0.251521	1.97e-07	DnaJ homolog subfamily C member 11
cf-isotig09814	0.0923639	0.368233	0.25083	1.77e-09	Probable complex I intermediate-associated protein 30, mitochondrial
cf-isotig08849	0.728102	2.90332	0.250783	9.99e-08	Inositol 1,4,5-trisphosphate receptor type 1
cf-isotig08813	0.0902574	0.360445	0.250406	2.49e-08	Repressor of RNA polymerase III transcription MAF1 homolog
cf-isotig08496	0.0778352	0.312001	0.249471	6.74e-07	WD repeat-containing protein slp1
cf-isotig09067	0.054357	0.219051	0.248148	4.36e-05	Putative transferase CAF17 homolog, mitochondrial
cf-isotig11714	0.0533896	0.215176	0.24812	5.78e-07	Activator of 90 kDa heat shock protein ATPase homolog 1
cf-isotig09023	0.109486	0.442308	0.247533	1.51e-06	Neurogenic locus notch homolog protein 2
cf-isotig12701	0.0530368	0.214347	0.247434	1.82e-05	5-hydroxyisourate hydrolase
cf-isotig08985	0.0656716	0.265661	0.247201	2.83e-05	Peptidyl-prolyl cis-trans isomerase FKBP6
cf-isotig07420	0.0330263	0.134118	0.246248	0.00858792	Asparaginyl-tRNA synthetase, cytoplasmic
cf-isotig14964	0.0392238	0.159626	0.245722	1.88e-05	Thymidylate synthase
cf-isotig09787	0.0901396	0.367354	0.245376	5.91e-11	Aspartate aminotransferase, cytoplasmic
cf-isotig08759	0.0701492	0.286514	0.244836	1.9e-08	Putative 28S ribosomal protein S5, mitochondrial
cf-isotig04923	0.0404194	0.165143	0.244755	5.36e-05	tRNA pseudouridine synthase A, mitochondrial
cf-isotig08010	0.0489371	0.200104	0.244558	5.32e-05	RIIa domain-containing protein 1
cf-isotig09377	0.75838	3.10884	0.243943	5.19e-05	Protein toll
cf-isotig04171	0.0641507	0.264022	0.242975	3.13e-06	Eukaryotic translation initiation factor 2D
cf-isotig13113	0.0744149	0.306359	0.242901	0.00212543	Peptidyl-prolyl cis-trans isomerase NIMA-interacting 1
cf-isotig13656	0.0919852	0.379045	0.242676	1.49e-07	NADH dehydrogenase [ubiquinone] 1 beta subcomplex subunit 8, mitochondrial
cf-isotig07126	0.100401	0.416085	0.2413	1.98e-16	Probable citrate synthase, mitochondrial
cf-isotig07008	0.0340432	0.141606	0.240408	2.06e-08	Primary ciliary dyskinesia protein 1
cf-isotig03263	0.0536821	0.223389	0.240308	0.016456	NEDD8
cf-isotig13318	0.0895683	0.372951	0.240161	3.25e-10	Cytochrome c oxidase subunit 5A, mitochondrial
cf-isotig05635	0.0536558	0.223683	0.239875	3.46e-06	LanC-like protein 1
cf-isotig04757	0.0184109	0.0767655	0.239833	0.0254963	Zinc finger protein AEBP2
cf-isotig07951	0.050698	0.211471	0.23974	6.24e-06	Methylmalonic aciduria and homocystinuria type D homolog, mitochondrial
cf-isotig07874	0.0441107	0.185431	0.237882	2.35e-10	Spermatogenesis-associated protein 17
cf-isotig07581	0.0274607	0.11579	0.23716	9.01e-05	Protein SET
cf-isotig18791	0.035904	0.151477	0.237026	0.0029225	UPF0197 transmembrane protein C11orf10 homolog
cf-isotig02105	0.0640665	0.270648	0.236715	2.15e-07	ADP-ribosylation factor-like protein 13B
cf-isotig09139	0.0510629	0.216282	0.236094	3.06e-05	TOM1-like protein 2
cf-isotig10573	0.100662	0.427114	0.23568	2.46e-12	15-hydroxyprostaglandin dehydrogenase [NAD+]
cf-isotig07239	0.0749457	0.318144	0.235572	2.3e-07	Ribosomal L1 domain-containing protein 1
cf-isotig10258	0.0479111	0.203456	0.235487	4.34e-05	Ribokinase
cf-isotig10234	0.0302196	0.128491	0.235188	0.000111598	Serine/threonine-protein kinase MRCK alpha
cf-isotig12626	0.620095	2.638	0.235062	6.74e-05	E3 ubiquitin-protein ligase MARCH8
cf-isotig10047	0.0920867	0.394082	0.233674	5.13e-09	Peptidoglycan recognition protein
cf-isotig09287	0.104446	0.447095	0.233611	5.79e-06	UPF0587 protein C1orf123 homolog
cf-isotig07120	0.0994276	0.426135	0.233324	7.66e-09	Plastin-3
cf-isotig07189	0.0466856	0.200336	0.233037	9.77e-05	Echinoderm microtubule-associated protein-like 1
cf-isotig09608	0.0392819	0.168609	0.232977	8.31e-05	Translation initiation factor IF-2, mitochondrial
cf-isotig07741	0.578751	2.48625	0.232781	6.99e-08	Transient receptor potential cation channel subfamily M member 2
cf-isotig22777	0.588822	2.53024	0.232714	5.05e-07	Lysosome membrane protein 2
cf-isotig10628	0.0545437	0.234469	0.232627	0.000534502	Inosine-uridine preferring nucleoside hydrolase
cf-isotig17387	0.0871032	0.374456	0.232613	1.59e-05	A/G-specific adenine DNA glycosylase
cf-isotig08823	0.0694469	0.298731	0.232473	4.66e-11	Triosephosphate isomerase
cf-isotig08971	0.0696489	0.300125	0.232066	0.00286409	Putative ankyrin repeat domain-containing protein 26-like protein
cf-isotig10377	0.0583856	0.251913	0.231769	9.38e-07	Tetratricopeptide repeat protein 4
cf-isotig11537	0.171706	0.741273	0.231637	3.16e-07	12 kDa FK506-binding protein
cf-isotig04949	0.107443	0.4659	0.230615	1.07e-11	ATP synthase subunit s, mitochondrial
cf-isotig16987	0.0515863	0.224597	0.229684	9.7e-07	Protein CutA homolog
cf-isotig09596	0.0625466	0.272712	0.22935	1.8e-10	UPF0515 protein C19orf66 homolog
cf-isotig04595	0.0503859	0.220437	0.228573	0.00146043	CWF19-like protein 1
cf-isotig16709	0.061502	0.269144	0.22851	3.36e-05	39S ribosomal protein L42, mitochondrial
cf-isotig11086	0.0736428	0.322839	0.22811	2.64e-06	CCAAT/enhancer-binding protein zeta
cf-isotig08197	0.0509219	0.223346	0.227996	8.02e-16	Abhydrolase domain-containing protein 16A
cf-isotig11335	0.0674794	0.296171	0.227839	2.97e-10	39S ribosomal protein L19, mitochondrial
cf-isotig08372	0.0470955	0.206797	0.227739	3.39e-08	Stress-induced-phosphoprotein 1
cf-isotig12809	0.0593517	0.261098	0.227316	0.00448345	Beta-1,4-galactosyltransferase 6
cf-isotig08466	0.0407827	0.179597	0.227079	8.53e-09	Testis, prostate and placenta-expressed protein
cf-isotig07600	0.207521	0.914933	0.226815	2.2e-15	Indoleamine 2,3-dioxygenase 1
cf-isotig10642	0.128677	0.567687	0.226669	2.18e-06	Putative zinc finger protein 724
cf-isotig10960	0.0489381	0.216027	0.226537	2.4e-09	Calnexin
cf-isotig10097	0.0951474	0.420943	0.226034	3.33e-08	Mitochondrial intermembrane space import and assembly protein 40-B
cf-isotig13400	0.0885263	0.392231	0.225699	3.49e-10	SH3 domain-binding protein 2
cf-isotig11498	0.611624	2.71427	0.225337	2.06e-07	V-type proton ATPase subunit D
cf-isotig08332	0.0594851	0.264286	0.225079	2.01e-08	Stomatin-like protein 1
cf-isotig09120	0.0755606	0.335852	0.224982	1.1e-06	Transcription factor A, mitochondrial
cf-isotig10598	0.0627454	0.279017	0.224881	8.36e-12	Demethylmenaquinone methyltransferase
cf-isotig18358	0.105449	0.469073	0.224804	0.000298028	Probable 39S ribosomal protein L24, mitochondrial
cf-isotig09079	0.0464319	0.206673	0.224664	0.00830182	Early endosome antigen 1
cf-isotig10784	0.0356204	0.159158	0.223805	4.21e-06	Zinc finger protein 330 homolog
cf-isotig08275	0.0866505	0.387243	0.223763	2e-09	U2 small nuclear ribonucleoprotein A'
cf-isotig21996	0.0624734	0.279624	0.223419	4.29e-05	RING finger protein 37
cf-isotig12429	0.656908	2.9437	0.223157	4.51e-09	Acetyl-coenzyme A synthetase, cytoplasmic
cf-isotig04759	0.0988166	0.443545	0.222788	2.65e-12	Putative uncharacterized protein yghX
cf-isotig11305	0.0997717	0.448735	0.22234	2.55e-08	NHP2-like protein 1
cf-isotig06745	0.0668819	0.301819	0.221596	5.05e-05	Lysophosphatidic acid phosphatase type 6
cf-isotig09247	0.0552526	0.249475	0.221475	1.08e-11	Metaxin-1
cf-isotig10082	0.0492518	0.223306	0.220558	7.03e-08	WD repeat-containing protein 74
cf-isotig07608	0.0342113	0.155204	0.220428	0.00107298	Homeobox protein Mohawk
cf-isotig09605	0.42964	1.95027	0.220298	1.86e-10	Solute carrier family 23 member 2
cf-isotig07333	0.0418428	0.189956	0.220277	1.21e-08	AT-rich interactive domain-containing protein 4B
cf-isotig00526	0.0385793	0.175322	0.220048	0.00195024	High mobility group protein B3
cf-isotig12727	0.063714	0.289551	0.220044	3.31e-06	RWD domain-containing protein 1
cf-isotig15613	0.0544323	0.247522	0.219909	1.4e-06	Phosphatidylinositide phosphatase SAC2
cf-isotig09636	0.066762	0.303964	0.219638	0.000721345	Probable 28S ribosomal protein S6, mitochondrial
cf-isotig08593	0.0559435	0.255214	0.219203	5.51e-09	Twist-related protein
cf-isotig15743	0.0578136	0.263861	0.219106	3.48e-06	AP-4 complex subunit epsilon-1
cf-isotig05026	0.0708587	0.323866	0.21879	0.000107558	H/ACA ribonucleoprotein complex subunit 3
cf-isotig07160	0.0572145	0.261876	0.218479	3.48e-09	Protein disulfide-isomerase A3
cf-isotig10915	0.060174	0.275587	0.218349	5.23e-08	EF-hand calcium-binding domain-containing protein 11
cf-isotig12693	0.054163	0.248436	0.218016	0.00225488	5-aminolevulinate synthase, nonspecific, mitochondrial
cf-isotig09610	0.0957401	0.440871	0.217161	8.58e-09	28S ribosomal protein S28, mitochondrial
cf-isotig16913	0.0611567	0.281693	0.217104	2.14e-07	GatC-like protein
cf-isotig08519	0.043099	0.198526	0.217096	2.98e-06	Cytoskeleton-associated protein 5
cf-isotig10479	0.0776764	0.358623	0.216597	1.12e-10	Uncharacterized protein C7orf30 homolog
cf-isotig08965	0.0643892	0.297779	0.216232	3.2e-14	Coiled-coil domain-containing protein 105
cf-isotig08104	0.0677544	0.313872	0.215866	6.62e-07	Zinc finger protein 511
cf-isotig07471	0.0667959	0.309435	0.215864	1.31e-09	Lupus La protein homolog
cf-isotig05763	0.153292	0.71167	0.215398	2.09e-06	Alcohol dehydrogenase [NADP+] A
cf-isotig12089	0.0530865	0.247338	0.214631	2.95e-05	Myb-related protein A
cf-isotig10714	0.0407711	0.190009	0.214575	1.93e-05	AMY-1-associating protein expressed in testis 1
cf-isotig11707	0.0586365	0.273285	0.214562	4.22e-05	Protein SDA1 homolog
cf-isotig20606	0.0899081	0.419195	0.214478	0.00274453	Pre-rRNA-processing protein TSR1 homolog
cf-isotig18301	0.0428095	0.20024	0.21379	3.73e-05	V-type proton ATPase subunit e
cf-isotig15770	0.0141409	0.0661659	0.213718	0.00305143	Casein kinase II subunit alpha
cf-isotig11452	0.0400802	0.188098	0.213081	2.01e-06	Coiled-coil-helix-coiled-coil-helix domain-containing protein 3, mitochondrial
cf-isotig07762	0.0774921	0.364285	0.212724	7.18e-09	Lysosome-associated membrane glycoprotein 1
cf-isotig14140	0.570687	2.68315	0.212693	1.01e-05	Tumor necrosis factor receptor superfamily member 11B
cf-isotig07918	0.0420422	0.198007	0.212327	1.86e-11	Malate dehydrogenase, mitochondrial
cf-isotig09894	0.0474945	0.224213	0.211828	5.53e-07	Probable acyl coa dehydrogenase 6
cf-isotig09205	0.043492	0.20545	0.211691	1.89e-06	Cholecystokinin receptor type A
cf-isotig11520	0.0340137	0.160732	0.211618	8.09e-05	Protein tweety homolog 3
cf-isotig03229	0.071762	0.339659	0.211276	2.75e-19	Elongation factor 1-alpha
cf-isotig11958	0.0533543	0.253176	0.21074	0.000295727	Fatty aldehyde dehydrogenase
cf-isotig23662	0.145719	0.695063	0.209649	3.36e-05	Far upstream element-binding protein 1
cf-isotig11362	0.0357531	0.1709	0.209205	1.2e-06	Phosducin-like protein 3
cf-isotig13677	0.0582126	0.278741	0.208841	6.07e-09	39S ribosomal protein L13, mitochondrial
cf-isotig11427	0.0436574	0.209247	0.208641	6.14e-07	Glyoxalase domain-containing protein 5
cf-isotig10269	0.0508269	0.244071	0.208247	3.53e-08	Acetyl-CoA acetyltransferase, mitochondrial
cf-isotig10374	0.0832901	0.401948	0.207216	2.69e-10	TIM21-like protein, mitochondrial
cf-isotig04024	0.0562603	0.272648	0.206348	1.82e-08	DnaJ homolog subfamily C member 21
cf-isotig07867	0.0583628	0.283067	0.20618	1.51e-10	Toll-like receptor 2
cf-isotig01506	0.0482106	0.234018	0.206012	1.82e-09	Replication factor C subunit 2
cf-isotig09183	0.0696141	0.338545	0.205627	6.54e-13	C-factor
cf-isotig10116	0.0412223	0.200554	0.205542	2.63e-06	Protein DEK
cf-isotig07203	0.0315533	0.153564	0.205473	0.00113257	Alpha-N-acetylglucosaminidase
cf-isotig14624	0.0251465	0.122582	0.205141	0.000150566	60S ribosomal protein L11
cf-isotig10557	0.0445382	0.217297	0.204965	1.91e-10	Trifunctional enzyme subunit alpha, mitochondrial
cf-isotig08210	0.0718847	0.351339	0.204602	9.93e-09	Zinc finger protein 142
cf-isotig12388	0.0486558	0.237912	0.204512	3.72e-07	Protein FAM172A
cf-isotig08743	0.0407303	0.199198	0.204471	1.95e-06	Cytochrome c-type heme lyase
cf-isotig10612	0.0705714	0.345623	0.204186	4.56e-11	Mitochondrial inner membrane protease ATP23 homolog
cf-isotig08257	0.0512007	0.251119	0.20389	4.61e-06	Myeloid leukemia factor 1
cf-isotig09830	0.083221	0.40854	0.203703	1.02e-14	ATP synthase subunit b, mitochondrial
cf-isotig03923	0.0355821	0.175173	0.203126	5.6e-08	Protein tyrosine phosphatase type IVA 2
cf-isotig07785	0.116877	0.577429	0.202409	5.77e-05	Sodium/potassium/calcium exchanger 1
cf-isotig09513	0.0334102	0.165707	0.201622	1.06e-06	Meiosis-specific nuclear structural protein 1
cf-isotig10107	0.0725484	0.361139	0.200888	3.34e-13	R3H domain-containing protein C19orf22
cf-isotig09140	0.0853887	0.425235	0.200803	1.74e-14	DNA-directed RNA polymerase I subunit RPA49
cf-isotig12049	0.0926759	0.462303	0.200466	4.7e-11	28S ribosomal protein S14, mitochondrial
cf-isotig11936	0.544398	2.71583	0.200454	3.39e-06	Uncharacterized protein C20orf152 homolog
cf-isotig11083	0.0573363	0.286537	0.200101	3.63e-10	Protein FAM192A
cf-isotig13659	0.0808723	0.404521	0.199921	4.37e-06	PR domain zinc finger protein 4
cf-isotig08379	0.0596109	0.298205	0.199899	1.08e-09	Putative sodium-coupled neutral amino acid transporter 10
cf-isotig08826	0.0755258	0.378338	0.199625	5.16e-06	Alpha-aspartyl dipeptidase
cf-isotig16774	0.0440603	0.220752	0.199592	1.04e-05	Thioredoxin reductase 2, mitochondrial
cf-isotig05037	0.0625525	0.313825	0.199323	4.08e-05	Methyltransferase-like protein 5
cf-isotig06095	0.0431308	0.217711	0.198111	0.000863851	Pericentrin
cf-isotig15152	0.532579	2.68896	0.198061	8.43e-11	E3 ubiquitin-protein ligase mib1
cf-isotig11276	0.0410344	0.207503	0.197753	2.15e-10	Nucleoporin NDC1
cf-isotig16311	0.0624726	0.316097	0.197637	4.02e-07	Translocon-associated protein subunit delta
cf-isotig09430	0.0276762	0.140094	0.197555	0.000344453	Plasma membrane calcium-transporting ATPase 4
cf-isotig09803	0.0301329	0.152537	0.197545	9.63e-08	Heat shock 70 kDa protein 14
cf-isotig19219	0.0255586	0.129402	0.197513	0.00793404	60S ribosomal protein L39
cf-isotig09682	0.0372462	0.189044	0.197024	3.5e-10	39S ribosomal protein L4, mitochondrial
cf-isotig08951	0.0623816	0.317069	0.196745	4.12e-13	39S ribosomal protein L28, mitochondrial
cf-isotig10415	0.0511408	0.260196	0.196547	4.26e-07	Protein DPCD
cf-isotig07087	0.0585994	0.298313	0.196436	6.07e-25	Transketolase-like protein 2
cf-isotig09646	0.0379177	0.193169	0.196293	3.2e-06	Uncharacterized protein ZK1073.1
cf-isotig12172	0.0745151	0.379797	0.196197	0.000163526	Protein-tyrosine phosphatase mitochondrial 1
cf-isotig16396	0.0428089	0.218223	0.19617	0.0353399	CDK-activating kinase assembly factor MAT1
cf-isotig03203	0.0353931	0.180872	0.19568	0.000648815	Cornifelin homolog A
cf-isotig18272	0.0453257	0.231925	0.195432	3.25e-07	Myosin-13
cf-isotig09668	0.0612167	0.313434	0.19531	8.56e-06	Peptide methionine sulfoxide reductase
cf-isotig08534	0.0969085	0.496374	0.195233	5.04e-14	Fibroblast growth factor receptor 4
cf-isotig08672	0.0542881	0.278989	0.194589	7.57e-16	Src substrate cortactin
cf-isotig09125	0.0437383	0.224773	0.194588	1.9e-11	28S ribosomal protein S35, mitochondrial
cf-isotig04613	0.0813781	0.418787	0.194319	3.54e-15	39S ribosomal protein L9, mitochondrial
cf-isotig10426	0.0591254	0.304919	0.193905	2.53e-13	Peroxisomal bifunctional enzyme
cf-isotig20479	0.0377659	0.194869	0.193802	0.0431515	2-oxoglutarate and iron-dependent oxygenase domain-containing protein 1
cf-isotig09217	0.0483099	0.249418	0.19369	6.49e-13	NIF3-like protein 1
cf-isotig08887	0.08576	0.443245	0.193482	4.3e-12	ADP-ribosylation factor 4
cf-isotig14465	0.0515764	0.266729	0.193366	7.36e-05	Cell growth-regulating nucleolar protein
cf-isotig14415	0.516288	2.67677	0.192877	1.59e-07	DIS3-like exonuclease 2
cf-isotig08681	0.0562334	0.291571	0.192864	4.11e-11	Kanadaptin
cf-isotig10873	0.0656397	0.340399	0.192831	3.23e-09	Uncharacterized protein KIAA1704
cf-isotig08021	0.0332054	0.172215	0.192814	0.000166157	E3 ubiquitin-protein ligase MYLIP
cf-isotig09160	0.0754881	0.392416	0.192368	6.01e-12	MKI67 FHA domain-interacting nucleolar phosphoprotein-like
cf-isotig07220	0.0936979	0.488092	0.191968	2.7e-16	Arginine kinase
cf-isotig16591	0.0153412	0.0800217	0.191713	0.00258871	Trafficking protein particle complex subunit 2-like protein
cf-isotig19712	0.0514433	0.268482	0.191608	1.2e-05	CST complex subunit TEN1
cf-isotig15361	0.0919629	0.480207	0.191507	7.99e-08	UPF0728 protein v1g117062
cf-isotig08448	0.0427696	0.223626	0.191255	3.94e-11	Bile acid-CoA:amino acid N-acyltransferase
cf-isotig08447	0.0549246	0.28754	0.191016	1.42e-07	Legumain
cf-isotig08402	0.0339988	0.178017	0.190986	6.87e-05	Histone acetyltransferase MYST2
cf-isotig12007	0.0679459	0.356067	0.190823	2.96e-10	3-hydroxybutyrate dehydrogenase type 2
cf-isotig09652	0.0290032	0.1523	0.190435	9.26e-07	LanC-like protein 3
cf-isotig02948	0.0329258	0.172901	0.190432	2.02e-06	Uncharacterized protein FLJ46082 homolog
cf-isotig07482	0.0463949	0.243958	0.190176	7.65e-07	G patch domain and KOW motifs-containing protein
cf-isotig15516	0.0327347	0.172211	0.190084	9.85e-07	Coiled-coil domain-containing protein 151
cf-isotig14257	0.0522892	0.276278	0.189263	4.12e-08	General transcription factor 3C polypeptide 2
cf-isotig09875	0.0306158	0.162446	0.188468	8.34e-08	HAUS augmin-like complex subunit 2
cf-isotig16974	0.0483414	0.256526	0.188447	1.06e-05	Solute carrier family 25 member 45
cf-isotig08697	0.0306666	0.162767	0.188409	0.00165711	Uncharacterized oxidoreductase yrbE
cf-isotig01619	0.679687	3.61191	0.18818	2.15e-10	GMP reductase 1
cf-isotig23486	0.571582	3.03784	0.188154	3.58e-11	Ribosome-releasing factor 2, mitochondrial
cf-isotig07612	0.535574	2.8523	0.187769	1.96e-08	Valyl-tRNA synthetase
cf-isotig07978	0.0553235	0.294902	0.187599	1.17e-16	Nucleolar complex protein 4 homolog B
cf-isotig09638	0.627658	3.34776	0.187486	3.78e-08	39S ribosomal protein L11, mitochondrial
cf-isotig17067	0.0531057	0.28359	0.187262	1.2e-07	EF-hand calcium-binding domain-containing protein 10
cf-isotig10446	0.0171929	0.0919112	0.18706	0.00025157	Transcriptional activator protein Pur-beta
cf-isotig08105	0.0387447	0.207461	0.186756	2.43e-14	Cyclic AMP-dependent transcription factor ATF-6 beta
cf-isotig11938	0.600632	3.22288	0.186365	3.69e-09	ATP-dependent DNA helicase Q1
cf-isotig04779	0.0626253	0.336232	0.186256	8.06e-10	39S ribosomal protein L17, mitochondrial
cf-isotig16547	0.0484366	0.260627	0.185846	6.31e-08	Succinate dehydrogenase assembly factor 2, mitochondrial
cf-isotig09574	0.0780777	0.420518	0.18567	9.66e-11	Solute carrier family 25 member 47
cf-isotig09474	0.0378479	0.203932	0.185591	6.96e-12	Mitochondrial carrier homolog 1
cf-isotig10694	0.061388	0.331487	0.18519	2.13e-11	Protein DGCR14
cf-isotig11948	0.0587298	0.317192	0.185156	3.8e-09	Lysine-specific demethylase 8
cf-isotig07068	0.0393607	0.212901	0.184878	1.28e-05	CD9 antigen
cf-isotig13539	0.0652301	0.353706	0.184419	3.88e-10	Peptidyl-tRNA hydrolase ICT1, mitochondrial
cf-isotig20284	0.0391632	0.213247	0.183652	3.42e-05	Nuclear hormone receptor family member nhr-48
cf-isotig07397	0.0314662	0.171424	0.183558	5.05e-06	3-ketoacyl-CoA thiolase B, peroxisomal
cf-isotig07626	0.045054	0.245679	0.183386	6.47e-16	Mitochondrial inner membrane protein
cf-isotig13506	0.0695227	0.379125	0.183377	1.68e-11	Glutathione S-transferase Mu 5
cf-isotig03258	0.0550957	0.300761	0.183188	3.46e-18	Nucleoside diphosphate kinase 7
cf-isotig05489	0.0506411	0.276508	0.183145	1.03e-09	N-acetyltransferase 9-like protein
cf-isotig10918	0.0456449	0.249335	0.183067	1.03e-09	Putative ATP-dependent Clp protease proteolytic subunit, mitochondrial
cf-isotig16737	0.610373	3.3519	0.182098	1.46e-15	Insulin-degrading enzyme
cf-isotig07415	0.0443296	0.243599	0.181978	3.45e-05	DNA (cytosine-5)-methyltransferase PliMCI
cf-isotig10053	0.0359851	0.197749	0.181974	8.95e-07	5'-AMP-activated protein kinase subunit beta-2
cf-isotig07976	0.0380481	0.209121	0.181943	2.45e-09	UBX domain-containing protein 1
cf-isotig07322	0.638932	3.5121	0.181923	1.61e-18	Probable 3',5'-cyclic phosphodiesterase pde-5
cf-isotig15549	0.0229067	0.126111	0.18164	9.65e-05	40S ribosomal protein S30
cf-isotig13267	0.0706323	0.388872	0.181634	2.96e-10	28S ribosomal protein S18b, mitochondrial
cf-isotig09229	0.0133879	0.0737349	0.181568	0.00103478	COUP transcription factor 1
cf-isotig08025	0.0722461	0.398044	0.181503	4.65e-09	Putative myosin light chain kinase 3
cf-isotig11726	0.0324427	0.178991	0.181253	2.74e-10	Coiled-coil domain-containing protein 130
cf-isotig16496	0.0174867	0.0965107	0.181189	0.000133452	Potassium voltage-gated channel subfamily A member 10
cf-isotig10809	0.0238133	0.13152	0.181063	6.88e-05	Eukaryotic translation initiation factor 3 subunit G
cf-isotig07208	0.0607907	0.336013	0.180918	7.01e-10	Coatomer subunit gamma-2
cf-isotig09642	0.0487391	0.270145	0.180419	4.1e-12	WD repeat and SOCS box-containing protein 1
cf-isotig12251	0.0330231	0.18313	0.180326	0.000728505	GRIP1-associated protein 1
cf-isotig19115	0.0408464	0.226998	0.179941	0.00021755	Dynactin subunit 4
cf-isotig15096	0.0300125	0.166868	0.179857	1.28e-05	39S ribosomal protein L27, mitochondrial
cf-isotig11031	0.536829	2.985	0.179843	3.97e-12	Phospholipase A2 isozymes PA3A/PA3B/PA5
cf-isotig10811	0.1232	0.68667	0.179416	6.88e-09	Nuclear cap-binding protein subunit 2
cf-isotig04389	0.0476558	0.265623	0.179412	1.5e-07	MORN repeat-containing protein 4
cf-isotig03209	0.0622353	0.347199	0.17925	3.42e-12	Gamma-tubulin complex component 2
cf-isotig10300	0.0462563	0.258832	0.178712	4e-10	Ubiquitin carboxyl-terminal hydrolase 14
cf-isotig08911	0.548328	3.07419	0.178365	6.13e-09	CAP-Gly domain-containing linker protein 1
cf-isotig08883	0.0376242	0.211386	0.177988	2.97e-07	Calcineurin subunit B type 1
cf-isotig04697	0.0308807	0.173587	0.177898	2.42e-05	Thioredoxin-like protein 4A
cf-isotig03973	0.0388828	0.218812	0.1777	9.19e-05	Serine/threonine-protein kinase SBK1
cf-isotig14799	0.0468547	0.264083	0.177424	1.98e-06	3-hydroxyacyl-CoA dehydrogenase type-2
cf-isotig10121	0.0631393	0.356049	0.177333	1.18e-07	Probable 39S ribosomal protein L45, mitochondrial
cf-isotig02651	0.0358063	0.202344	0.176958	3.89e-07	Serine/threonine-protein kinase Nek2
cf-isotig11701	0.029198	0.16541	0.176519	2.68e-07	Putative deoxyribonuclease TATDN3
cf-isotig08063	0.0690955	0.393307	0.175678	2.03e-07	Hsp70-binding protein 1
cf-isotig08785	0.0431822	0.245994	0.175541	1.78e-09	WD repeat and HMG-box DNA-binding protein 1
cf-isotig07825	0.0328568	0.187547	0.175192	1.34e-15	Eukaryotic translation initiation factor 3 subunit M
cf-isotig19064	0.0296729	0.16955	0.175009	0.00481921	Glutathione peroxidase 2
cf-isotig02660	0.0561984	0.322017	0.17452	1.42e-12	tRNA 2-selenouridine synthase
cf-isotig04011	0.0565083	0.32464	0.174065	4.35e-12	Neuroendocrine convertase 1
cf-isotig19939	0.0192973	0.111207	0.173525	0.000577163	60S ribosomal protein L35a
cf-isotig18666	0.0488575	0.281564	0.173522	9.48e-05	Vacuolar protein sorting-associated protein 4A
cf-isotig18647	0.0380143	0.219274	0.173365	3.69e-06	Ribonuclease P protein subunit p29
cf-isotig08683	0.0527313	0.304227	0.173328	1.42e-07	Quinone oxidoreductase PIG3
cf-isotig13541	0.0443474	0.255937	0.173275	2.1e-09	39S ribosomal protein L15, mitochondrial
cf-isotig09453	0.0224366	0.129584	0.173143	9.75e-07	Ubiquitin-conjugating enzyme E2 S
cf-isotig12084	0.0686676	0.397018	0.172958	7.71e-12	28S ribosomal protein S23, mitochondrial
cf-isotig10308	0.0415211	0.241022	0.172271	1.67e-05	SPRY domain-containing SOCS box protein 3
cf-isotig07480	0.0994669	0.577977	0.172095	1.94e-16	Uncharacterized protein C11orf65 homolog
cf-isotig13128	0.0652442	0.379556	0.171896	1.41e-11	Protein-L-isoaspartate(D-aspartate) O-methyltransferase
cf-isotig09063	0.0700323	0.407424	0.17189	3.74e-13	Histone RNA hairpin-binding protein
cf-isotig16110	0.0549578	0.319963	0.171763	9.43e-10	Thioredoxin, mitochondrial
cf-isotig13491	0.411478	2.41164	0.170621	3.83e-07	Uncharacterized protein C20orf85
cf-isotig09600	0.0564411	0.330863	0.170587	1.06e-15	Cytochrome c1, heme protein, mitochondrial
cf-isotig12143	0.0524008	0.307684	0.170307	2.59e-10	Uncharacterized protein C16orf48 homolog
cf-isotig05242	0.0440096	0.259535	0.169571	0.000704415	Replication protein A 14 kDa subunit
cf-isotig17038	0.0261253	0.154124	0.169508	2.68e-05	40S ribosomal protein S10
cf-isotig11228	0.0373097	0.220108	0.169506	6.03e-07	DNA repair protein XRCC3
cf-isotig07357	0.0302566	0.178811	0.16921	0.000245429	Excitatory amino acid transporter
cf-isotig08782	0.0664149	0.392577	0.169177	8.59e-10	Cyclin-H
cf-isotig05207	0.0652764	0.386305	0.168976	2.52e-13	SOSS complex subunit B1
cf-isotig09996	0.0353931	0.209542	0.168907	1.45e-08	Probable NADH dehydrogenase [ubiquinone] iron-sulfur protein 7, mitochondrial
cf-isotig03149	0.098345	0.58234	0.168879	1.21e-10	Macrophage mannose receptor 1
cf-isotig10466	0.575684	3.41335	0.168657	3.29e-24	Methionine aminopeptidase 1D, mitochondrial
cf-isotig04971	0.0339077	0.201071	0.168636	7.23e-10	Eukaryotic translation initiation factor 6
cf-isotig00792	0.0550004	0.326205	0.168607	9.4e-10	NADH dehydrogenase [ubiquinone] iron-sulfur protein 4, mitochondrial
cf-isotig03358	0.489509	2.9035	0.168593	4.58e-08	Ecotropic viral integration site 5 protein homolog
cf-isotig09006	0.0339076	0.201143	0.168574	4.14e-08	Integrator complex subunit 4
cf-isotig07861	0.021812	0.129443	0.168507	4.4e-11	Serine/threonine-protein kinase ICK
cf-isotig15965	0.0424152	0.251985	0.168324	3.82e-08	Required for meiotic nuclear division protein 1 homolog
cf-isotig15263	0.0607482	0.360989	0.168283	1.59e-11	60S ribosomal protein L9
cf-isotig07628	0.038101	0.227053	0.167807	3.86e-13	Ubiquitin-like modifier-activating enzyme 1
cf-isotig13306	0.0331081	0.197606	0.167546	2.98e-07	Clathrin interactor 1
cf-isotig03411	0.0457572	0.273188	0.167493	1.68e-06	15 kDa selenoprotein
cf-isotig13205	0.0517795	0.309674	0.167207	1.48e-05	Histidine triad nucleotide-binding protein 2, mitochondrial
cf-isotig11407	0.0763522	0.456764	0.167159	1.9e-05	SNW domain-containing protein 1
cf-isotig08339	0.0360427	0.215845	0.166984	2.54e-08	Thimet oligopeptidase
cf-isotig10869	0.0384452	0.230463	0.166817	5.81e-10	Uncharacterized protein C1orf158 homolog
cf-isotig08381	0.0525178	0.315195	0.16662	3.78e-16	28S ribosomal protein S9, mitochondrial
cf-isotig07693	0.0366916	0.220712	0.166242	1.56e-08	Vezatin
cf-isotig08166	0.0553049	0.332742	0.16621	2.14e-14	Pancreatic lipase-related protein 2
cf-isotig08598	0.108105	0.65349	0.165427	3.07e-08	Carbonic anhydrase 2
cf-isotig18955	0.0366333	0.221531	0.165365	0.000357762	Nucleoside diphosphate-linked moiety X motif 22
cf-isotig08483	0.0526671	0.318921	0.165141	7.92e-09	Elongation factor 1-gamma
cf-isotig12968	0.0209236	0.126804	0.165007	2.79e-06	60S ribosomal protein L10
cf-isotig08204	0.0289667	0.175722	0.164844	1.19e-07	Casein kinase I isoform gamma-3
cf-isotig04519	0.0866441	0.525891	0.164757	1.31e-08	Cornifelin
cf-isotig09102	0.0381273	0.23156	0.164654	5.04e-09	Proteasome subunit alpha type-6
cf-isotig18682	0.0183395	0.111582	0.164359	0.00777343	Ankyrin repeat domain-containing protein 23
cf-isotig04800	0.0665308	0.405741	0.163974	1.09e-06	Zinc transporter 10
cf-isotig12654	0.0627715	0.382824	0.16397	1.11e-13	39S ribosomal protein L35, mitochondrial
cf-isotig11528	0.0829627	0.506337	0.163849	5.63e-09	Placenta-specific gene 8 protein
cf-isotig07629	0.0499676	0.305061	0.163795	1.73e-12	Calreticulin
cf-isotig07844	0.0618494	0.377607	0.163793	2.86e-18	Methyltransferase-like protein 2
cf-isotig07245	0.0255373	0.155972	0.16373	8.61e-06	Transcription elongation factor B polypeptide 2
cf-isotig08144	0.0318461	0.194547	0.163693	7.45e-15	Alpha-centractin
cf-isotig19548	0.0305928	0.187041	0.163562	1.95e-05	Protein C9orf140 homolog
cf-isotig09193	0.0403321	0.246753	0.163451	2.69e-13	Ubiquitin carboxyl-terminal hydrolase 5
cf-isotig11514	0.0359718	0.220257	0.163318	5.03e-06	Histidine triad nucleotide-binding protein 1
cf-isotig09532	0.0512097	0.313627	0.163282	6.56e-18	39S ribosomal protein L39, mitochondrial
cf-isotig14072	0.0201944	0.123769	0.163162	3.2e-05	60S ribosomal protein L13a
cf-isotig07437	0.0348202	0.213443	0.163136	4.54e-05	H/ACA ribonucleoprotein complex subunit 2-like protein
cf-isotig04499	0.0452451	0.277609	0.162981	2.52e-13	NADH dehydrogenase [ubiquinone] iron-sulfur protein 3, mitochondrial
cf-isotig17239	0.0477115	0.293335	0.162652	0.00079914	PITH domain-containing protein 1
cf-isotig07090	0.0233814	0.144246	0.162094	1.11e-08	Leukocyte receptor cluster member 8 homolog
cf-isotig02135	0.0405874	0.250519	0.162013	1.28e-07	Parkin coregulated gene protein homolog
cf-isotig02736	0.0595898	0.370155	0.160986	1.56e-10	Unconventional prefoldin RPB5 interactor
cf-isotig15681	0.0374418	0.232937	0.160738	9.22e-07	DNA-directed RNA polymerase II subunit RPB1
cf-isotig08102	0.035863	0.223429	0.160512	1.23e-16	U3 small nucleolar RNA-associated protein 18 homolog
cf-isotig08117	0.0663842	0.414036	0.160335	1.33e-11	tRNA wybutosine-synthesizing protein 2 homolog
cf-isotig16174	0.0341796	0.213188	0.160326	4.67e-08	Sulfatase-modifying factor 1
cf-isotig07468	0.029511	0.184123	0.160278	7.7e-06	RNA-binding protein 39
cf-isotig01225	0.0332273	0.207521	0.160116	0.000159181	DNA-directed RNA polymerases I, II, and III subunit RPABC5
cf-isotig21961	0.0290574	0.181618	0.159992	0.00342328	N-lysine methyltransferase SETD6
cf-isotig03863	0.0467585	0.293433	0.15935	0.000117446	Amyloid beta A4 protein
cf-isotig10395	0.0700624	0.440387	0.159093	2.09e-16	39S ribosomal protein L1, mitochondrial
cf-isotig10727	0.0583931	0.367365	0.158951	1.14e-17	Hydroxysteroid dehydrogenase-like protein 2
cf-isotig09781	0.0337149	0.212511	0.15865	1.8e-05	ES1 protein homolog, mitochondrial
cf-isotig14224	0.068588	0.432448	0.158604	7.71e-08	Leucine-rich repeat-containing protein 51
cf-isotig14458	0.519292	3.27517	0.158554	1.22e-19	Dynein heavy chain 12, axonemal
cf-isotig07527	0.0343275	0.216835	0.158312	4.94e-17	Inhibitor of Bruton tyrosine kinase
cf-isotig15507	0.0483925	0.306024	0.158133	4.71e-08	Probable N-acetylgalactosaminyltransferase 6
cf-isotig12824	0.0414918	0.264703	0.156749	1.05e-06	Probable RNA-binding protein 19
cf-isotig07507	0.0477456	0.305471	0.156302	9.32e-10	G2/mitotic-specific cyclin-B3
cf-isotig11645	0.0524296	0.335693	0.156183	1.51e-16	Ankyrin repeat and MYND domain-containing protein 2
cf-isotig09412	0.027875	0.178592	0.156082	9.92e-11	Probable E3 ubiquitin-protein ligase makorin-1
cf-isotig15065	0.0205541	0.131951	0.15577	0.000787892	Ataxin-10
cf-isotig04181	0.0471319	0.302615	0.155749	7.71e-12	Uncharacterized protein C1orf88 homolog
cf-isotig07725	0.0319696	0.205306	0.155717	2.82e-06	2,4-dienoyl-CoA reductase, mitochondrial
cf-isotig08688	0.0332205	0.213859	0.155338	2.46e-14	Aminoacyl tRNA synthase complex-interacting multifunctional protein 1
cf-isotig07044	0.0430064	0.277018	0.155247	4.27e-08	Mis18-binding protein 1
cf-isotig15550	0.0311565	0.201109	0.154924	1.01e-06	Glutathione peroxidase
cf-isotig05677	0.0337785	0.218048	0.154913	4.68e-07	UPF0740 protein v1g200856
cf-isotig09189	0.0400311	0.258721	0.154727	5.67e-11	Uncharacterized protein C7orf57 homolog
cf-isotig07249	0.0373634	0.241909	0.154452	2.83e-05	Conserved oligomeric Golgi complex subunit 2
cf-isotig10322	0.027935	0.180884	0.154436	1.15e-08	Methylosome protein 50
cf-isotig08075	0.0328579	0.212942	0.154305	1.31e-12	ATP-dependent RNA helicase DDX55
cf-isotig01732	0.0565233	0.36661	0.154178	1.27e-18	Peptidyl-prolyl cis-trans isomerase-like 6
cf-isotig05143	0.0159107	0.103207	0.154162	0.00112343	Protein lin-52 homolog
cf-isotig10927	0.0308628	0.201246	0.153359	1.49e-07	GPI-anchor transamidase
cf-isotig01921	0.063393	0.41454	0.152924	1.18e-25	Tryptophanyl-tRNA synthetase, cytoplasmic
cf-isotig12272	0.0380072	0.248659	0.152848	1.05e-06	Hsc70-interacting protein
cf-isotig07491	0.452263	2.96641	0.152461	3.81e-14	Ufm1-specific protease 2
cf-isotig14244	0.0256779	0.168519	0.152374	0.000240369	Inhibitor of growth protein 1
cf-isotig09418	0.0333741	0.219293	0.152189	3.86e-16	Protein EAN57
cf-isotig09199	0.0617148	0.407909	0.151295	3.78e-12	Cysteine and histidine-rich domain-containing protein 1
cf-isotig09273	0.0179786	0.119028	0.151045	5.34e-09	60S ribosomal protein L4-A
cf-isotig11098	0.0397427	0.26361	0.150763	3.82e-09	ATPase WRNIP1
cf-isotig18337	0.267122	1.77375	0.150598	1.14e-18	Steroid 17-alpha-hydroxylase/17,20 lyase
cf-isotig14578	0.0135886	0.0902313	0.150597	0.000915652	E3 ubiquitin-protein ligase RNF146
cf-isotig09356	0.0473398	0.314538	0.150506	3.17e-15	Activating signal cointegrator 1 complex subunit 1
cf-isotig09084	0.0373052	0.247903	0.150483	2.3e-08	COP9 signalosome complex subunit 7a
cf-isotig11901	0.0343698	0.228791	0.150224	6.97e-08	Trafficking protein particle complex subunit 1
cf-isotig12017	0.0328288	0.218596	0.15018	1.28e-09	Mitochondrial tRNA-specific 2-thiouridylase 1
cf-isotig10645	0.0419409	0.279661	0.14997	2.49e-08	Translin-associated protein X
cf-isotig08900	0.0314442	0.210208	0.149586	3.04e-07	Uncharacterized oxidoreductase YajO
cf-isotig04709	0.0233923	0.157794	0.148246	0.00100844	Small nuclear ribonucleoprotein F
cf-isotig13259	0.0467628	0.315616	0.148164	2.38e-13	Cytochrome b561 domain-containing protein 2
cf-isotig07184	0.0381664	0.257743	0.148079	2.19e-24	Tribbles homolog 2
cf-isotig17425	0.0262803	0.177689	0.147901	0.000348751	Phosphoglucomutase-1
cf-isotig09969	0.0234846	0.158919	0.147777	9.89e-08	PERQ amino acid-rich with GYF domain-containing protein 2
cf-isotig10632	0.0777999	0.52657	0.147748	2.5e-17	Docking protein 3
cf-isotig07418	0.0228344	0.154564	0.147734	6.58e-19	ATP synthase subunit alpha, mitochondrial
cf-isotig09792	0.0369139	0.250657	0.147268	2.03e-08	Serrate RNA effector molecule homolog
cf-isotig01628	0.0310183	0.211236	0.146842	2.81e-14	Putative malate dehydrogenase 1B
cf-isotig08939	0.0459157	0.313054	0.14667	5.63e-17	Proliferating cell nuclear antigen
cf-isotig08004	0.0542288	0.370303	0.146445	1.52e-09	SH3 domain-binding protein 5
cf-isotig09446	0.0735162	0.504931	0.145597	3.94e-09	Chitobiosyldiphosphodolichol beta-mannosyltransferase
cf-isotig15227	0.0482532	0.332407	0.145163	2.89e-08	tRNA-splicing endonuclease subunit Sen34
cf-isotig14936	0.044346	0.305831	0.145001	2.57e-09	Pyridoxine-5'-phosphate oxidase
cf-isotig02080	0.0422107	0.292193	0.144462	4.24e-12	Aspartate aminotransferase, mitochondrial
cf-isotig12540	0.0526823	0.36495	0.144355	1.34e-07	Zinc finger CCHC-type and RNA-binding motif-containing protein 1
cf-isotig08418	0.0178389	0.123635	0.144287	6.63e-07	B9 domain-containing protein 1
cf-isotig07009	0.0090501	0.0628903	0.143903	0.000245769	Bromodomain-containing protein 3
cf-isotig03716	0.0311298	0.21636	0.14388	6.58e-06	Putative uncharacterized protein CXorf30
cf-isotig04143	0.0462369	0.321485	0.143823	3.08e-07	Transmembrane protein C20orf108
cf-isotig10819	0.0299176	0.208217	0.143685	3.36e-11	Probable rRNA-processing protein EBP2
cf-isotig04565	0.0419403	0.291965	0.143648	7.67e-11	Uncharacterized protein C19orf55
cf-isotig10844	0.0496924	0.346009	0.143616	0.0247972	Protein EFR3 homolog A
cf-isotig03389	0.0378929	0.263862	0.143609	2.52e-11	Nucleolar protein 16
cf-isotig03947	0.0305279	0.21266	0.143552	9.97e-10	CCR4-NOT transcription complex subunit 2
cf-isotig18292	0.0348979	0.243306	0.143432	2.93e-06	BRCA2 and CDKN1A-interacting protein
cf-isotig13639	0.0458465	0.320119	0.143217	2.1e-09	Ubiquinone biosynthesis protein COQ9, mitochondrial
cf-isotig18905	0.0540999	0.378483	0.142939	1.94e-07	Peroxisome biogenesis factor 10
cf-isotig11358	0.0223471	0.156451	0.142837	1.65e-10	La-related protein 6
cf-isotig08220	0.0352332	0.246834	0.14274	7.93e-16	Lipase maturation factor 1
cf-isotig12232	0.0192577	0.135045	0.142602	3.96e-07	Putative E3 ubiquitin-protein ligase SH3RF1
cf-isotig08731	0.0223219	0.157203	0.141994	1.41e-07	Sodium- and chloride-dependent taurine transporter
cf-isotig08327	0.0213127	0.150625	0.141494	5.95e-05	Centrosomal protein of 89 kDa
cf-isotig16282	0.0198457	0.14031	0.141442	0.000219703	Transmembrane protein 11-B, mitochondrial
cf-isotig07294	0.0664567	0.470635	0.141206	2.28e-35	Deleted in malignant brain tumors 1 protein
cf-isotig05265	0.206835	1.465	0.141184	2.95e-21	DBH-like monooxygenase protein 1
cf-isotig17702	0.017427	0.123771	0.140801	5.28e-05	Palmitoyltransferase ZDHHC17
cf-isotig14120	0.0398517	0.283954	0.140345	1.34e-09	Probable hydrolase PNKD
cf-isotig07910	0.0216434	0.154276	0.14029	1.01e-05	Something about silencing protein 10
cf-isotig02960	0.0589657	0.421088	0.140032	4.12e-18	Phosphatidate phosphatase LPIN1
cf-isotig09965	0.0311377	0.222449	0.139976	2.55e-09	RNA 3'-terminal phosphate cyclase-like protein
cf-isotig09013	0.0349268	0.249599	0.139932	1.39e-07	Glutaminyl-peptide cyclotransferase
cf-isotig16366	0.0346268	0.247584	0.139859	1.78e-09	E3 ubiquitin-protein ligase CCNB1IP1
cf-isotig17504	0.42955	3.07177	0.139838	1.96e-18	Cytosolic beta-glucosidase
cf-isotig07533	0.449972	3.22196	0.139658	1.1e-14	Cleavage and polyadenylation specificity factor subunit 3
cf-isotig05299	0.0447291	0.320635	0.139502	8.71e-06	Ribonuclease P protein subunit p14
cf-isotig16522	0.0343322	0.246302	0.139391	2.78e-05	UPF0327 protein C1orf151 homolog
cf-isotig10327	0.045429	0.326215	0.139261	6e-13	General transcription factor IIF subunit 1
cf-isotig10529	0.0540918	0.388471	0.139243	2.01e-10	Peptidyl-prolyl cis-trans isomerase B
cf-isotig10008	0.0399213	0.286706	0.139241	3.78e-09	COMM domain-containing protein 7
cf-isotig00832	0.0472737	0.339533	0.139231	2.64e-13	Thioredoxin domain-containing protein 3 homolog
cf-isotig16600	0.0592573	0.427255	0.138693	7.04e-10	Protein RCC2 homolog
cf-isotig09930	0.0361868	0.260936	0.138681	5.6e-12	Ribonuclease H2 subunit B
cf-isotig07887	0.0408669	0.294958	0.138551	6.17e-08	Glutamate-rich WD repeat-containing protein 1
cf-isotig08365	0.0515484	0.372381	0.138429	7.63e-19	Melanotransferrin
cf-isotig09775	0.0356159	0.257582	0.13827	7.35e-12	Histidyl-tRNA synthetase, cytoplasmic
cf-isotig08349	0.0177473	0.128648	0.137952	1.54e-10	Serine/threonine-protein phosphatase PP1-beta catalytic subunit
cf-isotig09249	0.0451486	0.327462	0.137874	8.72e-12	Protein Muted homolog
cf-isotig08140	0.0751346	0.545944	0.137623	1.86e-08	Probable methylthioribulose-1-phosphate dehydratase
cf-isotig01139	0.0445567	0.323968	0.137534	2.42e-10	Mediator of RNA polymerase II transcription subunit 22
cf-isotig09834	0.0261862	0.190497	0.137463	1.01e-05	UPF0568 protein C14orf166
cf-isotig11750	0.047326	0.344524	0.137367	9e-07	Zinc finger SWIM domain-containing protein 7
cf-isotig12692	0.0363073	0.264342	0.13735	1.27e-11	Coiled-coil domain-containing protein 103
cf-isotig08209	0.0313921	0.228656	0.137289	2.24e-07	Microtubule-actin cross-linking factor 1
cf-isotig04047	0.0381648	0.278438	0.137067	4.7e-19	Coatomer subunit alpha
cf-isotig16685	0.0460325	0.335935	0.137028	1.54e-10	NADH dehydrogenase [ubiquinone] iron-sulfur protein 6, mitochondrial
cf-isotig08792	0.0546877	0.399426	0.136916	3.32e-16	Protein LTV1 homolog
cf-isotig08033	0.0422544	0.309417	0.136561	9.63e-25	Protein phosphatase 1 regulatory subunit 7
cf-isotig09582	0.0314282	0.230422	0.136394	4.47e-10	Nitric oxide synthase-interacting protein
cf-isotig15258	0.401596	2.94835	0.13621	6.32e-09	Zinc finger Ran-binding domain-containing protein 3
cf-isotig07323	0.0458886	0.337644	0.135908	1.08e-12	Tetratricopeptide repeat protein 14
cf-isotig12565	0.0440526	0.324166	0.135895	1.33e-08	Putative ribosome-binding factor A, mitochondrial
cf-isotig10800	0.0317304	0.234068	0.135561	1.36e-12	Copper chaperone for superoxide dismutase
cf-isotig07166	0.0302162	0.223276	0.135331	2.38e-14	Mediator of RNA polymerase II transcription subunit 26
cf-isotig10468	0.0289101	0.214447	0.134812	6.77e-06	Ubiquitin-conjugating enzyme E2 C
cf-isotig14511	0.0346723	0.257471	0.134665	5.16e-09	Conopressin/neurophysin
cf-isotig18965	0.0492788	0.366073	0.134615	1.57e-08	Centromere protein S
cf-isotig08874	0.0338195	0.25136	0.134546	1.41e-17	Ankyrin repeat domain-containing protein 60
cf-isotig17868	0.0254547	0.189447	0.134363	0.000118355	Peroxisomal trans-2-enoyl-CoA reductase
cf-isotig11253	0.0374247	0.278542	0.134359	9.05e-09	Protein FAM183B
cf-isotig07922	0.0303365	0.225789	0.134358	1.55e-07	Isobutyryl-CoA dehydrogenase, mitochondrial
cf-isotig08016	0.0322923	0.240414	0.134319	4.45e-10	X-linked retinitis pigmentosa GTPase regulator
cf-isotig15599	0.0164852	0.12275	0.1343	1.17e-05	Prefoldin subunit 5
cf-isotig11911	0.0288196	0.214744	0.134204	3.76e-08	Junctophilin-1
cf-isotig05281	0.0479434	0.357707	0.13403	1.85e-09	Speedy protein 1-B
cf-isotig09288	0.0211078	0.157864	0.133709	3.48e-05	ADP,ATP carrier protein 1, mitochondrial
cf-isotig15366	0.0438672	0.328292	0.133623	6.32e-07	Thrombospondin type-1 domain-containing protein 7A
cf-isotig11585	0.0463028	0.347178	0.133369	1.17e-11	39S ribosomal protein L16, mitochondrial
cf-isotig13552	0.0451886	0.338917	0.133333	6.65e-08	SAP domain-containing ribonucleoprotein
cf-isotig11871	0.0552398	0.41662	0.13259	4.36e-13	Squidulin
cf-isotig12423	0.0501338	0.378754	0.132365	1.64e-07	Probable peptidyl-tRNA hydrolase
cf-isotig00677	0.0466034	0.352533	0.132196	9.32e-13	Mid1-interacting protein 1-like
cf-isotig07176	0.015647	0.118533	0.132005	1.33e-09	Serine/threonine-protein phosphatase PP1-alpha catalytic subunit
cf-isotig08383	0.0234167	0.177693	0.131781	1.65e-17	Heat shock protein 105 kDa
cf-isotig10546	0.0436727	0.3316	0.131703	1.89e-06	Protein FAM195A
cf-isotig03871	0.0351109	0.26689	0.131555	1.19e-10	Differentially expressed in FDCP 6 homolog
cf-isotig08865	0.01676	0.127466	0.131486	2.72e-05	Serine/threonine-protein phosphatase 2A catalytic subunit alpha isoform
cf-isotig22995	0.0425801	0.324024	0.13141	9.44e-05	UPF0686 protein C11orf1 homolog
cf-isotig14123	0.0255558	0.194644	0.131295	3.77e-08	ATP synthase subunit delta, mitochondrial
cf-isotig07121	0.0260342	0.198399	0.131222	3.71e-07	Gamma-aminobutyric acid receptor-associated protein
cf-isotig07138	0.0407153	0.310363	0.131186	5.44e-10	Protein NipSnap homolog 1
cf-isotig08747	0.052418	0.400552	0.130865	1.24e-09	Sorting nexin-6
cf-isotig20721	0.0190229	0.146493	0.129855	0.00204437	UPF0369 protein C6orf57
cf-isotig08324	0.0455185	0.351391	0.129538	1.08e-24	D-serine dehydratase
cf-isotig14388	0.0167204	0.12911	0.129505	1.85e-06	Transmembrane 9 superfamily member 4
cf-isotig05165	0.089454	0.692189	0.129233	1.08e-15	39S ribosomal protein L41, mitochondrial
cf-isotig08009	0.0464857	0.360621	0.128905	2.61e-10	V-type proton ATPase subunit C 1-A
cf-isotig09266	0.0284055	0.220558	0.128789	9.24e-18	DNA repair protein RAD52 homolog
cf-isotig09657	0.03003	0.233624	0.12854	1.64e-11	Ribosomal RNA-processing protein 8
cf-isotig07173	0.0322621	0.251136	0.128464	3.42e-12	Arginyl-tRNA synthetase, cytoplasmic
cf-isotig09014	0.0593122	0.462086	0.128358	1.15e-32	Lysine-specific histone demethylase 1 homolog 1
cf-isotig05323	0.0659737	0.514008	0.128351	1.33e-15	Peptidyl-prolyl cis-trans isomerase CYP19-2
cf-isotig12360	0.0330791	0.258242	0.128094	8.37e-10	DNA-directed RNA polymerase II subunit RPB2
cf-isotig02669	0.0444396	0.346958	0.128083	6.67e-18	Countin-1
cf-isotig03428	0.0532929	0.416491	0.127957	8.55e-15	N-alpha-acetyltransferase 10, NatA catalytic subunit
cf-isotig10198	0.0462142	0.361393	0.127878	5.02e-12	Aminoacyl tRNA synthase complex-interacting multifunctional protein 2
cf-isotig03348	0.04206	0.329097	0.127804	4.36e-08	Protein FRG1 homolog
cf-isotig08123	0.0482016	0.377446	0.127704	1.43e-18	Thioredoxin-like protein 1
cf-isotig09791	0.0411437	0.322207	0.127693	3.36e-11	Putative glucose-6-phosphate 1-epimerase
cf-isotig07839	0.0553551	0.434594	0.127372	5.47e-22	A disintegrin and metalloproteinase with thrombospondin motifs 15
cf-isotig07740	0.0166746	0.130957	0.127328	1.11e-07	Deformed epidermal autoregulatory factor 1
cf-isotig07791	0.0386531	0.305265	0.126621	3.02e-08	Claspin
cf-isotig10488	0.0176366	0.139341	0.126571	7.37e-06	Lamin-B receptor
cf-isotig07793	0.0418186	0.331036	0.126326	5.87e-12	Nicalin-1
cf-isotig07445	0.0261366	0.206953	0.126293	7.46e-12	T-complex protein 1 subunit zeta
cf-isotig10380	0.070754	0.560754	0.126176	2.86e-09	Protein twisted gastrulation
cf-isotig18979	0.0125299	0.0994783	0.125956	0.000131106	60S ribosomal protein L32
cf-isotig12296	0.0378733	0.301184	0.125748	2.15e-16	60S ribosomal protein L7
cf-isotig10808	0.0488408	0.388448	0.125733	6.87e-08	Meiosis-specific nuclear structural protein 1
cf-isotig20861	0.0425518	0.33896	0.125536	2.48e-09	Peroxisome proliferator-activated receptor gamma coactivator-related protein 1
cf-isotig07727	0.0297709	0.237454	0.125375	5.69e-10	IQ domain-containing protein D
cf-isotig10424	0.0564262	0.450666	0.125206	5.45e-09	39S ribosomal protein L30, mitochondrial
cf-isotig07296	0.0285201	0.228966	0.124561	3.03e-17	Eukaryotic translation initiation factor 4 gamma 2
cf-isotig07632	0.171938	1.38059	0.12454	2.6e-79	NADH-ubiquinone oxidoreductase chain 5
cf-isotig08755	0.0195802	0.157586	0.124251	2.15e-08	26S proteasome non-ATPase regulatory subunit 6
cf-isotig10056	0.0334584	0.2693	0.124242	4e-07	Uncharacterized protein CXorf41
cf-isotig10064	0.0240241	0.193403	0.124218	4.77e-12	E3 ubiquitin-protein ligase arc-1
cf-isotig17344	0.0719744	0.580155	0.124061	5.23e-05	Exportin-1
cf-isotig04947	0.0247112	0.19924	0.124027	3.61e-10	Eukaryotic translation initiation factor 3 subunit K
cf-isotig14919	0.0265339	0.213979	0.124003	1.67e-10	60S ribosomal protein L12
cf-isotig09402	0.0203305	0.164644	0.123482	3.28e-14	Guanine nucleotide-binding protein subunit beta-2-like 1
cf-isotig10749	0.0195245	0.158438	0.123231	0.000286807	Selenoprotein T1b
cf-isotig09201	0.0452213	0.367552	0.123034	7.03e-10	Tubulin-folding cofactor B
cf-isotig09384	0.0379787	0.308906	0.122946	9.78e-14	Transcription factor E3
cf-isotig19131	0.030509	0.248652	0.122697	0.000456632	Ubiquitin thioesterase OTUB1
cf-isotig13291	0.0596163	0.4863	0.122592	3.29e-15	Beta-hexosaminidase subunit beta
cf-isotig15465	0.0399912	0.326518	0.122478	1.93e-07	RNA exonuclease 4
cf-isotig04397	0.0376376	0.307556	0.122377	5.32e-22	Probable methyltransferase C20orf7 homolog, mitochondrial
cf-isotig08723	0.0248674	0.203319	0.122307	2.45e-12	Mannose-P-dolichol utilization defect 1 protein
cf-isotig08360	0.0421722	0.345843	0.12194	2.32e-15	Nucleotide exchange factor SIL1
cf-isotig14469	0.0159548	0.130954	0.121834	1.64e-06	Splicing factor, proline- and glutamine-rich
cf-isotig11764	0.0340364	0.279458	0.121794	8.69e-10	Uncharacterized protein C11orf70 homolog
cf-isotig01662	0.0396916	0.326296	0.121643	2.26e-08	Ubiquitin carboxyl-terminal hydrolase 8
cf-isotig08438	0.0314952	0.259112	0.12155	2.95e-16	Alcohol dehydrogenase class-3
cf-isotig10028	0.0760725	0.627002	0.121327	1.16e-20	Transmembrane protease serine 3
cf-isotig04429	0.0392675	0.323886	0.121239	4.56e-17	Interferon regulatory factor 2
cf-isotig10010	0.0351147	0.28966	0.121227	5.78e-10	Zinc finger protein 593 homolog
cf-isotig02392	0.050152	0.41379	0.121202	6.96e-10	10 kDa heat shock protein, mitochondrial
cf-isotig10173	0.0435369	0.359544	0.121089	2.62e-10	Neuroguidin
cf-isotig11736	0.0209336	0.172955	0.121035	4.71e-07	Histone deacetylase complex subunit SAP18
cf-isotig11146	0.0358314	0.296115	0.121005	1.88e-09	Nuclear inhibitor of protein phosphatase 1
cf-isotig09045	0.0260907	0.215701	0.120958	2.02e-09	PIN2/TERF1-interacting telomerase inhibitor 1
cf-isotig07225	0.0330541	0.273722	0.120758	1.93e-24	Nucleolar GTP-binding protein 2
cf-isotig11940	0.014713	0.122006	0.120592	2.62e-09	60S ribosomal protein L8
cf-isotig07237	0.0440333	0.365148	0.12059	4.59e-36	Counting factor associated protein D
cf-isotig20455	0.287091	2.38874	0.120185	4.41e-12	Cysteine desulfurase, mitochondrial
cf-isotig05055	0.0302187	0.25222	0.119811	6.14e-06	Cytosol aminopeptidase
cf-isotig07372	0.0255146	0.213207	0.119671	5.09e-14	Protein ECT2
cf-isotig15404	0.0259818	0.217191	0.119627	1.6e-07	Coiled-coil domain-containing protein 43
cf-isotig09018	0.0260005	0.217452	0.119569	1.66e-12	Periodic tryptophan protein 1 homolog
cf-isotig07479	0.0310563	0.259879	0.119503	2.75e-27	WD repeat-containing protein 46
cf-isotig07320	0.0236845	0.198253	0.119466	6.89e-07	Armadillo repeat-containing protein 6
cf-isotig07247	0.0367713	0.308064	0.119362	1.61e-14	Probable pyruvate dehydrogenase E1 component subunit alpha, mitochondrial
cf-isotig14962	0.0435835	0.365198	0.119342	1.07e-16	Phosphotriesterase-related protein
cf-isotig13855	0.0456697	0.383023	0.119235	1.43e-12	Solute carrier family 2, facilitated glucose transporter member 2
cf-isotig15037	0.0416919	0.350172	0.119061	1.89e-14	Protein phosphatase 1 regulatory subunit 3B
cf-isotig07070	0.0164208	0.138066	0.118935	3.37e-10	Synaptopodin 2-like protein
cf-isotig08940	0.034962	0.294024	0.118909	1.79e-20	Protein phosphatase 1K, mitochondrial
cf-isotig14537	0.0396284	0.333498	0.118826	4e-07	Density-regulated protein
cf-isotig10712	0.0484944	0.408162	0.118812	1.45e-11	Cytochrome b-c1 complex subunit Rieske, mitochondrial
cf-isotig09339	0.0618663	0.520774	0.118797	2.45e-23	Cathepsin L1
cf-isotig07241	0.0396259	0.33409	0.118608	5.16e-28	Uncharacterized protein 032R
cf-isotig02034	0.0305161	0.257423	0.118545	1.45e-07	Small ubiquitin-related modifier 2-B
cf-isotig07763	0.0315983	0.266582	0.118531	1.26e-12	Ankyrin repeat and SOCS box protein 2
cf-isotig04077	0.0383348	0.323812	0.118386	3.25e-22	Centrosome-associated protein CEP250
cf-isotig07515	0.0372992	0.316716	0.117768	3.04e-25	Terminal uridylyltransferase 7
cf-isotig08841	0.0302902	0.25774	0.117522	4.91e-11	Suppressor of G2 allele of SKP1 homolog
cf-isotig12827	0.023803	0.202556	0.117513	1.49e-06	Centromere protein M
cf-isotig08173	0.0229171	0.195328	0.117326	3.09e-08	Pre-mRNA-splicing factor 18
cf-isotig06915	0.02925	0.249494	0.117237	0.000118953	Cyclin-related protein FAM58A
cf-isotig08119	0.0254668	0.21725	0.117223	4.37e-15	Ubiquinone biosynthesis monooxygenase COQ6
cf-isotig13484	0.0231711	0.197691	0.117208	9.8e-07	Serine/threonine-protein kinase 31
cf-isotig08937	0.0125492	0.107068	0.117207	9.54e-06	Uncharacterized protein C2orf81 homolog
cf-isotig09690	0.0375939	0.321449	0.116951	2.11e-12	Cytoplasmic aconitate hydratase
cf-isotig12657	0.0253857	0.217107	0.116927	1.33e-13	Transducin beta-like protein 2
cf-isotig08002	0.0295983	0.253204	0.116895	1.03e-15	Prohibitin
cf-isotig07582	0.0639589	0.548788	0.116546	1.05e-09	Probable 28S ribosomal protein S25, mitochondrial
cf-isotig08471	0.355936	3.06345	0.116188	1.96e-20	Polycomb group RING finger protein 3
cf-isotig09802	0.019649	0.169179	0.116143	3.64e-09	60S ribosomal protein L7a
cf-isotig11013	0.0301616	0.259913	0.116045	6.22e-17	Kinesin-like protein KIF20A
cf-isotig05089	0.0419657	0.362598	0.115736	1.18e-09	Leucine-rich repeat-containing protein 34
cf-isotig10495	0.0337876	0.292239	0.115616	1.92e-05	Splicing factor 3B subunit 3
cf-isotig03017	0.019221	0.166635	0.115348	0.000329436	Suppressor of hairless protein homolog
cf-isotig11206	0.0346561	0.301038	0.115122	1.31e-09	Serine/threonine-protein kinase PLK4
cf-isotig02366	0.03754	0.326937	0.114823	1.05e-22	Cyclin-dependent kinase 2
cf-isotig10971	0.0360534	0.314481	0.114644	1.56e-09	tRNA methyltransferase 112 homolog
cf-isotig08689	0.0341401	0.297853	0.114621	4.37e-13	DNA-directed RNA polymerase I subunit RPA43
cf-isotig12798	0.0264881	0.231409	0.114464	1.96e-06	Acylphosphatase-1
cf-isotig15007	0.0129441	0.113222	0.114325	5.31e-07	Spermine oxidase
cf-isotig14061	0.0339028	0.297256	0.114053	5.96e-09	Protein kinase C and casein kinase substrate in neurons protein 2
cf-isotig10431	0.0405425	0.355555	0.114026	2.1e-13	Neuroblastoma-amplified sequence
cf-isotig10257	0.0232647	0.20421	0.113926	5.41e-10	Ubiquinone biosynthesis protein COQ7 homolog
cf-isotig08058	0.0396359	0.348367	0.113776	1.87e-14	Eukaryotic translation initiation factor 2 subunit 2
cf-isotig08500	0.022069	0.194075	0.113714	9.85e-11	Telomerase protein component 1
cf-isotig15076	0.0365288	0.321992	0.113446	1.03e-11	UPF0624 protein C6orf186 homolog
cf-isotig13958	0.0225274	0.198599	0.113432	5.95e-09	Dynactin subunit 5
cf-isotig11506	0.030702	0.270875	0.113344	1.53e-11	Usher syndrome type-1G protein homolog
cf-isotig02358	0.0222448	0.196304	0.113318	2.6e-18	Membrane-associated guanylate kinase, WW and PDZ domain-containing protein 1
cf-isotig03660	0.0588563	0.519987	0.113188	1.64e-08	Uncharacterized protein C2orf64 homolog
cf-isotig03014	0.0395817	0.349769	0.113165	1.96e-12	Uncharacterized protein C1orf194 homolog
cf-isotig10046	0.0285404	0.25263	0.112973	1.35e-07	Microprocessor complex subunit DGCR8
cf-isotig07232	0.0314584	0.27913	0.112702	6.35e-12	THO complex subunit 5 homolog
cf-isotig08630	0.0214505	0.19117	0.112206	1.79e-15	26S proteasome non-ATPase regulatory subunit 13
cf-isotig09887	0.0317034	0.284006	0.111629	1.48e-10	D-beta-hydroxybutyrate dehydrogenase, mitochondrial
cf-isotig07895	0.0357438	0.321787	0.111079	6.52e-14	Serine-threonine kinase receptor-associated protein
cf-isotig08337	0.0283524	0.255396	0.111014	2.71e-20	ZZ-type zinc finger-containing protein 3
cf-isotig08389	0.0335614	0.303657	0.110524	2.61e-19	Putative methyltransferase NSUN5
cf-isotig09043	0.0333007	0.302074	0.11024	2.54e-18	Glutamate decarboxylase 2
cf-isotig14346	0.0285384	0.260677	0.109478	3.7e-10	Trichoplein keratin filament-binding protein
cf-isotig09111	0.0375314	0.342964	0.109433	1.98e-27	Putative GTP-binding protein tag-210
cf-isotig08120	0.0249203	0.228196	0.109206	2.76e-05	E3 ubiquitin-protein ligase RNF123
cf-isotig20686	0.043825	0.401456	0.109165	2.05e-07	Nitric oxide synthase-interacting protein
cf-isotig08917	0.0356826	0.327332	0.10901	1.2e-25	Betaine--homocysteine S-methyltransferase 1
cf-isotig12047	0.0382425	0.350907	0.108982	2.35e-06	Anaphase-promoting complex subunit 13
cf-isotig09462	0.0227188	0.208664	0.108877	6.44e-11	Males-absent on the first protein
cf-isotig08623	0.0382855	0.351649	0.108874	1.31e-07	Centrosomal protein cep57l1
cf-isotig09315	0.0199888	0.183598	0.108873	1.66e-10	Pre-rRNA-processing protein TSR1 homolog
cf-isotig00993	0.0350264	0.322122	0.108736	6.7e-08	cAMP-responsive element-binding protein-like 2
cf-isotig07641	0.0313698	0.288787	0.108626	3.99e-07	Poly [ADP-ribose] polymerase 12
cf-isotig10264	0.043198	0.397687	0.108623	2.35e-15	Tyrosyl-tRNA synthetase, cytoplasmic
cf-isotig08136	0.042935	0.395749	0.108491	5.1e-31	Ceramide kinase-like protein
cf-isotig04431	0.0327123	0.30213	0.108272	1.14e-17	Poly(A)-specific ribonuclease PARN
cf-isotig08080	0.0280545	0.259367	0.108165	1.46e-14	UPF0602 protein C4orf47 homolog
cf-isotig03931	0.0235345	0.217795	0.108058	1.85e-07	Alpha-adducin
cf-isotig11178	0.0197928	0.183385	0.107931	2.09e-08	Malignant T cell-amplified sequence 1
cf-isotig07647	0.0230551	0.214181	0.107643	5.59e-11	Superoxide dismutase [Mn], mitochondrial
cf-isotig07557	0.0263557	0.245552	0.107333	7.51e-07	TGF-beta-activated kinase 1 and MAP3K7-binding protein 1
cf-isotig07197	0.025809	0.240987	0.107097	3.16e-10	Katanin p60 ATPase-containing subunit A-like 1
cf-isotig01993	0.0251235	0.234802	0.106999	6.96e-20	Rhabdoid tumor deletion region protein 1
cf-isotig08510	0.0185048	0.173149	0.106872	4.68e-10	Ubiquitin-like protein 7
cf-isotig09643	0.0340597	0.318844	0.106822	7.76e-25	Aldehyde dehydrogenase, mitochondrial
cf-isotig10391	0.0353025	0.331148	0.106606	7.01e-09	39S ribosomal protein L10, mitochondrial
cf-isotig07426	0.036534	0.342736	0.106595	4.07e-20	Sodium-dependent phosphate transporter 1
cf-isotig12130	0.0177816	0.167158	0.106376	4.29e-06	Cytochrome b5
cf-isotig07532	0.0303165	0.285154	0.106316	1.47e-15	Zinc finger protein 598
cf-isotig08914	0.0340389	0.320462	0.106218	4.87e-22	Suppressor of SWI4 1 homolog
cf-isotig08342	0.0327034	0.308184	0.106116	1.11e-08	UPF0549 protein C20orf43 homolog
cf-isotig09040	0.0289759	0.273146	0.106082	9.89e-11	Prostaglandin reductase 1
cf-isotig14950	0.345926	3.26443	0.105968	6.09e-25	Dual specificity tyrosine-phosphorylation-regulated kinase 1A
cf-isotig12033	0.333032	3.15836	0.105445	1.42e-14	Laccase-24
cf-isotig10246	0.0343615	0.326626	0.105201	4.28e-24	Protein midA homolog, mitochondrial
cf-isotig07343	0.0208594	0.19833	0.105175	2.35e-18	Dual specificity protein phosphatase 7
cf-isotig10353	0.0264064	0.251078	0.105172	2.5e-10	Transcription initiation factor TFIID subunit 3
cf-isotig09058	0.0200612	0.190817	0.105134	1.14e-13	Mitogen-activated protein kinase 7
cf-isotig08676	0.0327415	0.311849	0.104991	1.41e-09	GTPase Era, mitochondrial
cf-isotig08662	0.0261398	0.249791	0.104647	9.55e-11	Coatomer subunit epsilon
cf-isotig07562	0.0405678	0.387912	0.10458	1.03e-29	Branched-chain-amino-acid aminotransferase, cytosolic
cf-isotig09194	0.0229374	0.219763	0.104373	4.23e-09	MAGUK p55 subfamily member 5
cf-isotig08331	0.0173623	0.166366	0.104362	3.68e-07	26S proteasome non-ATPase regulatory subunit 8
cf-isotig11597	0.0223153	0.214284	0.104139	8.92e-08	Cytoplasmic tRNA 2-thiolation protein 2 A
cf-isotig08074	0.0373535	0.358833	0.104097	1.62e-18	UPF0160 protein MYG1, mitochondrial
cf-isotig07273	0.0244063	0.234799	0.103946	3.55e-09	Laminin subunit gamma-1
cf-isotig08922	0.0333441	0.320869	0.103918	7.42e-11	WD repeat-containing protein 63
cf-isotig10275	0.0415116	0.399803	0.10383	1.45e-22	Niemann-Pick C1 protein
cf-isotig03987	0.0484579	0.466849	0.103798	5.49e-26	Lysosomal alpha-mannosidase
cf-isotig22455	0.0361256	0.348561	0.103642	3.88e-05	SET and MYND domain-containing protein 4
cf-isotig20932	0.0248369	0.239697	0.103618	6.69e-05	Protein IWS1 homolog
cf-isotig13082	0.0180534	0.174884	0.103231	1.47e-08	Protein DBF4 homolog A
cf-isotig09086	0.0106024	0.102949	0.102986	0.000417064	Dynein light chain 4, axonemal
cf-isotig14997	0.0546363	0.532346	0.102633	7.91e-17	39S ribosomal protein L20, mitochondrial
cf-isotig12522	0.0224001	0.218533	0.102502	0.00629031	RING-box protein 2
cf-isotig09714	0.0251175	0.245075	0.102489	1.54e-13	Peptidyl-prolyl cis-trans isomerase-like 4
cf-isotig13023	0.025453	0.248916	0.102255	5.03e-14	DnaJ homolog subfamily C member 7
cf-isotig08746	0.0838074	0.820536	0.102137	7.87e-22	Nanos homolog 1
cf-isotig12879	0.0312901	0.307187	0.10186	9.04e-05	DNL-type zinc finger protein
cf-isotig13725	0.0275005	0.270946	0.101498	2.57e-10	MTSS1-like protein
cf-isotig07711	0.0363842	0.359161	0.101303	9.29e-22	Mitochondrial-processing peptidase subunit alpha
cf-isotig07567	0.0278073	0.27461	0.101261	8.41e-10	Mothers against decapentaplegic homolog 6
cf-isotig01873	0.0224254	0.221627	0.101185	4.92e-19	Sestrin-1
cf-isotig05467	0.0369328	0.365439	0.101064	3.11e-09	TFIIH basal transcription factor complex helicase XPB subunit
cf-isotig15619	0.0350889	0.34794	0.100848	2.49e-07	Putative elongator complex protein 1
cf-isotig09778	0.0218753	0.217184	0.100722	0.000218719	Pre-mRNA-splicing factor 38B
cf-isotig09581	0.342391	3.41332	0.10031	1.84e-24	Pancreatic lipase-related protein 2
cf-isotig09826	0.0239901	0.239354	0.100229	1.11e-14	Proteasome subunit beta type-4
cf-isotig08133	0.0185144	0.184727	0.100226	1.4e-13	Nucleolar protein 58
cf-isotig07936	0.0395695	0.395374	0.100081	2.51e-27	Dolichyl-diphosphooligosaccharide--protein glycosyltransferase 48 kDa subunit
cf-isotig21489	0.256501	2.56381	0.100047	3.11e-15	ABC transporter A family member 9
cf-isotig12230	0.0135862	0.136056	0.0998568	1.02e-07	Ras-related protein Ral-a
cf-isotig15323	0.0218024	0.218375	0.0998391	1.59e-06	Heterogeneous nuclear ribonucleoprotein K
cf-isotig02926	0.0272037	0.273543	0.0994495	7.86e-13	Cytochrome b5 domain-containing protein 1
cf-isotig02604	0.0241336	0.242904	0.0993545	1.05e-09	Probable ribosome biogenesis protein RLP24
cf-isotig07179	0.0298475	0.30053	0.0993162	4.76e-25	Inactive rhomboid protein 1
cf-isotig07962	0.0286973	0.289939	0.0989772	1.48e-17	DnaJ homolog subfamily A member 3, mitochondrial
cf-isotig09075	0.0224667	0.22699	0.0989763	2.42e-07	U4/U6.U5 tri-snRNP-associated protein 1
cf-isotig03172	0.028259	0.285629	0.098936	2.52e-14	NEDD8-activating enzyme E1 catalytic subunit
cf-isotig09149	0.0169285	0.171344	0.0987989	1.69e-05	UPF0451 protein C17orf61 homolog
cf-isotig07097	0.0189268	0.191789	0.0986852	2.04e-19	Myosin-VI
cf-isotig08499	0.0187451	0.190531	0.0983834	8.44e-10	RNA-binding protein NOB1
cf-isotig12175	0.0257146	0.26178	0.0982296	8.13e-08	Trans-2-enoyl-CoA reductase, mitochondrial
cf-isotig03780	0.0888995	0.906568	0.0980615	8.3e-07	Bifunctional dihydrofolate reductase-thymidylate synthase
cf-isotig09228	0.038999	0.398512	0.0978615	4.53e-10	Mitochondrial import inner membrane translocase subunit TIM14
cf-isotig21054	0.0225966	0.231228	0.0977244	1.58e-08	Actin-related protein 10
cf-isotig19234	0.0959293	0.986211	0.0972706	0.000143636	Zinc finger FYVE domain-containing protein 19
cf-isotig07716	0.0465159	0.478781	0.0971548	3.3e-13	Ankyrin repeat and KH domain-containing protein 1
cf-isotig02209	0.0205136	0.211169	0.0971431	1.38e-05	UPF0249 protein ydjC homolog
cf-isotig13787	0.023288	0.239932	0.0970607	3.56e-11	Intraflagellar transport protein 27 homolog
cf-isotig09331	0.0343509	0.354128	0.0970015	7.23e-16	Protein BANP
cf-isotig12502	0.0221003	0.228015	0.0969247	5.05e-07	U2 small nuclear ribonucleoprotein auxiliary factor 35 kDa subunit-related protein 2
cf-isotig07205	0.0238357	0.24592	0.0969245	1.89e-11	E3 ubiquitin-protein ligase RNF168
cf-isotig07156	0.0166834	0.172224	0.0968702	1.87e-14	Transducin beta-like protein 3
cf-isotig07613	0.0173122	0.179577	0.0964055	5.16e-06	Palmitoyltransferase ZDHHC15
cf-isotig05267	0.0256246	0.266081	0.0963038	2.97e-10	Nucleoside diphosphate kinase 6
cf-isotig09785	0.0215175	0.223752	0.0961666	4.69e-12	Eukaryotic translation initiation factor 5B
cf-isotig08092	0.0240527	0.250428	0.0960462	4.44e-23	Protein MICAL-3
cf-isotig15358	0.0162973	0.170001	0.0958661	2.16e-09	Translocon-associated protein subunit beta
cf-isotig07893	0.0284461	0.296954	0.095793	5.92e-19	Growth hormone-inducible transmembrane protein
cf-isotig07462	0.0376703	0.393349	0.0957682	2.53e-23	Uncharacterized protein C18orf34
cf-isotig09285	0.0289232	0.302475	0.0956217	9.3e-21	Serine/threonine-protein kinase VRK1
cf-isotig07290	0.0191549	0.200344	0.0956101	8.45e-11	Programmed cell death protein 4
cf-isotig07424	0.0128191	0.134305	0.0954479	6.89e-06	Dynein light chain Tctex-type 1
cf-isotig08707	0.0429711	0.450466	0.0953926	1.27e-30	Ubiquitin carboxyl-terminal hydrolase 2
cf-isotig15350	0.0300637	0.315161	0.0953916	3.51e-13	NADH dehydrogenase [ubiquinone] 1 beta subcomplex subunit 11, mitochondrial
cf-isotig08717	0.054922	0.575945	0.0953598	2.27e-17	39S ribosomal protein L22, mitochondrial
cf-isotig10484	0.0222634	0.233552	0.0953253	2.5e-11	Alanyl-tRNA synthetase, cytoplasmic
cf-isotig13295	0.0343686	0.361132	0.0951691	0.000724227	Putative ATP-dependent Clp protease proteolytic subunit, mitochondrial
cf-isotig18450	0.0185012	0.194843	0.0949541	3.82e-07	Retinoblastoma-like protein 1
cf-isotig09559	0.0241829	0.254874	0.0948819	3.07e-07	Mitochondrial import receptor subunit TOM20 homolog
cf-isotig04953	0.0367858	0.387713	0.0948789	5.97e-14	Dolichol-phosphate mannosyltransferase
cf-isotig14024	0.0221609	0.233672	0.0948374	9.01e-13	60S ribosomal protein L6
cf-isotig10070	0.0268285	0.282901	0.0948336	1.1e-15	Uracil-DNA glycosylase
cf-isotig07845	0.0279022	0.29423	0.0948316	1.19e-13	Ribonucleoside-diphosphate reductase small chain
cf-isotig18758	0.0188052	0.198545	0.0947151	5.02e-05	Putative peptidyl-tRNA hydrolase PTRHD1
cf-isotig07427	0.0158838	0.167975	0.0945606	8.56e-20	N-alpha-acetyltransferase 15, NatA auxiliary subunit
cf-isotig07132	0.0360104	0.381742	0.0943319	3.1e-21	Pre-mRNA-processing factor 39
cf-isotig14161	0.0226938	0.241556	0.0939487	1.43e-12	THO complex subunit 7 homolog
cf-isotig07134	0.019408	0.207104	0.0937111	7.55e-27	Eukaryotic translation initiation factor 3 subunit B
cf-isotig09046	0.0276752	0.295708	0.0935895	4.6e-12	snRNA-activating protein complex subunit 1
cf-isotig11230	0.0325759	0.348285	0.0935323	2.2e-19	NADH dehydrogenase [ubiquinone] flavoprotein 2, mitochondrial
cf-isotig10816	0.0386218	0.413688	0.0933598	5.83e-08	Protein pygopus
cf-isotig09720	0.0217786	0.23358	0.0932383	4.57e-14	RING finger protein 113A
cf-isotig08297	0.020053	0.215629	0.0929977	2.75e-08	Ubiquitin-conjugating enzyme E2 Z
cf-isotig12964	0.0190974	0.205683	0.0928487	3.83e-09	N-chimaerin
cf-isotig09211	0.0204268	0.220026	0.0928385	7.56e-12	WD repeat-containing protein 88
cf-isotig02102	0.0152663	0.164499	0.0928049	5.23e-16	Syntaxin-5
cf-isotig07145	0.0685237	0.740196	0.0925751	2.43e-25	Alkaline phosphatase, tissue-nonspecific isozyme
cf-isotig11611	0.0206194	0.222801	0.0925464	1.59e-10	DNA-directed RNA polymerase I subunit RPA1
cf-isotig01929	0.0364787	0.394443	0.0924815	2e-34	Pescadillo homolog
cf-isotig04959	0.0279653	0.302978	0.0923014	4.28e-21	Intraflagellar transport protein 46 homolog
cf-isotig09115	0.02135	0.231691	0.0921486	5.11e-10	DNA-binding protein inhibitor ID-4
cf-isotig06953	0.0192911	0.209601	0.0920374	2.24e-06	40S ribosomal protein S12
cf-isotig07538	0.0353434	0.384075	0.0920223	5.83e-24	Eukaryotic translation initiation factor 2A
cf-isotig07889	0.0333417	0.363414	0.0917459	1.26e-16	Staphylococcal nuclease domain-containing protein 1
cf-isotig07536	0.0194973	0.213139	0.0914766	1.59e-10	F-box/LRR-repeat protein 15
cf-isotig07946	0.0377636	0.412937	0.0914512	2.91e-31	Interleukin-1 receptor-associated kinase 4
cf-isotig07192	0.0250249	0.274122	0.091291	2.88e-05	Coiled-coil domain-containing protein 150
cf-isotig10563	0.0515337	0.565522	0.0911259	2.88e-30	MAGUK p55 subfamily member 6
cf-isotig18908	0.0343697	0.378024	0.0909194	1.73e-10	Coiled-coil domain-containing protein 148
cf-isotig10114	0.0304361	0.335541	0.0907077	4.54e-08	Endothelial differentiation-related factor 1
cf-isotig07414	0.0139865	0.155017	0.0902261	1.53e-07	Kv channel-interacting protein 4
cf-isotig13452	0.0148386	0.164496	0.0902061	3.44e-08	Ubiquitin-conjugating enzyme E2 G2
cf-isotig16857	0.0185615	0.205925	0.0901371	5.64e-08	Enoyl-CoA delta isomerase 2, mitochondrial
cf-isotig08423	0.0214127	0.237696	0.0900846	5.69e-18	Quinone oxidoreductase-like protein 1
cf-isotig11635	0.0341639	0.380561	0.0897724	1.82e-12	Coiled-coil domain-containing protein 137
cf-isotig07448	0.0257276	0.286622	0.0897615	3.02e-30	Adenosylhomocysteinase A
cf-isotig11672	0.0281465	0.313736	0.0897139	5.21e-15	Kinesin-like protein KIF21A
cf-isotig12591	0.0713035	0.795543	0.0896287	5.48e-10	Tetratricopeptide repeat protein 38
cf-isotig13972	0.0438981	0.491827	0.0892552	3.5e-12	Oral cancer-overexpressed protein 1 homolog
cf-isotig01375	0.0257412	0.28856	0.089206	2.42e-30	Cat eye syndrome critical region protein 5
cf-isotig07386	0.0232588	0.260782	0.0891886	5.95e-11	Myosin-2 essential light chain
cf-isotig08311	0.0149152	0.167257	0.0891751	9.42e-07	Dynein heavy chain, cytoplasmic
cf-isotig11913	0.0308892	0.347567	0.0888727	2.47e-12	Nuclear nucleic acid-binding protein C1D
cf-isotig12878	0.0273366	0.307626	0.0888629	7.4e-12	GTP-binding protein RAD
cf-isotig11501	0.0436051	0.490838	0.088838	3.89e-20	NADH-cytochrome b5 reductase 3
cf-isotig04955	0.0376423	0.424311	0.0887139	6.33e-12	Zinc finger protein DZIP1
cf-isotig13048	0.0235896	0.266184	0.0886213	9.63e-07	Mitochondrial import inner membrane translocase subunit Tim8 A
cf-isotig11746	0.0140143	0.158214	0.0885782	1.02e-07	Trafficking protein particle complex subunit 6B
cf-isotig12126	0.0214875	0.242855	0.0884787	4.71e-13	Protein KTI12 homolog
cf-isotig17527	0.0237559	0.268673	0.0884195	4.85e-11	Leucine-rich repeat-containing protein ENSP00000371558 homolog
cf-isotig11693	0.0199374	0.22597	0.0882304	1.35e-08	DnaJ homolog subfamily C member 25 homolog
cf-isotig03969	0.015818	0.179319	0.0882118	1e-11	AMP deaminase 2
cf-isotig11271	0.010557	0.119707	0.0881902	1e-06	Pinin
cf-isotig08744	0.0199566	0.227168	0.0878496	3.91e-23	Histone acetyltransferase type B catalytic subunit
cf-isotig08259	0.0132375	0.150706	0.0878365	2.57e-12	Eukaryotic translation initiation factor 3 subunit E-B
cf-isotig08600	0.0394985	0.449712	0.0878306	8.58e-15	Dedicator of cytokinesis protein 3
cf-isotig07719	0.0320038	0.364801	0.0877295	3.49e-18	Uncharacterized protein yfeX
cf-isotig09953	0.0163681	0.186636	0.0877004	3.44e-07	Neuralized-like protein 2
cf-isotig12100	0.0318489	0.363872	0.0875279	1.22e-13	Mitotic spindle-associated MMXD complex subunit MIP18
cf-isotig02554	0.035683	0.407854	0.0874896	9.75e-12	S-formylglutathione hydrolase
cf-isotig07973	0.0244581	0.27991	0.0873785	1.57e-31	RuvB-like 1
cf-isotig09893	0.0108508	0.124395	0.087229	2.93e-07	Transcription factor BTF3 homolog 4
cf-isotig08412	0.014016	0.160757	0.0871872	4.82e-10	Serine/threonine-protein phosphatase 1 regulatory subunit 10
cf-isotig07783	0.050434	0.578969	0.0871102	1.94e-33	cAMP-dependent protein kinase catalytic subunit gamma
cf-isotig12913	0.0213088	0.244782	0.0870519	3.55e-13	Probable palmitoyltransferase ZDHHC1
cf-isotig09593	0.0136265	0.156618	0.0870044	3.66e-05	Protein lin-37 homolog
cf-isotig08889	0.0327141	0.376842	0.0868111	1.12e-24	Glioma tumor suppressor candidate region gene 2 protein
cf-isotig04681	0.0262941	0.303028	0.086771	8.89e-13	Kinesin-like protein 5
cf-isotig10773	0.0287292	0.332286	0.0864593	2.8e-18	Ribosomal RNA processing protein 1 homolog B
cf-isotig05199	0.0203871	0.236597	0.0861683	1.18e-13	Electron transfer flavoprotein subunit beta
cf-isotig11108	0.0353558	0.412852	0.085638	9.74e-26	Nuclear pore glycoprotein p62
cf-isotig09278	0.0180463	0.210799	0.0856091	3.41e-10	Serine/threonine-protein phosphatase 2A regulatory subunit B'' subunit gamma
cf-isotig07493	0.0202083	0.236148	0.0855747	2.32e-16	Guanine nucleotide-binding protein G(o) subunit alpha
cf-isotig08934	0.0236054	0.276389	0.0854064	9.05e-18	Putative aquaporin-10
cf-isotig17169	0.0163925	0.19201	0.0853733	4.61e-07	E3 ubiquitin-protein ligase RBX1
cf-isotig08548	0.0192564	0.225748	0.0853005	4.72e-17	Probable phosphoglycerate mutase
cf-isotig09012	0.0135675	0.159208	0.085219	1.31e-14	Gametogenetin-binding protein 2
cf-isotig03501	0.0183957	0.216139	0.0851106	6.76e-13	Syntaxin-7
cf-isotig13781	0.0210415	0.248177	0.0847843	5.22e-14	Ribosome biogenesis protein WDR12 homolog
cf-isotig12379	0.031975	0.377174	0.0847751	2.85e-07	Long-chain-fatty-acid--CoA ligase 1
cf-isotig13979	0.0208474	0.246165	0.0846886	2.15e-09	Peptidyl-prolyl cis-trans isomerase FKBP4
cf-isotig08006	0.0225853	0.267668	0.0843779	4.82e-20	Clusterin-associated protein 1
cf-isotig09885	0.025133	0.298378	0.084232	1.47e-08	Uncharacterized protein C2orf50
cf-isotig07660	0.025152	0.299547	0.0839667	7.3e-23	26S protease regulatory subunit 4
cf-isotig07718	0.0182993	0.217946	0.0839625	7.93e-15	Mediator of RNA polymerase II transcription subunit 7
cf-isotig03394	0.0316931	0.37768	0.0839153	6.6e-26	Cathepsin B
cf-isotig15225	0.0450351	0.537002	0.083864	2.82e-09	Ubiquitin-like protein 5
cf-isotig13762	0.0113498	0.13552	0.0837498	1.74e-09	40S ribosomal protein S5
cf-isotig03242	0.0219587	0.262311	0.0837122	6.41e-16	Ropporin-1-like protein
cf-isotig19516	0.0298453	0.356923	0.0836182	4.46e-11	Putative ferric-chelate reductase 1
cf-isotig09609	0.031843	0.382478	0.0832544	6.34e-28	Eukaryotic translation initiation factor 3 subunit H
cf-isotig04127	0.0720831	0.866978	0.083143	8.42e-17	Glucose-6-phosphate 1-dehydrogenase X
cf-isotig09552	0.0199732	0.240291	0.0831208	2.2e-14	Proteasome subunit beta type-7
cf-isotig17967	0.0102567	0.123401	0.0831171	2.76e-05	RAC-beta serine/threonine-protein kinase
cf-isotig12325	0.0246118	0.297028	0.0828601	3.19e-11	Glycerol-3-phosphate acyltransferase 4
cf-isotig04003	0.0268661	0.324309	0.0828412	1.89e-35	Hypoxia up-regulated protein 1
cf-isotig11295	0.0219799	0.266157	0.0825826	6.18e-21	Long-chain-fatty-acid--CoA ligase 4
cf-isotig04627	0.0228521	0.276915	0.0825241	6.82e-13	DNA-directed RNA polymerases I, II, and III subunit RPABC3
cf-isotig10954	0.0337659	0.410056	0.0823445	3e-22	MORN repeat-containing protein 3
cf-isotig07906	0.0248551	0.302368	0.0822016	5.58e-14	28S ribosomal protein S27, mitochondrial
cf-isotig08845	0.0206917	0.251778	0.0821824	8.66e-18	Coiled-coil domain-containing protein 63
cf-isotig04869	0.0366986	0.447094	0.0820826	7.27e-38	Peroxisomal multifunctional enzyme type 2
cf-isotig07609	0.0260464	0.31784	0.081948	5.05e-14	U4/U6 small nuclear ribonucleoprotein Prp31
cf-isotig09592	0.0745069	0.911121	0.081775	4.15e-13	DNA mismatch repair protein Mlh1
cf-isotig16563	0.0166935	0.204745	0.0815333	5.05e-10	MORN repeat-containing protein 5
cf-isotig03907	0.0246566	0.302459	0.0815205	2.47e-30	Disintegrin and metalloproteinase domain-containing protein 12
cf-isotig11561	0.0276552	0.339379	0.0814876	1.14e-15	Putative protein FAM47C
cf-isotig03297	0.0310344	0.381179	0.0814171	2.69e-28	Mannose-1-phosphate guanyltransferase alpha
cf-isotig03195	0.0708434	0.872349	0.08121	3.64e-17	RNA-binding protein 28
cf-isotig13587	0.0179682	0.222497	0.080757	3.07e-12	Retinoblastoma-associated protein
cf-isotig15750	0.0297051	0.368236	0.0806686	2.31e-10	Acylglycerol kinase, mitochondrial
cf-isotig07756	0.0268941	0.33382	0.0805647	7.92e-12	Dystroglycan
cf-isotig10331	0.0226092	0.280765	0.0805272	2.24e-13	PR domain zinc finger protein 2
cf-isotig04061	0.0322076	0.401438	0.0802307	4.5e-23	Dipeptidyl peptidase 4
cf-isotig07743	0.0154888	0.193375	0.080097	1.22e-08	Dynamin-1
cf-isotig07100	0.043787	0.547352	0.0799978	3.75e-13	Major vault protein
cf-isotig07128	0.019785	0.247916	0.0798049	3.42e-29	Insulin-like peptide receptor
cf-isotig08943	0.0362011	0.453841	0.0797661	6.17e-14	Putative deoxyribose-phosphate aldolase
cf-isotig12660	0.00720468	0.090364	0.0797295	0.000168808	Double-strand break repair protein MRE11A
cf-isotig07501	0.0203535	0.255324	0.0797163	2.78e-19	X-ray radiation resistance-associated protein 1
cf-isotig14049	0.0204894	0.257036	0.0797144	2.08e-16	Neuronal cell adhesion molecule
cf-isotig04009	0.0285079	0.358109	0.0796068	7.66e-38	Bifunctional purine biosynthesis protein PURH
cf-isotig01404	0.0287518	0.362393	0.0793388	4.63e-09	Troponin T, skeletal muscle
cf-isotig13057	0.0163724	0.206438	0.0793088	3.04e-10	Oligosaccharyltransferase complex subunit ostc-B
cf-isotig09129	0.242025	3.055	0.0792228	1.29e-16	ATP-dependent Clp protease ATP-binding subunit clpX-like, mitochondrial
cf-isotig12529	0.028467	0.359827	0.0791131	3.24e-11	1-acylglycerol-3-phosphate O-acyltransferase ABHD5
cf-isotig07897	0.0153743	0.194875	0.0788929	8.55e-15	5-hydroxytryptamine receptor 4
cf-isotig14484	0.0160016	0.203154	0.0787655	6.95e-11	U3 small nucleolar ribonucleoprotein protein IMP3
cf-isotig10614	0.0261655	0.332855	0.0786093	9.86e-22	Ribonuclease H2 subunit A
cf-isotig04699	0.0333669	0.424662	0.078573	2.92e-10	Sjoegren syndrome/scleroderma autoantigen 1 homolog
cf-isotig05253	0.0151535	0.193404	0.0783517	1.26e-05	Nucleosome assembly protein 1-like 1
cf-isotig08616	0.0154412	0.197768	0.0780773	1.4e-11	Anaphase-promoting complex subunit 5
cf-isotig04857	0.0303498	0.38926	0.0779678	2.26e-11	Zinc finger protein 555
cf-isotig06929	0.0183158	0.235217	0.0778674	1.19e-09	Exonuclease 1
cf-isotig07560	0.0224134	0.28862	0.077657	8.68e-40	T-complex protein 1 subunit gamma
cf-isotig09807	0.0232031	0.299102	0.077576	6.46e-13	Nuclear migration protein nudC
cf-isotig08231	0.0174663	0.225657	0.0774019	1.06e-13	ATP-binding cassette sub-family F member 1
cf-isotig14930	0.0183587	0.237518	0.0772939	1.13e-07	Peptidyl-prolyl cis-trans isomerase-like 1
cf-isotig04437	0.035023	0.453325	0.0772581	2.69e-11	Thioredoxin domain-containing protein 9
cf-isotig02584	0.0191072	0.247991	0.0770479	3.95e-08	Death effector domain-containing protein
cf-isotig18345	0.0338486	0.439676	0.0769852	2.47e-13	Cysteine dioxygenase type 1
cf-isotig09889	0.0333327	0.433227	0.0769404	5.68e-17	Alba-like protein C9orf23
cf-isotig07622	0.0242179	0.316724	0.0764638	1.3e-13	Transmembrane protein 85
cf-isotig11574	0.0221158	0.289328	0.0764385	1.55e-10	Phosphatidate phosphatase LPIN3
cf-isotig07752	0.0134671	0.176199	0.0764312	1.3e-13	Signal recognition particle 68 kDa protein
cf-isotig04829	0.0206421	0.270538	0.0763004	1.93e-11	Uncharacterized protein C9orf135
cf-isotig10285	0.0165113	0.217146	0.0760379	3.39e-16	Replication factor C subunit 5
cf-isotig01244	0.00947608	0.125119	0.0757364	0.000286667	Small nuclear ribonucleoprotein E
cf-isotig11809	0.0331154	0.438011	0.0756041	7.67e-16	Erlin-2
cf-isotig07384	0.0219003	0.290045	0.0755066	4.29e-15	Putative ribosomal RNA methyltransferase NOP2
cf-isotig08513	0.0260174	0.344676	0.0754836	1.74e-12	Coiled-coil domain-containing protein 47
cf-isotig07822	0.0249579	0.330755	0.0754573	5.77e-14	Apoptosis-inducing factor 3
cf-isotig07253	0.274853	3.64803	0.0753429	1.29e-31	Ornithine aminotransferase, mitochondrial
cf-isotig05505	0.0169829	0.226289	0.0750497	5.61e-10	Uncharacterized protein C10orf107 homolog
cf-isotig07513	0.0154443	0.205863	0.0750222	6.59e-21	Serine/threonine-protein phosphatase 2A 56 kDa regulatory subunit epsilon isoform
cf-isotig04967	0.0379601	0.507383	0.0748155	1.19e-12	Cysteine and glycine-rich protein 1
cf-isotig13477	0.034025	0.45549	0.0746998	4.02e-09	UPF0708 protein C6orf162 homolog
cf-isotig11097	0.0254098	0.342398	0.0742114	3.75e-14	Mitochondrial intermediate peptidase
cf-isotig10414	0.00811108	0.109694	0.0739427	0.000254522	Syntaxin-16
cf-isotig04341	0.024925	0.338066	0.0737281	1.22e-09	tRNA (adenine-N(1)-)-methyltransferase non-catalytic subunit TRM6
cf-isotig04055	0.028483	0.386682	0.07366	3.61e-18	Pyruvate kinase muscle isozyme
cf-isotig08595	0.0140293	0.190705	0.0735655	6.19e-19	Receptor-interacting serine/threonine-protein kinase 4
cf-isotig19550	0.0254855	0.347128	0.0734181	1.1e-13	U4/U6.U5 tri-snRNP-associated protein 1
cf-isotig08544	0.0150936	0.205685	0.0733825	2.08e-11	Macrophage erythroblast attacher
cf-isotig07599	0.0264011	0.360287	0.073278	6.41e-18	60S ribosomal export protein NMD3
cf-isotig04321	0.0221362	0.302089	0.0732771	4.05e-32	Nucleolar GTP-binding protein 1
cf-isotig02933	0.0218935	0.298995	0.0732237	2.53e-35	NADH dehydrogenase [ubiquinone] iron-sulfur protein 2, mitochondrial
cf-isotig12558	0.0210668	0.287899	0.0731742	2.63e-12	COP9 signalosome complex subunit 6
cf-isotig12569	0.0172566	0.236348	0.0730134	7.97e-14	Phosphatidate cytidylyltransferase, photoreceptor-specific
cf-isotig09615	0.0209706	0.287727	0.0728839	1.14e-11	Syntenin-1
cf-isotig14827	0.0145228	0.199584	0.0727655	1.17e-10	rRNA-processing protein FCF1 homolog
cf-isotig09427	0.0199909	0.27531	0.0726124	2.59e-23	Eukaryotic translation initiation factor 3 subunit I
cf-isotig10015	0.0201833	0.278428	0.0724904	1.48e-14	17-beta-hydroxysteroid dehydrogenase 14
cf-isotig09041	0.0236109	0.325783	0.0724742	2.02e-28	UPF0536 protein C12orf66 homolog
cf-isotig09044	0.0319158	0.440478	0.0724571	7.75e-07	Putative tRNA pseudouridine synthase Pus10
cf-isotig01203	0.0199575	0.27584	0.0723518	6.39e-51	NADH-ubiquinone oxidoreductase 75 kDa subunit, mitochondrial
cf-isotig01695	0.162521	2.24666	0.0723392	1.09e-22	Cytochrome c oxidase subunit 2
cf-isotig07142	0.0181202	0.251196	0.0721357	1.07e-34	Tau-tubulin kinase 2
cf-isotig07524	0.0171626	0.238426	0.0719829	1.09e-23	Dihydrolipoyl dehydrogenase, mitochondrial
cf-isotig07550	0.0213887	0.297895	0.0717996	4.86e-12	Coiled-coil domain-containing protein 22 homolog
cf-isotig07564	0.0198065	0.27611	0.071734	2.32e-21	NF-X1-type zinc finger protein NFXL1
cf-isotig07475	0.0117677	0.164092	0.071714	1.98e-06	PC4 and SFRS1-interacting protein
cf-isotig10372	0.0231158	0.322545	0.071667	2.59e-16	NF-kappa-B inhibitor-interacting Ras-like protein 1
cf-isotig12091	0.0261969	0.365652	0.0716443	3.05e-15	Coiled-coil domain-containing protein 112
cf-isotig14429	0.0129105	0.180227	0.0716348	4.3e-07	Ras-related protein Rab-6A
cf-isotig07148	0.0202265	0.28264	0.0715625	1.22e-13	Krueppel-like factor 5
cf-isotig07998	0.0198242	0.277162	0.0715258	1.18e-18	Ubiquitin fusion degradation protein 1 homolog
cf-isotig08378	0.011197	0.156562	0.0715178	5.67e-11	Probable cytosolic iron-sulfur protein assembly protein CIAO1
cf-isotig04257	0.0309923	0.433441	0.0715029	1.11e-08	Serine/threonine-protein kinase pim-3
cf-isotig08417	0.0186663	0.261159	0.0714746	2.97e-27	H/ACA ribonucleoprotein complex subunit 4
cf-isotig12978	0.0214037	0.299913	0.0713663	2.39e-10	Ribosomal RNA-processing protein 7 homolog A
cf-isotig09126	0.0226335	0.317181	0.0713583	1.35e-09	LSM domain-containing protein 1
cf-isotig20778	0.0174436	0.244606	0.0713131	6.23e-08	60S ribosomal protein L36
cf-isotig08736	0.024968	0.350633	0.0712085	4.81e-14	Serine/threonine-protein kinase Nek1
cf-isotig07989	0.0127312	0.178928	0.0711531	2.54e-10	Mesoderm induction early response protein 1
cf-isotig04487	0.0126004	0.177272	0.0710796	9.47e-09	Tetratricopeptide repeat protein 23
cf-isotig08276	0.0166609	0.234453	0.0710626	1.08e-22	Microtubule-associated protein futsch
cf-isotig14126	0.0466085	0.65737	0.0709015	4.84e-15	Asparagine synthetase [glutamine-hydrolyzing]
cf-isotig04670	0.016666	0.235559	0.0707508	2.71e-15	Uncharacterized protein C4orf22 homolog
cf-isotig11873	0.0194472	0.27491	0.0707404	2.47e-14	Probable ATP-dependent RNA helicase DDX10
cf-isotig14206	0.0233241	0.330803	0.0705077	4.96e-19	Sulfite oxidase
cf-isotig07546	0.0176673	0.250624	0.0704932	1.8e-18	T-complex protein 1 subunit alpha
cf-isotig02180	0.0123394	0.175256	0.0704077	6.88e-10	Leucine-rich repeat-containing protein 59
cf-isotig11550	0.258545	3.67358	0.0703798	6.02e-37	Serine hydroxymethyltransferase, mitochondrial
cf-isotig17974	0.0258007	0.366875	0.0703255	7.74e-13	DNA-directed RNA polymerase III subunit RPC7-like
cf-isotig11991	0.0315791	0.450504	0.0700972	4.17e-13	Protein PIEZO2
cf-isotig08775	0.0397704	0.567723	0.0700523	3.35e-15	Ubiquitin-conjugating enzyme E2 D1
cf-isotig07824	0.0164076	0.234269	0.0700375	1.3e-26	Sorting nexin-2
cf-isotig08427	0.0168248	0.240518	0.0699525	1.22e-13	Lysine-specific demethylase 7
cf-isotig07228	0.0191579	0.274648	0.0697544	2.73e-15	Threonyl-tRNA synthetase, cytoplasmic
cf-isotig17401	0.0332003	0.477231	0.0695687	6.32e-10	28S ribosomal protein S21, mitochondrial
cf-isotig09152	0.0155416	0.223946	0.0693988	4.48e-08	UPF0470 protein C19orf51 homolog
cf-isotig07449	0.0235008	0.339298	0.069263	2.63e-30	Methionine aminopeptidase 2
cf-isotig07806	0.0160148	0.231376	0.0692153	1.53e-10	Aprataxin and PNK-like factor
cf-isotig08060	0.013109	0.190079	0.0689663	4.47e-14	Splicing factor 3A subunit 3
cf-isotig07062	0.0214114	0.310654	0.0689235	6.97e-39	Pumilio domain-containing protein KIAA0020
cf-isotig07652	0.00827714	0.120155	0.0688874	2.88e-11	Protein mab-21-like 1
cf-isotig05723	0.0214226	0.311658	0.0687376	2.57e-11	40S ribosomal protein S9
cf-isotig02212	0.0273959	0.39867	0.0687181	9.36e-11	Ribosome biogenesis protein BRX1 homolog
cf-isotig04275	0.0390314	0.568936	0.0686041	3.82e-16	Adenylate kinase 8
cf-isotig09261	0.0152089	0.221962	0.0685205	3.51e-23	Lysyl-tRNA synthetase
cf-isotig07283	0.0204733	0.299589	0.0683378	1.7e-40	T-complex protein 1 subunit epsilon
cf-isotig17910	0.0154979	0.226867	0.0683128	4.84e-10	Extended synaptotagmin-2-A
cf-isotig07157	0.019328	0.283047	0.0682854	1.05e-22	Alpha-aminoadipic semialdehyde dehydrogenase
cf-isotig22705	0.0170601	0.250301	0.0681585	2.28e-08	Sterile alpha motif domain-containing protein 15
cf-isotig03120	0.0236814	0.34964	0.0677307	7.28e-27	NAD(P) transhydrogenase, mitochondrial
cf-isotig09465	0.0200231	0.295758	0.0677011	2.99e-26	Probable palmitoyltransferase ZDHHC6
cf-isotig15109	0.0258769	0.383445	0.0674853	9.94e-14	3-hydroxyisobutyryl-CoA hydrolase, mitochondrial
cf-isotig04333	0.028407	0.421624	0.0673752	3.21e-28	Calcium uptake protein 1, mitochondrial
cf-isotig08728	0.0111638	0.165865	0.0673068	1.09e-10	COP9 signalosome complex subunit 5
cf-isotig12393	0.0195345	0.290735	0.0671898	7.5e-12	MRG-binding protein
cf-isotig12578	0.017815	0.265148	0.067189	3.2e-13	Acetyl-CoA acetyltransferase A, mitochondrial
cf-isotig07789	0.181811	2.70821	0.0671332	7.53e-15	Homeobox protein Nkx-2.1
cf-isotig15635	0.0154171	0.229694	0.0671201	2.28e-10	EF-hand calcium-binding domain-containing protein 2
cf-isotig09709	0.0209185	0.311988	0.067049	2.7e-25	Thioredoxin reductase 1, cytoplasmic
cf-isotig12387	0.0141765	0.21157	0.0670065	8.9e-09	BSD domain-containing protein 1
cf-isotig07584	0.0173244	0.259291	0.0668147	4.06e-14	Protein arginine N-methyltransferase 5
cf-isotig09976	0.0128367	0.192241	0.0667743	6.38e-16	Spermatogenesis-associated protein 4
cf-isotig10188	0.0197181	0.295936	0.0666297	3.58e-12	LisH domain-containing protein FOPNL
cf-isotig18878	0.00317641	0.0478632	0.0663644	0.00198523	60S ribosomal protein L23
cf-isotig07496	0.0141285	0.212944	0.0663486	3.12e-16	BRISC and BRCA1-A complex member 1
cf-isotig09671	0.0140264	0.21154	0.066306	1.86e-08	Transmembrane and coiled-coil domain-containing protein 1
cf-isotig03875	0.0121285	0.183242	0.0661886	1.43e-17	Protein argonaute-1
cf-isotig07486	0.0156981	0.239049	0.065669	5.09e-26	Transcriptional regulator ATRX
cf-isotig04391	0.0185151	0.28264	0.0655078	1.83e-23	Succinate dehydrogenase [ubiquinone] iron-sulfur subunit, mitochondrial
cf-isotig14253	0.0201914	0.308474	0.0654558	3.26e-08	Tctex1 domain-containing protein 2
cf-isotig17308	0.00707637	0.10845	0.0652502	7.95e-06	RING finger protein unkempt homolog
cf-isotig16493	0.0230709	0.35473	0.065038	1.01e-11	Kelch-like protein 9
cf-isotig13220	0.0376795	0.580562	0.0649018	2.1e-10	Protein LITAF homolog
cf-isotig10548	0.0203162	0.314331	0.0646332	2.56e-13	Myosin-IXa
cf-isotig14309	0.0133329	0.206501	0.0645658	2.91e-07	DNA methyltransferase 1-associated protein 1
cf-isotig08145	0.0167439	0.260222	0.0643447	2.61e-28	Mitogen-activated protein kinase 6
cf-isotig07108	0.0101071	0.157255	0.0642723	5.77e-12	CCR4-NOT transcription complex subunit 4
cf-isotig04562	0.0168904	0.263094	0.0641992	1.67e-13	Proteasome subunit beta type-6
cf-isotig09022	0.0236695	0.369376	0.0640796	4.18e-25	Tyrosine-protein kinase CSK
cf-isotig04401	0.0344585	0.537939	0.0640566	3.05e-15	Nuclear factor erythroid 2-related factor 1
cf-isotig07092	0.0142246	0.222091	0.0640482	1.27e-06	Serine/threonine-protein kinase MRCK alpha
cf-isotig08679	0.0167547	0.261783	0.0640023	9.75e-22	Probable ATP-dependent RNA helicase DDX49
cf-isotig04169	0.0150976	0.236258	0.0639032	4.59e-41	EF-hand domain-containing protein 1
cf-isotig18749	0.0234377	0.368173	0.0636595	5.47e-11	NADH dehydrogenase [ubiquinone] 1 alpha subcomplex subunit 2
cf-isotig16775	0.0169573	0.266764	0.0635665	2.78e-11	Transmembrane protein 205
cf-isotig01156	0.0112126	0.176858	0.0633989	7.39e-18	Protein phosphatase 1 regulatory subunit 12A
cf-isotig07638	0.0200612	0.317444	0.063196	2.79e-14	Transcription factor TFIIIB component B'' homolog
cf-isotig07240	0.0320175	0.507894	0.0630398	9.41e-20	Methyltransferase-like protein 13
cf-isotig09316	0.0198962	0.316219	0.0629192	3.44e-10	tRNA-dihydrouridine synthase 2-like
cf-isotig13718	0.00811302	0.12913	0.0628285	3.49e-08	EF-hand calcium-binding domain-containing protein 1
cf-isotig11920	0.027371	0.436085	0.0627652	7.32e-15	mRNA turnover protein 4 homolog
cf-isotig02299	0.043739	0.699285	0.0625482	5.58e-15	5'(3')-deoxyribonucleotidase, mitochondrial
cf-isotig07836	0.0164379	0.262989	0.062504	1.06e-22	Putative ATP-dependent RNA helicase an3
cf-isotig07487	0.0170771	0.273236	0.0624992	5.19e-25	Tektin-1
cf-isotig02725	0.025532	0.409079	0.0624135	1.36e-26	Zinc finger CCHC domain-containing protein 4
cf-isotig07367	0.0113132	0.181302	0.0623999	6.75e-10	Radial spoke head protein 4 homolog A
cf-isotig04137	0.0164989	0.266935	0.0618086	1.88e-32	Succinyl-CoA ligase [ADP-forming] subunit beta, mitochondrial
cf-isotig11972	0.0183984	0.297716	0.0617986	5.52e-15	ATP-binding cassette sub-family D member 3
cf-isotig08576	0.0134626	0.217848	0.0617979	4.72e-07	Coiled-coil domain-containing protein 25
cf-isotig08277	0.0221805	0.358976	0.0617882	4.19e-22	Replication protein A 70 kDa DNA-binding subunit
cf-isotig09101	0.0121321	0.196541	0.0617284	4.21e-14	Proteasome subunit alpha type-4
cf-isotig04811	0.00801256	0.129998	0.0616362	2.02e-10	AMME syndrome candidate gene 1 protein homolog
cf-isotig07902	0.0177261	0.287972	0.0615549	2.06e-21	N-alpha-acetyltransferase 25, NatB auxiliary subunit
cf-isotig03895	0.0189523	0.308215	0.0614906	3.68e-34	Coiled-coil domain-containing protein 41
cf-isotig07330	0.0136265	0.222282	0.0613027	8.63e-42	UPF0704 protein C6orf165 homolog
cf-isotig03322	0.0147791	0.241517	0.0611926	2.96e-10	Rab-like protein 3
cf-isotig07573	0.017672	0.289406	0.0610633	1.6e-17	Uncharacterized protein C14orf45 homolog
cf-isotig11497	0.0225096	0.369497	0.0609196	1.08e-18	Spindle and centriole-associated protein 1
cf-isotig09373	0.00971859	0.159547	0.0609136	4.85e-08	Rab3 GTPase-activating protein catalytic subunit
cf-isotig13370	0.0337298	0.554015	0.0608825	2.49e-15	Solute carrier family 25 member 35
cf-isotig17718	0.0124074	0.204211	0.0607577	4.65e-09	40S ribosomal protein S19
cf-isotig09851	0.0317006	0.522066	0.0607215	2.24e-16	NADH dehydrogenase [ubiquinone] iron-sulfur protein 8, mitochondrial
cf-isotig08240	0.0136305	0.224613	0.0606846	1.27e-27	Tektin-4
cf-isotig07665	0.0154881	0.255258	0.0606763	2.18e-15	Uncharacterized protein KIAA2026
cf-isotig07064	0.0142505	0.236328	0.0602995	3.05e-09	Adenylosuccinate synthetase
cf-isotig07311	0.0169944	0.282135	0.0602351	2.77e-43	CDK5 regulatory subunit-associated protein 1-like 1
cf-isotig13768	0.237437	3.94401	0.0602019	6.96e-45	WD repeat-containing protein 5B
cf-isotig11968	0.011953	0.198615	0.0601819	3.22e-05	Heterogeneous nuclear ribonucleoprotein H3
cf-isotig10617	0.0119288	0.198498	0.0600952	4.46e-12	Sin3 histone deacetylase corepressor complex component SDS3
cf-isotig09527	0.0187771	0.312555	0.0600761	6.63e-25	ATP-dependent RNA helicase Ddx1
cf-isotig12413	0.019995	0.332832	0.0600755	5.75e-09	LYR motif-containing protein 2
cf-isotig08647	0.0148232	0.246816	0.0600578	4.43e-28	Protein pelota homolog
cf-isotig09921	0.0142823	0.238742	0.0598231	5.95e-20	Ankyrin repeat domain-containing protein 5
cf-isotig17176	0.00448364	0.0749558	0.0598171	0.000134795	Ubiquitin-conjugating enzyme E2-17 kDa
cf-isotig08552	0.0184745	0.309229	0.0597438	8.28e-20	Protein-L-isoaspartate O-methyltransferase domain-containing protein 1
cf-isotig12108	0.0124587	0.208966	0.0596204	5.38e-08	Adenylate kinase 2, mitochondrial
cf-isotig07181	0.0288152	0.484504	0.0594737	4.08e-16	Probable pyridoxine biosynthesis SNZERR
cf-isotig12723	0.0207334	0.349473	0.0593276	3.85e-15	Junction-mediating and -regulatory protein
cf-isotig18879	0.0118653	0.200365	0.0592185	4.3e-08	60S ribosomal protein L31
cf-isotig04365	0.0311669	0.5288	0.0589389	9.73e-25	Alcohol dehydrogenase [NADP+]
cf-isotig03302	0.0136499	0.231871	0.0588685	3.61e-26	Multifunctional protein ADE2
cf-isotig14012	0.0196802	0.334829	0.0587771	2.12e-18	Uncharacterized protein C14orf38 homolog
cf-isotig04823	0.0145545	0.248243	0.0586301	9.94e-08	Actin-related protein 2/3 complex subunit 4
cf-isotig08537	0.0162929	0.278775	0.0584447	3.03e-28	RIMS-binding protein 2
cf-isotig13216	0.0263018	0.452463	0.0581302	4.31e-20	Ubiquitin carboxyl-terminal hydrolase 40
cf-isotig10758	0.0286419	0.495004	0.057862	1.74e-15	Transcription initiation factor IIE subunit beta
cf-isotig07883	0.0153221	0.265403	0.0577312	5.85e-17	DNA-directed RNA polymerase III subunit RPC3
cf-isotig02628	0.0161807	0.281701	0.0574391	1.64e-15	Exocyst complex component 7
cf-isotig12870	0.0221289	0.385469	0.0574077	2.4e-17	A-kinase anchor protein 14
cf-isotig03909	0.0191045	0.334839	0.0570558	2.02e-26	U4/U6 small nuclear ribonucleoprotein Prp3
cf-isotig03459	0.0141539	0.248156	0.0570363	9.65e-10	Ragulator complex protein LAMTOR2
cf-isotig12048	0.0267877	0.472358	0.0567105	1.48e-19	Mitochondrial carnitine/acylcarnitine carrier protein
cf-isotig08260	0.00946286	0.167358	0.0565426	5.26e-09	General vesicular transport factor p115
cf-isotig13685	0.0225301	0.398657	0.056515	7.99e-15	Guanine nucleotide-binding protein-like 3 homolog
cf-isotig07393	0.0122551	0.216861	0.0565112	3.58e-34	T-complex protein 1 subunit delta
cf-isotig04074	0.0145373	0.258361	0.0562672	3.05e-36	Xylose isomerase
cf-isotig23976	0.0154798	0.276138	0.0560581	0.000152551	Coiled-coil-helix-coiled-coil-helix domain-containing protein 8
cf-isotig02084	0.0112144	0.200369	0.0559686	1.13e-23	Serine/threonine-protein kinase TAO1
cf-isotig04245	0.0163052	0.291413	0.0559523	8.62e-26	Protein polybromo-1
cf-isotig08032	0.0130199	0.233212	0.0558286	2.32e-24	Transcription factor IIIB 90 kDa subunit
cf-isotig07067	0.0173709	0.311312	0.0557989	3.76e-40	DNA topoisomerase 1
cf-isotig07512	0.0100066	0.179408	0.0557756	3.14e-14	Guanine nucleotide-binding protein G(i) subunit alpha
cf-isotig17927	0.0115858	0.208403	0.0555934	2.11e-11	Protein KIAA0664
cf-isotig15099	0.0196903	0.354355	0.0555665	1.43e-20	POTE ankyrin domain family member A
cf-isotig11122	0.0124377	0.223954	0.0555371	6.92e-10	Lysine-specific demethylase 4A
cf-isotig11169	0.0136239	0.246315	0.0553109	7.96e-21	Ubiquitin carboxyl-terminal hydrolase isozyme L5
cf-isotig07639	0.0192346	0.348777	0.0551488	6.34e-38	Glycogen phosphorylase
cf-isotig07190	0.00998407	0.18111	0.0551271	1.54e-11	Diacylglycerol kinase beta
cf-isotig10745	0.00663046	0.120804	0.0548859	3.08e-13	E3 ubiquitin-protein ligase TRIM9
cf-isotig07348	0.0220047	0.401959	0.0547435	3.49e-29	DDB1- and CUL4-associated factor 13
cf-isotig03903	0.0265584	0.485313	0.0547243	4.85e-28	Protein WWC2
cf-isotig07808	0.0152835	0.279301	0.0547207	1.95e-28	Actin-related protein 2/3 complex subunit 1A
cf-isotig07611	0.00997947	0.18251	0.0546789	3.18e-25	26S proteasome non-ATPase regulatory subunit 12
cf-isotig08587	0.0163567	0.299193	0.0546694	3.69e-23	Probable ATP-dependent RNA helicase DDX46
cf-isotig05487	0.01197	0.219066	0.0546412	9.13e-06	DNA polymerase delta subunit 3
cf-isotig08194	0.0426331	0.780735	0.0546064	1.92e-05	Serine/threonine-protein kinase SMG1
cf-isotig19751	0.0192622	0.353756	0.0544506	9.32e-11	Alpha-1,3-mannosyl-glycoprotein 2-beta-N-acetylglucosaminyltransferase
cf-isotig03119	0.0145746	0.269402	0.0541	2.5e-34	Janus kinase and microtubule-interacting protein 3
cf-isotig14849	0.0106449	0.197296	0.0539541	2.59e-06	PRKR-interacting protein 1
cf-isotig07484	0.0136527	0.253639	0.0538271	8.34e-11	Bromodomain-containing protein 7
cf-contig00218	0.0176826	0.328578	0.0538155	3.21e-15	60S acidic ribosomal protein P0
cf-isotig03957	0.0232316	0.43214	0.0537594	1.14e-14	U3 small nucleolar ribonucleoprotein protein MPP10
cf-isotig08636	0.0136983	0.255554	0.0536023	8.69e-17	Transcription initiation factor IIB
cf-isotig09515	0.0122612	0.229013	0.0535393	6.84e-08	Iron-sulfur cluster assembly enzyme ISCU, mitochondrial
cf-isotig08795	0.0168286	0.314477	0.0535132	1.8e-16	Attractin-like protein 1
cf-isotig11905	0.0182326	0.340902	0.0534835	2.78e-11	Pre-mRNA-splicing factor syf2
cf-isotig16006	0.014485	0.271462	0.0533591	9.74e-11	Cystathionine beta-synthase
cf-isotig04501	0.00897904	0.168281	0.0533575	1.01e-05	Ecto-NOX disulfide-thiol exchanger 2
cf-isotig16322	0.00913019	0.171393	0.0532703	1.71e-08	60S ribosomal protein L23a
cf-isotig08179	0.0256822	0.482843	0.0531896	3.45e-15	U6 snRNA-associated Sm-like protein LSm7
cf-isotig04623	0.0184316	0.34764	0.0530191	1.42e-20	DNA replication licensing factor mcm4
cf-isotig09768	0.0189541	0.357902	0.052959	4.63e-18	Rho GTPase-activating protein 19
cf-isotig01474	0.040404	0.765573	0.0527762	5.78e-33	Phospholipid scramblase 2
cf-isotig07040	0.013694	0.259488	0.0527732	1.98e-21	Chromodomain-helicase-DNA-binding protein 1
cf-isotig01336	0.0118611	0.224965	0.0527242	2.83e-19	FH1/FH2 domain-containing protein 3
cf-isotig04117	0.0126044	0.239317	0.0526682	1.01e-14	Nuclear pore complex protein Nup54
cf-isotig10194	0.0114643	0.218248	0.0525291	2.89e-14	DNA repair protein complementing XP-C cells homolog
cf-isotig03132	0.0149711	0.285306	0.0524737	2.87e-16	Splicing regulatory glutamine/lysine-rich protein 1
cf-isotig10135	0.00932307	0.177804	0.0524346	2.05e-19	FCH domain only protein 2
cf-isotig15468	0.0116152	0.221555	0.0524259	1.41e-13	60S ribosomal protein L18
cf-isotig03182	0.0153286	0.293717	0.0521883	1.76e-14	Protein kinase domain-containing protein, cytoplasmic
cf-isotig01756	0.00726722	0.139277	0.052178	1.15e-06	Sperm surface protein Sp17
cf-isotig10282	0.0176771	0.339789	0.0520238	3.92e-11	Ankyrin repeat domain-containing protein 45
cf-isotig07057	0.018355	0.355406	0.0516452	7.85e-37	Heterogeneous nuclear ribonucleoprotein U-like protein 1
cf-isotig14450	0.019193	0.371788	0.0516234	6.97e-08	Probable splicing factor 3B subunit 5
cf-isotig09208	0.0156801	0.304257	0.0515357	2e-10	Transcription elongation factor SPT4
cf-isotig08001	0.0150482	0.2922	0.0514996	1.23e-05	Transcription initiation factor TFIID subunit 12
cf-isotig07141	0.0142081	0.276902	0.0513107	8.57e-46	ATP-binding cassette sub-family E member 1
cf-isotig01184	0.161551	3.14981	0.0512893	6.32e-28	Caveolin-1
cf-isotig01945	0.0141307	0.275803	0.0512348	2.47e-24	Cysteine desulfurase, mitochondrial
cf-isotig09175	0.00771831	0.15103	0.0511045	6.46e-13	Proteasome subunit alpha type-2
cf-isotig04281	0.0179203	0.351439	0.0509912	2.72e-15	Nuclear transcription factor Y subunit alpha
cf-isotig07559	0.00891005	0.174777	0.0509796	8.38e-30	ATP synthase subunit beta, mitochondrial
cf-isotig14002	0.00871571	0.171105	0.0509378	2.84e-06	Sperm-associated antigen 8
cf-isotig12231	0.00714584	0.14036	0.0509108	9.86e-13	40S ribosomal protein S3a
cf-isotig10568	0.0121929	0.239638	0.0508805	3.74e-12	Protein SYS1 homolog
cf-isotig22856	0.00907227	0.178507	0.050823	0.000410216	UPF0542 protein C5orf43
cf-isotig09747	0.0176671	0.348057	0.0507592	1.95e-29	Adenosine kinase
cf-isotig08256	0.0183132	0.360873	0.0507469	2.05e-33	Seryl-tRNA synthetase, cytoplasmic
cf-isotig15209	0.0125568	0.247651	0.0507036	6.97e-15	Exosome complex component RRP43
cf-isotig07230	0.00840781	0.16657	0.0504763	1.52e-11	Double-strand-break repair protein rad21 homolog
cf-isotig12482	0.00607724	0.120781	0.0503163	0.000970742	Histone acetyltransferase MYST2
cf-isotig05703	0.0180452	0.360929	0.0499966	2.08e-08	Condensin complex subunit 3
cf-isotig09306	0.0181413	0.363528	0.0499034	1.81e-22	Cleavage and polyadenylation specificity factor subunit 5
cf-isotig20559	0.0134486	0.270373	0.049741	1.3e-08	Uncharacterized protein C1orf222 homolog
cf-isotig16554	0.0158888	0.320935	0.0495079	7.1e-12	Fanconi anemia group J protein
cf-isotig08618	0.0171244	0.346342	0.0494435	8.73e-28	Exosome complex component RRP45
cf-isotig07374	0.0172376	0.350104	0.0492358	3.74e-23	Zygotic DNA replication licensing factor mcm3
cf-isotig08847	0.0119123	0.242414	0.0491401	8.31e-11	RNA-binding protein 26
cf-isotig07907	0.0135896	0.277407	0.0489878	7.8e-19	Sister chromatid cohesion protein PDS5 homolog B
cf-isotig04021	0.0184641	0.377058	0.0489689	4.49e-12	Scaffold attachment factor B2
cf-isotig04041	0.0212358	0.433748	0.0489588	3.72e-23	Histone-lysine N-methyltransferase EZH2
cf-isotig08780	0.0158074	0.323909	0.048802	3.3e-31	Nucleolar protein 56
cf-isotig09617	0.012911	0.265914	0.0485535	1.17e-19	Cyclin-dependent kinase 11
cf-isotig14434	0.0259957	0.537425	0.0483707	1.5e-26	Uncharacterized protein C15orf33 homolog
cf-isotig07381	0.0185419	0.383637	0.0483319	3.7e-19	RNA polymerase-associated protein LEO1
cf-isotig08489	0.007083	0.146664	0.0482942	1.52e-14	Voltage-dependent anion-selective channel protein 2
cf-isotig14934	0.00465327	0.096668	0.0481366	0.000265733	Trinucleotide repeat-containing gene 6C protein
cf-isotig04807	0.0116638	0.243359	0.0479286	1.78e-18	26S proteasome non-ATPase regulatory subunit 10
cf-isotig02270	0.00884824	0.185068	0.0478109	3.82e-10	Protein mago nashi homolog 2
cf-isotig02009	0.0115928	0.24268	0.0477699	1.72e-14	N-alpha-acetyltransferase 20, NatB catalytic subunit
cf-isotig09047	0.012799	0.26857	0.0476562	4.91e-12	RRP12-like protein
cf-isotig07939	0.0111117	0.234803	0.0473235	7.96e-16	A-kinase anchor protein 17A
cf-isotig18130	0.0281474	0.596637	0.0471768	5.38e-10	WD repeat-containing protein WRAP73
cf-isotig09886	0.00726736	0.154113	0.0471559	7.14e-07	AP-1 complex subunit mu-1
cf-isotig14850	0.0115584	0.245375	0.047105	9.3e-10	Activator of basal transcription 1
cf-isotig03849	0.0158298	0.336536	0.0470377	3e-19	Tyrosine-protein kinase BAZ1B
cf-isotig11895	0.0101772	0.216548	0.0469972	1.84e-16	Uncharacterized protein C21orf63 homolog
cf-isotig17383	0.0124467	0.266019	0.0467887	1.5e-14	Dehydrodolichyl diphosphate synthase
cf-isotig13973	0.010839	0.231875	0.0467452	4.77e-07	Dynactin subunit 1
cf-isotig10486	0.00883487	0.189009	0.046743	6.92e-10	Myc protein
cf-isotig09759	0.0223681	0.479482	0.0466505	1.71e-11	Valacyclovir hydrolase
cf-isotig07570	0.0196931	0.423091	0.0465458	5.55e-21	WD repeat-containing protein 66
cf-isotig10759	0.0231539	0.497629	0.0465284	2.33e-14	RNA-binding motif protein, X-linked 2
cf-isotig08763	0.0174934	0.378333	0.0462382	1e-19	THUMP domain-containing protein 1
cf-isotig03153	0.010947	0.237463	0.0460997	1.38e-15	Tyrosine-protein kinase Src42A
cf-isotig16185	0.0262471	0.570243	0.046028	2.8e-16	Meckel syndrome type 1 protein homolog
cf-isotig08254	0.0122833	0.268704	0.0457131	8.62e-18	Liprin-alpha-2
cf-isotig03474	0.0216146	0.473764	0.0456231	1.77e-24	Acetylcholine receptor subunit alpha-like
cf-isotig09985	0.0112611	0.246893	0.0456115	2.14e-21	Integrator complex subunit 6
cf-isotig09366	0.0126687	0.278851	0.0454318	2.16e-18	Developmentally-regulated GTP-binding protein 2 homolog
cf-isotig03883	0.0127814	0.281664	0.0453782	3.19e-16	Hexokinase-2
cf-isotig08798	0.015068	0.333604	0.0451675	9.61e-29	Fatty acyl-CoA reductase 1
cf-isotig10752	0.012566	0.280311	0.0448289	6.28e-25	Uncharacterized methyltransferase WBSCR22
cf-isotig07436	0.00685214	0.153262	0.0447086	1.06e-09	Hydroxysteroid dehydrogenase-like protein 2
cf-isotig11934	0.0141891	0.318476	0.044553	1.48e-13	Sjoegren syndrome nuclear autoantigen 1 homolog
cf-isotig13091	0.0126344	0.283608	0.0445488	0.000492353	Transient receptor potential cation channel subfamily M member 1
cf-isotig12928	0.00523772	0.117766	0.0444758	1.84e-07	40S ribosomal protein S13
cf-isotig13786	0.0133157	0.299543	0.0444534	6.24e-10	Exosome complex component RRP46
cf-isotig09005	0.00817279	0.184445	0.0443102	9.45e-23	Uncharacterized protein C12orf41
cf-isotig05033	0.00974831	0.221162	0.0440777	6.58e-14	Vacuolar protein sorting-associated protein 28 homolog
cf-isotig07023	0.0090548	0.205615	0.0440377	2.61e-23	Transitional endoplasmic reticulum ATPase
cf-isotig04579	0.0126642	0.288116	0.0439553	1.37e-22	Phosphorylase b kinase gamma catalytic chain, skeletal muscle isoform
cf-isotig15815	0.0296683	0.675619	0.0439127	2.62e-13	Squamous cell carcinoma antigen recognized by T-cells 3
cf-isotig10235	0.010839	0.246934	0.0438943	6.02e-17	Proteasome subunit beta type-2
cf-isotig12932	0.0124929	0.284822	0.0438621	5.65e-18	Trinucleotide repeat-containing gene 18 protein
cf-isotig08893	0.0109495	0.253379	0.0432141	2.47e-17	Glycerol-3-phosphate dehydrogenase [NAD+], cytoplasmic
cf-isotig16325	0.00923011	0.213673	0.0431973	6.83e-08	DNA-directed RNA polymerase II subunit RPB11-a
cf-isotig14338	0.0149118	0.345218	0.0431953	3.87e-14	Acyl-coenzyme A thioesterase 13
cf-isotig10230	0.00998461	0.231268	0.0431734	2.28e-23	Probable ATP-dependent RNA helicase DDX27
cf-isotig18795	0.0186328	0.433045	0.0430276	2.91e-13	Stromal cell-derived factor 2
cf-isotig07765	0.0153092	0.356605	0.0429303	5.43e-33	Lethal(2) giant larvae protein homolog 2
cf-isotig07360	0.0125892	0.293818	0.042847	1.12e-33	Phospholipase A-2-activating protein
cf-isotig02675	0.0367685	0.860465	0.0427309	8.75e-16	Palmitoyl-protein thioesterase 1
cf-isotig12734	0.00908111	0.213431	0.0425483	1.99e-07	Ubiquitin-like protein 3
cf-isotig12954	0.0120834	0.28418	0.0425205	1.25e-13	Small nuclear ribonucleoprotein Sm D3
cf-isotig17467	0.00534854	0.127323	0.0420075	6.01e-05	Mortality factor 4-like protein 1
cf-isotig10537	0.00704706	0.167784	0.0420008	6.45e-14	Nucleoside diphosphate kinase homolog 5
cf-isotig04027	0.0122849	0.293829	0.0418098	1.29e-18	Radial spoke head 10 homolog B
cf-isotig08819	0.00688578	0.164698	0.0418085	1.74e-10	Prefoldin subunit 3
cf-isotig17543	0.00755547	0.181777	0.0415644	2.58e-09	60S ribosomal protein L18a
cf-isotig16779	0.0149504	0.359918	0.0415383	8.92e-10	Pleckstrin homology domain-containing family M member 2
cf-isotig14283	0.022883	0.553053	0.0413758	2.44e-20	Uncharacterized protein C15orf33
cf-isotig03425	0.0146291	0.355872	0.0411079	7.45e-16	ATP-dependent RNA helicase DDX51
cf-isotig12161	0.0160675	0.39234	0.0409531	4.33e-27	Vitrin
cf-isotig22902	0.0197978	0.486617	0.0406845	4.87e-11	Fibrous sheath-interacting protein 2
cf-isotig08859	0.00920017	0.226406	0.0406356	4.85e-32	Sterol regulatory element-binding protein 1
cf-isotig07937	0.0156332	0.384746	0.0406325	3.21e-14	Testis-expressed sequence 9 protein
cf-isotig07965	0.0115365	0.283993	0.0406225	9.43e-22	Cyclin-dependent kinase 10
cf-isotig10014	0.00990662	0.244117	0.0405815	2.04e-13	Intron-binding protein aquarius
cf-isotig08812	0.0143648	0.355063	0.040457	4.96e-11	Cleavage and polyadenylation specificity factor subunit 2
cf-isotig08953	0.00983494	0.243672	0.0403614	3.9e-24	Uncharacterized protein C7orf26 homolog
cf-isotig07209	0.0116035	0.287943	0.040298	3.41e-40	Glutamate dehydrogenase 1, mitochondrial
cf-isotig11886	0.011774	0.292307	0.0402794	3.54e-10	Mediator of RNA polymerase II transcription subunit 4
cf-isotig07396	0.00578747	0.144096	0.0401639	8.23e-22	Tektin-2
cf-isotig08805	0.00884793	0.222088	0.0398397	1.71e-07	Poly(rC)-binding protein 3
cf-isotig07265	0.0107408	0.273856	0.0392205	1.74e-07	Pre-mRNA branch site p14-like protein
cf-isotig11107	0.00819337	0.209192	0.0391668	3.67e-17	Proteasome subunit alpha type-7
cf-isotig10022	0.00980028	0.25026	0.0391604	2.51e-14	Proteasome subunit alpha type-3
cf-isotig08855	0.0136479	0.348748	0.0391341	4.49e-15	Coatomer subunit delta
cf-isotig10450	0.0139381	0.356506	0.0390964	5.7e-25	Proteasome subunit beta type-1
cf-isotig03441	0.0167151	0.429385	0.038928	5.96e-21	39S ribosomal protein L2, mitochondrial
cf-isotig13315	0.015497	0.398575	0.0388809	8.89e-15	Serine/threonine-protein kinase TBK1
cf-isotig08692	0.00730189	0.187845	0.0388719	1.63e-16	Mushroom body large-type Kenyon cell-specific protein 1
cf-isotig20995	0.011065	0.288039	0.0384148	2.04e-12	Uncharacterized protein C9orf174
cf-isotig07430	0.0134023	0.350151	0.0382757	2.06e-32	Kinesin-like protein KIF23
cf-isotig09664	0.0099418	0.260189	0.0382099	2.3e-23	2-oxoisovalerate dehydrogenase subunit alpha, mitochondrial
cf-isotig15816	0.010431	0.273384	0.038155	5.79e-08	Uncharacterized protein C3orf26 homolog
cf-isotig14584	0.00549565	0.145343	0.0378115	9.39e-10	GTPase KRas
cf-isotig11482	0.00931714	0.247158	0.0376972	1.13e-11	Ribosome biogenesis regulatory protein homolog
cf-isotig04139	0.00693793	0.184176	0.0376702	4.38e-11	Ataxin-2
cf-isotig10115	0.0122883	0.32994	0.0372439	1.5e-11	DNA replication licensing factor MCM2
cf-isotig09283	0.0195546	0.525704	0.0371969	2.65e-21	Pre-mRNA-splicing factor CWC22 homolog
cf-isotig09452	0.0136776	0.368071	0.0371601	6.81e-23	Fumarate hydratase class I, aerobic
cf-isotig17210	0.0141377	0.381413	0.0370667	7.83e-11	Proteasome maturation protein
cf-isotig05713	0.00665305	0.180102	0.0369403	2.76e-08	E3 ubiquitin-protein ligase SIAH1
cf-isotig18127	0.0190328	0.515626	0.036912	2.22e-12	E3 ubiquitin-protein ligase NEDD4-like
cf-isotig09679	0.0051178	0.138674	0.0369052	6.28e-17	Cyclin-dependent kinase-like 2
cf-isotig15547	0.010238	0.279958	0.0365696	7.47e-09	WD repeat-containing protein 18
cf-isotig07650	0.00940525	0.257934	0.0364637	1.23e-40	Trifunctional enzyme subunit beta, mitochondrial
cf-isotig07135	0.0113903	0.314066	0.0362672	2.46e-42	Mitogen-activated protein kinase kinase kinase 15
cf-isotig07601	0.00990605	0.275684	0.0359327	4.23e-12	Glutaryl-CoA dehydrogenase, mitochondrial
cf-isotig07997	0.0147903	0.411651	0.0359293	3.22e-11	Protein AATF
cf-isotig07388	0.0128305	0.357643	0.0358752	1.36e-49	Calcium-binding mitochondrial carrier protein Aralar1
cf-isotig10906	0.00991221	0.276366	0.0358662	3.18e-12	Notchless protein homolog 1
cf-isotig11522	0.00818792	0.228583	0.0358202	1.75e-09	Transmembrane protein 128
cf-isotig07823	0.010376	0.291099	0.0356443	2.23e-14	Folliculin-interacting protein 2
cf-isotig10653	0.0127619	0.358506	0.0355976	9.21e-12	39S ribosomal protein L44, mitochondrial
cf-isotig04190	0.00823314	0.232731	0.0353762	1.32e-24	DnaJ homolog subfamily B member 13
cf-isotig01685	0.00780089	0.220734	0.0353406	5.63e-30	Tubulin alpha-2/alpha-4 chain
cf-isotig16996	0.0103128	0.293202	0.0351731	7.22e-16	Zinc finger protein DPF3
cf-isotig07037	0.00698238	0.199206	0.035051	7.18e-35	THO complex subunit 2
cf-isotig08059	0.0089595	0.255798	0.0350256	7.7e-14	5'-3' exoribonuclease 2
cf-isotig09801	0.0113549	0.324761	0.0349637	2.59e-27	THO complex subunit 6 homolog
cf-isotig11947	0.00417139	0.119567	0.0348873	3.14e-12	Fasciculation and elongation protein zeta-2
cf-isotig10390	0.0163438	0.472015	0.0346256	1.24e-10	Bifunctional aminoacyl-tRNA synthetase
cf-isotig05755	0.00467715	0.135914	0.0344125	1.49e-05	Probable palmitoyltransferase ZDHHC8
cf-isotig08998	0.00607648	0.17683	0.0343634	1.47e-16	Lissencephaly-1 homolog
cf-isotig07590	0.00779165	0.226889	0.0343412	1.21e-35	NADH dehydrogenase [ubiquinone] flavoprotein 1, mitochondrial
cf-isotig01885	0.00883867	0.258593	0.0341798	7.88e-33	Probable methylmalonate-semialdehyde dehydrogenase [acylating], mitochondrial
cf-isotig09181	0.0154134	0.451005	0.0341757	1.88e-18	Centrin-1
cf-isotig11849	0.0046513	0.136302	0.034125	3.1e-09	Small conductance calcium-activated potassium channel protein
cf-isotig01061	0.00831835	0.244285	0.0340518	3.51e-14	Coatomer subunit beta
cf-isotig03125	0.0048821	0.143556	0.0340083	1.05e-09	G2/mitotic-specific cyclin-B
cf-isotig14896	0.00993394	0.292369	0.0339775	1.94e-18	Out at first protein
cf-isotig07196	0.0135846	0.404134	0.033614	3.16e-42	Glutamine synthetase
cf-isotig09421	0.0167215	0.499736	0.0334606	2.63e-21	HEAT repeat-containing protein 7A
cf-isotig07213	0.00681891	0.203811	0.0334571	7.78e-26	E3 ubiquitin-protein ligase arih1
cf-isotig09061	0.0149935	0.452869	0.0331078	6.23e-21	Peptidyl-prolyl cis-trans isomerase E
cf-isotig04111	0.0115954	0.353332	0.0328173	5.06e-36	COP9 signalosome complex subunit 4
cf-isotig07579	0.00873335	0.267945	0.0325938	3.31e-30	Septin-11
cf-isotig07024	0.0086937	0.267082	0.0325507	2.76e-56	26S proteasome non-ATPase regulatory subunit 1
cf-isotig07085	0.0144372	0.445684	0.0323934	8.09e-16	Replication factor C subunit 1
cf-isotig18820	0.0109567	0.339737	0.0322507	3.77e-08	Scavenger mRNA-decapping enzyme DcpS
cf-isotig09948	0.0144634	0.451921	0.0320042	1.62e-12	Frataxin, mitochondrial
cf-isotig18793	0.0058725	0.183535	0.0319966	1.15e-09	60S ribosomal protein L27
cf-isotig07655	0.00799331	0.250339	0.0319299	8.47e-37	Dolichyl-diphosphooligosaccharide--protein glycosyltransferase subunit STT3B
cf-isotig08141	0.0102316	0.321691	0.0318055	9.57e-14	Staphylococcal nuclease domain-containing protein 1
cf-isotig07292	0.015163	0.478469	0.0316907	1.6e-35	Choline transporter-like protein 5
cf-isotig08509	0.0064364	0.203895	0.0315672	1.2e-15	Protein regulator of cytokinesis 1
cf-isotig13325	0.0239746	0.760226	0.0315361	6.06e-17	DNA-directed RNA polymerase II subunit RPB9
cf-isotig16597	0.00643363	0.205738	0.031271	4.95e-06	Beta-hexosaminidase subunit alpha
cf-isotig09165	0.00818376	0.262349	0.0311942	1.78e-14	Isocitrate dehydrogenase [NAD] subunit alpha, mitochondrial
cf-isotig09112	0.00868878	0.278693	0.0311769	1.78e-18	Intraflagellar transport protein 88 homolog
cf-isotig16806	0.00700309	0.225031	0.0311205	3.66e-14	26S proteasome non-ATPase regulatory subunit 3
cf-isotig10523	0.00460696	0.149173	0.0308834	3.6e-06	Histone H3.3
cf-isotig04663	0.0109582	0.35579	0.0307997	1.41e-22	Golgi apparatus protein 1
cf-isotig03364	0.00489883	0.159377	0.0307374	1.4e-05	LIM domain-containing protein 2
cf-isotig07125	0.00653287	0.21302	0.0306679	1.3e-14	Splicing factor 3B subunit 1
cf-isotig17561	0.00591324	0.194252	0.0304411	8.04e-11	40S ribosomal protein S23
cf-isotig10799	0.0129868	0.427008	0.0304135	4.13e-31	Ferrochelatase, mitochondrial
cf-isotig11292	0.00865183	0.28535	0.0303201	1.54e-15	Cleavage stimulation factor subunit 1
cf-isotig08049	0.00608812	0.201405	0.0302283	2.75e-23	Probable lysine-specific demethylase 4B
cf-isotig20012	0.0100481	0.332684	0.030203	3.48e-15	Protein cereblon
cf-isotig22640	0.0122015	0.404752	0.0301457	2.92e-14	6-phosphogluconate dehydrogenase, decarboxylating
cf-isotig09379	0.00854386	0.283527	0.0301342	4.01e-30	Glycyl-tRNA synthetase
cf-isotig07578	0.00637892	0.211919	0.0301007	7.46e-11	Mitochondrial chaperone BCS1
cf-isotig07699	0.00915083	0.304386	0.0300632	3.71e-20	U3 small nucleolar ribonucleoprotein protein IMP4
cf-isotig12881	0.00731467	0.243655	0.0300206	5.47e-16	Radial spoke head 1 homolog
cf-isotig15882	0.0112959	0.376453	0.0300062	9.09e-11	ATP-binding cassette sub-family F member 1
cf-isotig04195	0.0105014	0.35054	0.0299578	6.16e-19	Cysteine and histidine-rich protein 1-B
cf-isotig07275	0.00628656	0.210171	0.0299117	2.27e-18	Pre-mRNA-splicing factor RBM22
cf-isotig10691	0.00969918	0.325003	0.0298434	8.34e-11	tRNA wybutosine-synthesizing protein 3 homolog
cf-isotig09957	0.0129826	0.440462	0.029475	1.56e-19	DNA-directed RNA polymerases I and III subunit RPAC1
cf-isotig07949	0.00717352	0.245128	0.0292643	1.39e-31	Poly(A) polymerase gamma
cf-isotig07403	0.0896909	3.07501	0.0291676	9.49e-35	NADH-ubiquinone oxidoreductase chain 4
cf-isotig09762	0.0107828	0.374114	0.0288222	2.68e-11	Smoothelin
cf-isotig04533	0.0128004	0.450766	0.0283971	2.7e-18	Uncharacterized protein C10orf67
cf-isotig11898	0.00482258	0.170243	0.0283276	1.66e-17	40S ribosomal protein S4
cf-isotig19197	0.00845481	0.300292	0.0281553	1.11e-10	Succinyl-CoA ligase [GDP-forming] subunit beta, mitochondrial
cf-isotig08806	0.0102802	0.367835	0.0279479	2.02e-41	Tryptophan 2,3-dioxygenase
cf-isotig08579	0.00627216	0.225838	0.0277728	1.36e-26	Kinesin-II 95 kDa subunit
cf-isotig03356	0.0101137	0.365283	0.0276873	7.06e-11	Tektin-3
cf-isotig08124	0.00762401	0.277436	0.0274802	1.89e-40	Zinc finger protein Rlf
cf-isotig09982	0.00776004	0.283955	0.0273284	3.45e-20	Signal recognition particle 54 kDa protein
cf-isotig07060	0.0068226	0.250398	0.027247	7.12e-16	Cyclin-G-associated kinase
cf-isotig02075	0.00608714	0.223918	0.0271847	1.22e-30	DNA replication licensing factor MCM6
cf-isotig13977	0.00770608	0.284184	0.0271165	1.5e-17	Protein phosphatase 1D
cf-isotig02749	0.00918709	0.341369	0.0269125	2.32e-15	Tubulin polyglutamylase complex subunit 2
cf-isotig18535	0.0057159	0.213002	0.0268349	9.59e-07	DNA replication licensing factor MCM4
cf-isotig14902	0.00764362	0.284943	0.0268251	6.67e-18	Aldehyde dehydrogenase family 1 member L1
cf-isotig07406	0.00738054	0.276162	0.0267254	4e-29	Eukaryotic translation initiation factor 3 subunit C
cf-isotig09850	0.00761784	0.286255	0.026612	2.22e-15	DnaJ homolog subfamily C member 2
cf-isotig07305	0.00656664	0.249938	0.026273	3.34e-17	T-complex-associated testis-expressed protein 1
cf-isotig08333	0.0116627	0.448318	0.0260144	1.22e-53	Extracellular sulfatase SULF-1 homolog
cf-isotig04377	0.0091556	0.358263	0.0255555	2.47e-19	Max-like protein X
cf-isotig08671	0.00456773	0.179043	0.0255119	2.46e-07	Voltage-gated potassium channel subunit beta-2
cf-isotig08902	0.00611182	0.245025	0.0249437	5.59e-14	Prohibitin-2
cf-isotig07920	0.00881883	0.358082	0.0246279	1.59e-25	Talin-1
cf-isotig07048	0.00475508	0.1937	0.0245487	7e-46	Eukaryotic translation initiation factor 3 subunit A
cf-isotig09407	0.00985913	0.40689	0.0242305	8.02e-25	Bifunctional arginine demethylase and lysyl-hydroxylase JMJD6-A
cf-isotig08230	0.00709667	0.293344	0.0241924	2.27e-23	Leucine-rich repeat and IQ domain-containing protein 3
cf-isotig03224	0.00844062	0.349352	0.0241608	5.21e-25	Isocitrate dehydrogenase [NAD] subunit gamma 1, mitochondrial
cf-isotig17819	0.00766182	0.318569	0.0240507	1.05e-17	Probable tubulin polyglutamylase TTLL9
cf-isotig10156	0.00595464	0.247722	0.0240376	2.21e-21	Kinesin-associated protein 3
cf-isotig09378	0.00676945	0.281976	0.0240072	2.32e-19	PHD finger protein 14
cf-isotig09780	0.00950293	0.395926	0.0240018	1.41e-25	Rho GTPase-activating protein 11A
cf-isotig13625	0.0131415	0.547755	0.0239916	9.02e-22	Vacuolar-sorting protein SNF8
cf-isotig08564	0.00768175	0.321575	0.0238879	6.88e-34	Polycomb protein EED
cf-isotig01287	0.00393601	0.168327	0.0233832	9.98e-15	40S ribosomal protein SA
cf-isotig17365	0.0038099	0.163308	0.0233295	1.14e-07	60S ribosomal protein L21
cf-isotig10301	0.00726422	0.313795	0.0231496	6.02e-12	CDP-diacylglycerol--glycerol-3-phosphate 3-phosphatidyltransferase, mitochondrial
cf-isotig04043	0.00631967	0.273819	0.0230797	3.52e-22	DNA replication licensing factor Mcm7
cf-isotig02623	0.00588786	0.257977	0.0228232	3e-13	60S ribosome subunit biogenesis protein NIP7 homolog
cf-isotig04521	0.00949141	0.418993	0.0226529	1.37e-22	COP9 signalosome complex subunit 2
cf-isotig07094	0.0105382	0.466591	0.0225854	3.51e-53	Protocadherin-11 X-linked
cf-isotig03943	0.00827567	0.366902	0.0225555	5.32e-24	Protein YIPF3
cf-isotig01953	0.00752945	0.334247	0.0225266	2.3e-47	N-alpha-acetyltransferase 35, NatC auxiliary subunit
cf-isotig11323	0.00257426	0.115911	0.022209	5.43e-09	40S ribosomal protein S2
cf-isotig12287	0.00581454	0.263264	0.0220864	4.22e-19	Serine/threonine-protein kinase SRPK2
cf-isotig08831	0.00303648	0.137915	0.0220171	6.06e-09	Guanine nucleotide-binding protein subunit beta
cf-isotig04353	0.00945237	0.430064	0.021979	1.33e-24	Tyrosine-protein phosphatase non-receptor type 11
cf-isotig07063	0.00509256	0.232183	0.0219334	8.32e-14	Protein Jade-3
cf-isotig03918	0.00689155	0.314221	0.0219322	2.07e-54	Sperm-associated antigen 16 protein
cf-isotig10075	0.00578532	0.26555	0.0217862	2.61e-08	Protein CWC15 homolog
cf-isotig07074	0.00457484	0.210181	0.0217662	1.53e-28	FAS-associated factor 1
cf-isotig07407	0.00552502	0.254918	0.0216737	6.75e-22	E3 ubiquitin-protein ligase SMURF2
cf-isotig12064	0.00578446	0.267498	0.0216243	5.94e-19	Cell division cycle 5-like protein
cf-isotig07298	0.00626432	0.291817	0.0214666	5.21e-22	General transcription factor IIH subunit 4
cf-isotig09819	0.00552314	0.258397	0.0213747	4.7e-07	tRNA-splicing ligase RtcB homolog
cf-isotig11202	0.00719927	0.337411	0.0213368	1.18e-16	Histone deacetylase complex subunit SAP130
cf-isotig11274	0.00986062	0.46713	0.0211089	4.71e-18	Luc7-like protein
cf-isotig07846	0.00749825	0.355276	0.0211054	9.38e-31	Phosphatidylinositol-4,5-bisphosphate 3-kinase catalytic subunit alpha isoform
cf-isotig12422	0.0092906	0.442798	0.0209816	2.17e-12	Coiled-coil domain-containing protein 153
cf-isotig08182	0.00628742	0.300202	0.020944	9.81e-23	ER degradation-enhancing alpha-mannosidase-like 2
cf-isotig08586	0.00912069	0.437395	0.0208523	3.96e-30	Vacuolar protein sorting-associated protein 13A
cf-isotig07207	0.00622276	0.301082	0.020668	3.77e-58	116 kDa U5 small nuclear ribonucleoprotein component
cf-isotig09392	0.0072825	0.35255	0.0206567	2.39e-41	Adenylate kinase 7
cf-isotig11075	0.0200265	0.974777	0.0205447	2.06e-30	Kinesin-like calmodulin-binding protein homolog
cf-isotig10962	0.00656328	0.322107	0.0203761	6.78e-24	U3 small nucleolar RNA-associated protein 15 homolog
cf-isotig18576	0.00444138	0.219442	0.0202394	4.87e-09	Sorting nexin-12
cf-isotig08038	0.0045951	0.22714	0.0202302	7.32e-16	cAMP-responsive element modulator
cf-isotig11298	0.00579202	0.28662	0.020208	3.91e-15	Zinc finger protein 704
cf-isotig08724	0.00598951	0.298189	0.0200863	2.8e-29	Zinc finger MYND domain-containing protein 12
cf-isotig11659	0.005408	0.270578	0.0199868	9e-17	BTB/POZ domain-containing protein KCTD6
cf-isotig09613	0.00794027	0.397403	0.0199804	9.19e-16	Homeobox protein PKNOX2
cf-isotig13674	0.0185954	0.932406	0.0199434	2.1e-24	Flavin-containing monooxygenase FMO GS-OX4
cf-isotig10100	0.00409938	0.208735	0.0196391	2.73e-09	Protein unc-13 homolog A
cf-isotig18124	0.00303649	0.157567	0.0192711	1.41e-10	Dynactin subunit 4
cf-isotig18121	0.00300716	0.158579	0.0189631	1.39e-08	40S ribosomal protein S15Aa
cf-isotig07377	0.00315996	0.167349	0.0188825	7.94e-27	Eukaryotic translation initiation factor 2 subunit 3, Y-linked
cf-isotig07645	0.00501515	0.266308	0.0188322	2.63e-23	Cytosolic carboxypeptidase 2
cf-isotig13419	0.0108878	0.582944	0.0186772	1.8e-22	Adenylosuccinate lyase
cf-isotig10721	0.00654042	0.351052	0.0186309	1.74e-23	GATA zinc finger domain-containing protein 1
cf-isotig01041	0.00583903	0.31494	0.0185402	4.5e-15	Pre-mRNA-processing-splicing factor 8
cf-isotig15447	0.00377147	0.205256	0.0183745	8.45e-10	Heterogeneous nuclear ribonucleoprotein L
cf-isotig08195	0.0119465	0.650742	0.0183583	2.66e-21	N-alpha-acetyltransferase 40, NatD catalytic subunit
cf-isotig04006	0.00707474	0.386232	0.0183173	1.98e-38	Eukaryotic translation initiation factor 3 subunit L
cf-isotig08786	0.00486013	0.265811	0.0182841	6.22e-19	Probable protein phosphatase 2C T23F11.1
cf-isotig08373	0.00380384	0.214284	0.0177514	3.35e-11	Phosphatidylinositol-glycan biosynthesis class W protein
cf-isotig17630	0.00375414	0.216326	0.0173541	3.83e-11	Cyclin-dependent kinase 1
cf-isotig09816	0.00425857	0.247603	0.0171992	4.38e-20	Protein bicaudal D
cf-isotig08957	0.00456005	0.268482	0.0169845	4.71e-20	Translation initiation factor eIF-2B subunit alpha
cf-isotig01914	0.00467839	0.276208	0.0169379	3.54e-20	Protein CNPPD1
cf-isotig03164	0.00298782	0.183027	0.0163244	5.42e-20	CREB-binding protein
cf-isotig17172	0.00616408	0.379022	0.0162631	1.13e-17	Eukaryotic translation initiation factor 4E
cf-isotig12971	0.00492372	0.302823	0.0162594	7.88e-26	Uncharacterized protein C14orf50
cf-isotig19506	0.00503881	0.310844	0.0162101	1.67e-10	Protein FAM40A
cf-isotig11985	0.00682729	0.42968	0.0158892	3.15e-18	Insulin-degrading enzyme
cf-isotig07336	0.00319585	0.202199	0.0158054	1.77e-21	BTB/POZ domain-containing protein 10
cf-isotig03334	0.00350417	0.223689	0.0156654	1.13e-21	26S proteasome non-ATPase regulatory subunit 14
cf-isotig09729	0.00452186	0.289331	0.0156287	6.21e-21	WD repeat-containing protein 3
cf-isotig07511	0.00304511	0.196561	0.0154919	8.25e-11	Arginine-glutamic acid dipeptide repeats protein
cf-isotig08612	0.00477968	0.316251	0.0151136	7.54e-35	Mediator of RNA polymerase II transcription subunit 15
cf-isotig07052	0.0032671	0.217856	0.0149966	8.98e-47	RNA polymerase-associated protein CTR9 homolog
cf-isotig11669	0.00306303	0.213473	0.0143486	1.37e-22	Ubiquitin carboxyl-terminal hydrolase 42
cf-isotig12894	0.00601183	0.422631	0.0142248	7.71e-24	Corepressor interacting with RBPJ 1
cf-isotig11061	0.0029099	0.205321	0.0141725	9.06e-14	Histone-lysine N-methyltransferase EHMT2
cf-isotig09724	0.00773685	0.551403	0.0140312	1.41e-28	Cullin-associated NEDD8-dissociated protein 1
cf-isotig07139	0.00582213	0.415627	0.0140081	2e-31	Succinate dehydrogenase [ubiquinone] flavoprotein subunit, mitochondrial
cf-isotig07309	0.00204953	0.148627	0.0137897	3.95e-16	Growth arrest-specific protein 8
cf-isotig07847	0.0029374	0.229663	0.01279	3.19e-41	Coiled-coil domain-containing protein 65
cf-isotig09147	0.00908537	0.716524	0.0126798	3.76e-19	Dynein light chain 2, cytoplasmic
cf-isotig03366	0.00213473	0.168723	0.0126523	1.03e-29	Mothers against decapentaplegic homolog 3
cf-isotig09451	0.00428247	0.340122	0.012591	4.06e-39	Glycine dehydrogenase [decarboxylating], mitochondrial
cf-isotig08614	0.00238967	0.190803	0.0125243	1.3e-15	Cullin-2
cf-isotig13309	0.00294205	0.237249	0.0124007	1.57e-10	Zinc finger homeobox protein 4
cf-isotig01086	0.00610388	0.499442	0.0122214	3.14e-25	SWI/SNF-related matrix-associated actin-dependent regulator of chromatin subfamily B member 1
cf-isotig08457	0.00509961	0.42007	0.0121399	5.11e-20	Transcription elongation factor SPT5
cf-isotig09192	0.00567508	0.468718	0.0121077	5.81e-12	Ribonucleoside-diphosphate reductase large subunit
cf-isotig08211	0.00434798	0.360769	0.012052	1.19e-43	Septin-7
cf-isotig11717	0.00485602	0.407222	0.0119247	1.58e-13	Exosome complex component RRP42
cf-isotig09270	0.00492592	0.420113	0.0117252	2.79e-25	Cytosolic carboxypeptidase 1
cf-isotig08098	0.00590066	0.508458	0.011605	4.7e-11	Transformer-2 protein homolog alpha
cf-isotig11747	0.00427049	0.384616	0.0111033	7.77e-38	Sec1 family domain-containing protein 1
cf-isotig07905	0.00246887	0.222686	0.0110868	1.96e-16	Peroxiredoxin-2
cf-isotig11423	0.00361888	0.334117	0.0108312	8.29e-16	26S protease regulatory subunit 8
cf-isotig03379	0.00328563	0.306663	0.0107142	1.57e-15	Replication protein A 70 kDa DNA-binding subunit
cf-isotig04549	0.0061985	0.606637	0.0102178	8.47e-24	Uncharacterized protein KIAA1257
cf-isotig10908	0.00265329	0.260143	0.0101994	5.94e-16	Glucose-fructose oxidoreductase domain-containing protein 1
cf-isotig02539	0.00470829	0.473228	0.0099493	2.22e-23	SWI/SNF-related matrix-associated actin-dependent regulator chromatin subfamily E member 1
cf-isotig09387	0.00263374	0.271208	0.00971115	1.01e-18	Acyl-CoA-binding domain-containing protein 5
cf-isotig07465	0.0028658	0.304463	0.00941266	6.16e-19	KRR1 small subunit processome component homolog
cf-isotig07654	0.00180873	0.195193	0.00926635	1.1e-20	V-type proton ATPase catalytic subunit A
cf-isotig11453	0.00249447	0.285147	0.00874801	5.56e-22	Bardet-Biedl syndrome 5 protein
cf-isotig05017	0.00402459	0.461998	0.00871127	7.66e-16	Putative RNA-binding protein Luc7-like 2
cf-isotig08715	0.00250648	0.296175	0.00846282	4.4e-39	Putative uncharacterized oxidoreductase YDR541C
cf-isotig08181	0.00189515	0.224274	0.00845012	4.57e-18	Cleavage and polyadenylation specificity factor subunit 2
cf-isotig07676	0.00113389	0.157175	0.00721418	1.06e-24	Serine/threonine-protein phosphatase 6 regulatory subunit 3
cf-isotig07775	0.00180487	0.254908	0.00708047	8.09e-26	IQ domain-containing protein G
cf-isotig12101	0.00314325	0.459782	0.0068364	1.82e-23	Cytoplasmic polyadenylation element-binding protein 1-B
cf-isotig07282	0.00141021	0.211438	0.00666959	2.51e-27	Histone-binding protein RBBP4
cf-isotig08090	0.0012682	0.205833	0.00616127	1.49e-33	26S protease regulatory subunit 6A
cf-isotig10286	0.0022605	0.45766	0.00493925	1.13e-25	Translocon-associated protein subunit gamma

## Sheet: >1
Sequence	Ka	Ks	Ka/Ks	P-Value	Description
cf-isotig07016	0.0443399	0.00765506	5.79224	0.048502	Protein PRRC2B
cf-isotig10094	0.122005	0.0214556	5.68637	0.00664294	Small nuclear ribonucleoprotein-associated protein B'
cf-isotig04113	0.0800514	0.0147686	5.42036	2.04e-05	Pre-mRNA 3'-end-processing factor FIP1
cf-isotig09357	0.131526	0.0246506	5.33561	0.00151017	Pre-mRNA-splicing factor 38A
cf-isotig12857	0.112132	0.0214108	5.23716	0.000590741	Nucleobindin-2
cf-isotig02262	0.128037	0.0250815	5.10483	0.0355417	Proteasome subunit beta type-3
cf-isotig07981	0.122998	0.0246125	4.99738	0.00720497	Proteasomal ubiquitin receptor ADRM1
cf-isotig21755	0.0987892	0.0198764	4.97019	0.0187091	Uncharacterized protein C4orf34 homolog
cf-isotig07990	0.0491309	0.0121062	4.05834	0.00115214	E3 ubiquitin-protein ligase KCMF1
cf-isotig11345	0.100817	0.0252036	4.0001	0.0475397	Nuclear pore complex protein Nup85
cf-isotig08713	0.0779696	0.0196839	3.96108	0.0493365	Serologically defined colon cancer antigen 3 homolog
cf-isotig07146	0.068694	0.0175877	3.9058	0.0154996	Probable global transcription activator SNF2L2
cf-isotig10429	0.0544731	0.0139789	3.89682	0.00522107	26S proteasome non-ATPase regulatory subunit 7
cf-isotig07935	0.0656248	0.0170107	3.85785	0.00728473	Transcriptional repressor protein YY1
cf-isotig13208	0.074664	0.0193584	3.85693	0.00881686	Hsp90 co-chaperone Cdc37
cf-isotig02191	0.145601	0.0387248	3.75988	0.0138595	28S ribosomal protein S33, mitochondrial
cf-isotig07058	0.0376318	0.0104238	3.61019	0.00732617	YTH domain family protein 1
cf-isotig13572	0.140836	0.0392536	3.58786	0.029738	Coiled-coil domain-containing protein 97
cf-isotig09650	0.0885628	0.0268375	3.29996	0.00884776	Putative RNA exonuclease NEF-sp
cf-isotig07689	0.0534872	0.0164177	3.2579	0.0462663	NFU1 iron-sulfur cluster scaffold homolog, mitochondrial
cf-isotig08791	0.101118	0.0312736	3.23334	0.048732	Coiled-coil domain-containing protein C16orf93 homolog
cf-isotig07853	0.133007	0.0423697	3.13919	0.0015993	Polyglutamine-binding protein 1
cf-isotig10494	0.0764803	0.0251619	3.03953	0.0385877	ADP-ribosylation factor-like protein 4C
cf-isotig08928	0.0759208	0.0252161	3.0108	0.00425917	Cyclic AMP-responsive element-binding protein 3-like protein 1
cf-isotig08267	0.0824763	0.0279746	2.94826	0.00991565	Pyruvate dehydrogenase protein X component, mitochondrial
cf-isotig16511	0.0840215	0.030324	2.77079	0.0456026	Interferon-related developmental regulator 1
cf-isotig07447	0.0895335	0.0323666	2.76623	0.0019262	Melatonin receptor type 1A
cf-isotig05035	0.0787766	0.0297125	2.6513	0.0402865	Spermatogenesis-associated protein 6
cf-isotig08460	0.0895355	0.0339823	2.63477	0.0310001	Retinol dehydrogenase 12
cf-isotig02098	0.093536	0.0374206	2.49959	0.0465211	Intersectin-1
cf-isotig10335	0.0956371	0.0389387	2.45609	0.0122445	Uncharacterized protein C8orf74 homolog
cf-isotig07535	0.110621	0.0477622	2.31608	0.0127416	Elongation factor Tu, mitochondrial
cf-isotig04045	0.0795538	0.0344254	2.31091	0.0144524	Probable tRNA threonylcarbamoyladenosine biosynthesis protein osgep
cf-isotig08017	0.106174	0.0461929	2.29848	0.0114388	Poly(ADP-ribose) glycohydrolase
cf-isotig08784	0.0983256	0.0505024	1.94695	0.0449492	Leucine-rich repeat-containing protein 27
cf-isotig11092	0.114857	0.06293	1.82515	0.0439648	Gem-associated protein 8
cf-isotig07039	0.120115	0.0692454	1.73463	0.00995358	Protein Shroom3
cf-isotig07131	0.113038	0.065732	1.71968	0.025091	Double-stranded RNA-binding protein Staufen homolog 2
